# Supplementary material for: Saturation genome editing maps the functional spectrum of pathogenic VHL alleles
Source: Nat Genet. 2024 Jul 5;56(7):1446–55. doi: 10.1038/s41588-024-01800-z (PMC11250436; doi:10.1038/s41588-024-01800-z)
Supplement: Supplementary file 4 — Supplementary Table 1: SGE function scores and RNA scores for 2,268 VHL SNVs. Appendix of abbreviations for Supplementary Table 1. Supplementary Table 2: SGE data for variants with established clinical phenotypes. Supplementary Table 3: SGE data for SNVs with recessive phenotypes and clinically relevant SNVs assayed in intron 1. Supplementary Table 4: Oligonucleotides used to perform SGE of VHL. [file 41588_2024_1800_MOESM4_ESM.xlsx]

## Sheet: ST1
Supplementary Table 1. SGE function scores and RNA scores for 2,268 VHL SNVs.
Variant					Final SGE Data							Genomic location										Sequence alignment			Raw sequencing counts													ClinVar data		VHLdb data
hg38_pos	ref	alt	cHGVS	pHGVS	function_score_final	q_value	rna_score	rna_score_day_20	delta_rna	function_class	sge_region	Intron	Exon	cDNApos	CDSpos	Chrom	conseq	oAA	nAA	CCDS	protPos	variant	cigar	edit_string	tHDR_pre	tHDR_post	tHDR_lib	tHDR_neg	tHDR_rna	tHDR_post2	tHDR_rna2	rLD2_tHDR_pre	rLD2_tHDR_lib	rLD2_tHDR_post	rLD2_tHDR_rna	rLD2_tHDR_post2	rLD2_tHDR_rna2	clinvar_simple	clinvar_group	vhldb_rcc_count	vhldb_pheo_count	vhldb_hb_count	vhldb_t1_count	vhldb_t2_count	vhldb_t2a_count	vhldb_t2b_count	vhldb_t2c_count	vhldb_entries	vhldb_homozygous_count
10141958	G	C	c.111G>C	p.E37D	0.227104	0.999801	0.146014	0.0490205	-0.096993	Neutral	exon 1b	NA	1/3	951	111	3	NON_SYNONYMOUS	E	D	CCDS2597.1	37	GAGTACGGCCCTGAAGAAGACGGCGGGGAGGAGTCGGGCGCCGAGGACTCCGGCCCGGAAGAGTCCGGCCCCGAGGAACTGGGCGCAGAGGAGGAGATGGAGGCCGGGCGGCCGCGGCCCGTGCTGCGCTCGGTGAACTCGCGCGAGCCCTCCCAGGTCATCTTCTGCAATCGCAGTCCGCGCGTCGTGCTGCCCGTATGGCTCAACTTCGACG	214M	48-X-C,72-X-C,87-X-A	503	735	1355	1	208	655	246	426	1355	626	282	569	316	Uncertain significance	Uncertain / Conflicting	0	0	0	0	0	0	0	0	NA	NA
10141958	G	T	c.111G>T	p.E37D	0.480106	0.999801	0.496812	0.31445	-0.182362	Neutral	exon 1b	NA	1/3	951	111	3	NON_SYNONYMOUS	E	D	CCDS2597.1	37	GAGTACGGCCCTGAAGAAGACGGCGGGGAGGAGTCGGGCGCCGAGGATTCCGGCCCGGAAGAGTCCGGCCCCGAGGAACTGGGCGCAGAGGAGGAGATGGAGGCCGGGCGGCCGCGGCCCGTGCTGCGCTCGGTGAACTCGCGCGAGCCCTCCCAGGTCATCTTCTGCAATCGCAGTCCGCGCGTCGTGCTGCCCGTATGGCTCAACTTCGACG	214M	48-X-T,72-X-C,87-X-A	581	923	1925	1	244	549	353	483	1925	915	512	638	584	absent	Absent	0	0	0	0	0	0	0	0	NA	NA
10141959	T	A	c.112T>A	p.S38T	-0.0650213	0.736202	-0.0720345	-0.281796	-0.209761	Neutral	exon 1b	NA	1/3	952	112	3	NON_SYNONYMOUS	S	T	CCDS2597.1	38	GAGTACGGCCCTGAAGAAGACGGCGGGGAGGAGTCGGGCGCCGAGGAGACCGGCCCGGAAGAGTCCGGCCCCGAGGAACTGGGCGCAGAGGAGGAGATGGAGGCCGGGCGGCCGCGGCCCGTGCTGCGCTCGGTGAACTCGCGCGAGCCCTCCCAGGTCATCTTCTGCAATCGCAGTCCGCGCGTCGTGCTGCCCGTATGGCTCAACTTCGACG	214M	49-X-A,72-X-C,87-X-A	394	442	891	2	193	369	162	368	891	477	152	405	139	absent	Absent	0	0	0	0	0	0	0	0	NA	NA
10141959	T	G	c.112T>G	p.S38A	0.235124	0.999801	-2.06435	-1.77804	0.286308	Neutral	exon 1b	NA	1/3	952	112	3	NON_SYNONYMOUS	S	A	CCDS2597.1	38	GAGTACGGCCCTGAAGAAGACGGCGGGGAGGAGTCGGGCGCCGAGGAGGCCGGCCCGGAAGAGTCCGGCCCCGAGGAACTGGGCGCAGAGGAGGAGATGGAGGCCGGGCGGCCGCGGCCCGTGCTGCGCTCGGTGAACTCGCGCGAGCCCTCCCAGGTCATCTTCTGCAATCGCAGTCCGCGCGTCGTGCTGCCCGTATGGCTCAACTTCGACG	214M	49-X-G,72-X-C,87-X-A	483	498	1301	1	84	415	67	381	1301	802	28	506	80	absent	Absent	0	0	0	0	0	0	0	0	NA	NA
10141960	C	A	c.113C>A	p.S38Y	-0.32469	0.12448	0.548857	0.549808	0.000951015	Intermediate	exon 1b	NA	1/3	953	113	3	NON_SYNONYMOUS	S	Y	CCDS2597.1	38	GAGTACGGCCCTGAAGAAGACGGCGGGGAGGAGTCGGGCGCCGAGGAGTACGGCCCGGAAGAGTCCGGCCCCGAGGAACTGGGCGCAGAGGAGGAGATGGAGGCCGGGCGGCCGCGGCCCGTGCTGCGCTCGGTGAACTCGCGCGAGCCCTCCCAGGTCATCTTCTGCAATCGCAGTCCGCGCGTCGTGCTGCCCGTATGGCTCAACTTCGACG	214M	50-X-A,72-X-C,87-X-A	366	411	959	1	156	335	213	261	959	239	293	318	156	absent	Absent	0	0	0	0	0	0	0	0	NA	NA
10141960	C	G	c.113C>G	p.S38C	0.42173	0.999801	0.0689479	0.0916835	0.0227356	Neutral	exon 1b	NA	1/3	953	113	3	NON_SYNONYMOUS	S	C	CCDS2597.1	38	GAGTACGGCCCTGAAGAAGACGGCGGGGAGGAGTCGGGCGCCGAGGAGTGCGGCCCGGAAGAGTCCGGCCCCGAGGAACTGGGCGCAGAGGAGGAGATGGAGGCCGGGCGGCCGCGGCCCGTGCTGCGCTCGGTGAACTCGCGCGAGCCCTCCCAGGTCATCTTCTGCAATCGCAGTCCGCGCGTCGTGCTGCCCGTATGGCTCAACTTCGACG	214M	50-X-G,72-X-C,87-X-A	347	586	996	2	155	449	232	276	996	455	152	420	206	absent	Absent	0	0	0	0	0	0	0	0	NA	NA
10141961	C	G	c.114C>G	p.S38S	-0.202756	0.413294	-0.168956	-0.0387625	0.130193	Neutral	exon 1b	NA	1/3	954	114	3	SYNONYMOUS	S	S	CCDS2597.1	38	GAGTACGGCCCTGAAGAAGACGGCGGGGAGGAGTCGGGCGCCGAGGAGTCGGGCCCGGAAGAGTCCGGCCCCGAGGAACTGGGCGCAGAGGAGGAGATGGAGGCCGGGCGGCCGCGGCCCGTGCTGCGCTCGGTGAACTCGCGCGAGCCCTCCCAGGTCATCTTCTGCAATCGCAGTCCGCGCGTCGTGCTGCCCGTATGGCTCAACTTCGACG	214M	51-X-G,72-X-C,87-X-A	145	177	345	1	68	178	88	114	345	113	43	85	34	absent	Absent	0	0	0	0	0	0	0	0	NA	NA
10141962	G	T	c.115G>T	p.G39C	0.0103149	0.881827	0.442711	0.253671	-0.18904	Neutral	exon 1b	NA	1/3	955	115	3	NON_SYNONYMOUS	G	C	CCDS2597.1	39	GAGTACGGCCCTGAAGAAGACGGCGGGGAGGAGTCGGGCGCCGAGGAGTCCTGCCCGGAAGAGTCCGGCCCCGAGGAACTGGGCGCAGAGGAGGAGATGGAGGCCGGGCGGCCGCGGCCCGTGCTGCGCTCGGTGAACTCGCGCGAGCCCTCCCAGGTCATCTTCTGCAATCGCAGTCCGCGCGTCGTGCTGCCCGTATGGCTCAACTTCGACG	214M	52-X-T,72-X-C,87-X-A	730	694	1735	1	297	653	277	528	1735	893	536	801	502	absent	Absent	0	0	0	0	0	0	0	0	NA	NA
10141963	G	C	c.116G>C	p.G39A	0.0942882	0.991802	-0.458664	-0.338384	0.120281	Neutral	exon 1b	NA	1/3	956	116	3	NON_SYNONYMOUS	G	A	CCDS2597.1	39	GAGTACGGCCCTGAAGAAGACGGCGGGGAGGAGTCGGGCGCCGAGGAGTCCGCCCCGGAAGAGTCCGGCCCCGAGGAACTGGGCGCAGAGGAGGAGATGGAGGCCGGGCGGCCGCGGCCCGTGCTGCGCTCGGTGAACTCGCGCGAGCCCTCCCAGGTCATCTTCTGCAATCGCAGTCCGCGCGTCGTGCTGCCCGTATGGCTCAACTTCGACG	214M	53-X-C,72-X-C,87-X-A	379	451	1033	1	97	350	126	307	1033	464	142	413	164	Uncertain significance	Uncertain / Conflicting	0	0	0	0	0	0	0	0	NA	NA
10141963	G	T	c.116G>T	p.G39V	0.157896	0.999801	0.601605	0.299737	-0.301868	Neutral	exon 1b	NA	1/3	956	116	3	NON_SYNONYMOUS	G	V	CCDS2597.1	39	GAGTACGGCCCTGAAGAAGACGGCGGGGAGGAGTCGGGCGCCGAGGAGTCCGTCCCGGAAGAGTCCGGCCCCGAGGAACTGGGCGCAGAGGAGGAGATGGAGGCCGGGCGGCCGCGGCCCGTGCTGCGCTCGGTGAACTCGCGCGAGCCCTCCCAGGTCATCTTCTGCAATCGCAGTCCGCGCGTCGTGCTGCCCGTATGGCTCAACTTCGACG	214M	53-X-T,72-X-C,87-X-A	524	642	1821	1	220	577	313	398	1821	636	488	552	312	Uncertain significance	Uncertain / Conflicting	0	0	0	0	0	0	0	0	NA	NA
10141964	C	T	c.117C>T	p.G39G	-0.29937	0.163418	-0.143237	0.0112647	0.154502	Intermediate	exon 1b	NA	1/3	957	117	3	SYNONYMOUS	G	G	CCDS2597.1	39	GAGTACGGCCCTGAAGAAGACGGCGGGGAGGAGTCGGGCGCCGAGGAGTCCGGTCCGGAAGAGTCCGGCCCCGAGGAACTGGGCGCAGAGGAGGAGATGGAGGCCGGGCGGCCGCGGCCCGTGCTGCGCTCGGTGAACTCGCGCGAGCCCTCCCAGGTCATCTTCTGCAATCGCAGTCCGCGCGTCGTGCTGCCCGTATGGCTCAACTTCGACG	214M	54-X-T,72-X-C,87-X-A	671	616	1411	1	187	530	204	599	1411	694	394	735	336	Likely benign	Benign / Likely benign	0	0	0	0	0	0	0	0	NA	NA
10141964	C	A	c.117C>A	p.G39G	0.0283667	0.901686	0.194057	0.110584	-0.0834731	Neutral	exon 1b	NA	1/3	957	117	3	SYNONYMOUS	G	G	CCDS2597.1	39	GAGTACGGCCCTGAAGAAGACGGCGGGGAGGAGTCGGGCGCCGAGGAGTCCGGACCGGAAGAGTCCGGCCCCGAGGAACTGGGCGCAGAGGAGGAGATGGAGGCCGGGCGGCCGCGGCCCGTGCTGCGCTCGGTGAACTCGCGCGAGCCCTCCCAGGTCATCTTCTGCAATCGCAGTCCGCGCGTCGTGCTGCCCGTATGGCTCAACTTCGACG	214M	54-X-A,72-X-C,87-X-A	527	653	1365	1	218	624	214	410	1365	545	290	514	306	absent	Absent	0	0	0	0	0	0	0	0	NA	NA
10141965	C	T	c.118C>T	p.P40S	0.142743	0.999801	0.342298	0.209783	-0.132514	Neutral	exon 1b	NA	1/3	958	118	3	NON_SYNONYMOUS	P	S	CCDS2597.1	40	GAGTACGGCCCTGAAGAAGACGGCGGGGAGGAGTCGGGCGCCGAGGAGTCCGGCTCGGAAGAGTCCGGCCCCGAGGAACTGGGCGCAGAGGAGGAGATGGAGGCCGGGCGGCCGCGGCCCGTGCTGCGCTCGGTGAACTCGCGCGAGCCCTCCCAGGTCATCTTCTGCAATCGCAGTCCGCGCGTCGTGCTGCCCGTATGGCTCAACTTCGACG	214M	55-X-T,72-X-C,87-X-A	443	644	1276	1	186	556	227	444	1276	586	380	518	351	Uncertain significance	Uncertain / Conflicting	2	0	0	0	0	0	0	0	2	0
10141965	C	A	c.118C>A	p.P40T	0.215484	0.999801	0.210175	-0.00122133	-0.211397	Neutral	exon 1b	NA	1/3	958	118	3	NON_SYNONYMOUS	P	T	CCDS2597.1	40	GAGTACGGCCCTGAAGAAGACGGCGGGGAGGAGTCGGGCGCCGAGGAGTCCGGCACGGAAGAGTCCGGCCCCGAGGAACTGGGCGCAGAGGAGGAGATGGAGGCCGGGCGGCCGCGGCCCGTGCTGCGCTCGGTGAACTCGCGCGAGCCCTCCCAGGTCATCTTCTGCAATCGCAGTCCGCGCGTCGTGCTGCCCGTATGGCTCAACTTCGACG	214M	55-X-A,72-X-C,87-X-A	690	1017	1874	1	278	759	370	610	1874	875	453	809	379	absent	Absent	0	0	0	0	0	0	0	0	NA	NA
10141966	C	A	c.119C>A	p.P40Q	0.00425018	0.877606	0.315889	0.5512	0.235311	Neutral	exon 1b	NA	1/3	959	119	3	NON_SYNONYMOUS	P	Q	CCDS2597.1	40	GAGTACGGCCCTGAAGAAGACGGCGGGGAGGAGTCGGGCGCCGAGGAGTCCGGCCAGGAAGAGTCCGGCCCCGAGGAACTGGGCGCAGAGGAGGAGATGGAGGCCGGGCGGCCGCGGCCCGTGCTGCGCTCGGTGAACTCGCGCGAGCCCTCCCAGGTCATCTTCTGCAATCGCAGTCCGCGCGTCGTGCTGCCCGTATGGCTCAACTTCGACG	214M	56-X-A,72-X-C,87-X-A	567	564	1573	2	234	523	285	411	1573	659	345	636	442	absent	Absent	0	0	0	0	0	0	0	0	NA	NA
10141966	C	G	c.119C>G	p.P40R	0.365314	0.999801	-0.0673393	-0.20976	-0.142421	Neutral	exon 1b	NA	1/3	959	119	3	NON_SYNONYMOUS	P	R	CCDS2597.1	40	GAGTACGGCCCTGAAGAAGACGGCGGGGAGGAGTCGGGCGCCGAGGAGTCCGGCCGGGAAGAGTCCGGCCCCGAGGAACTGGGCGCAGAGGAGGAGATGGAGGCCGGGCGGCCGCGGCCCGTGCTGCGCTCGGTGAACTCGCGCGAGCCCTCCCAGGTCATCTTCTGCAATCGCAGTCCGCGCGTCGTGCTGCCCGTATGGCTCAACTTCGACG	214M	56-X-G,72-X-C,87-X-A	539	780	1537	2	169	519	267	408	1537	728	265	668	251	Uncertain significance	Uncertain / Conflicting	0	0	0	0	0	0	0	0	NA	NA
10141967	G	T	c.120G>T	p.P40P	0.212874	0.999801	0.439837	0.478442	0.0386048	Neutral	exon 1b	NA	1/3	960	120	3	SYNONYMOUS	P	P	CCDS2597.1	40	GAGTACGGCCCTGAAGAAGACGGCGGGGAGGAGTCGGGCGCCGAGGAGTCCGGCCCTGAAGAGTCCGGCCCCGAGGAACTGGGCGCAGAGGAGGAGATGGAGGCCGGGCGGCCGCGGCCCGTGCTGCGCTCGGTGAACTCGCGCGAGCCCTCCCAGGTCATCTTCTGCAATCGCAGTCCGCGCGTCGTGCTGCCCGTATGGCTCAACTTCGACG	214M	57-X-T,72-X-C,87-X-A	509	646	1400	3	194	567	324	353	1400	586	381	615	358	absent	Absent	0	0	0	0	0	0	0	0	NA	NA
10141968	G	T	c.121G>T	p.E41*	-0.0836959	0.706364	0.497563	0.744036	0.246473	Neutral	exon 1b	NA	1/3	961	121	3	STOP_GAINED	E	*	CCDS2597.1	41	GAGTACGGCCCTGAAGAAGACGGCGGGGAGGAGTCGGGCGCCGAGGAGTCCGGCCCGTAAGAGTCCGGCCCCGAGGAACTGGGCGCAGAGGAGGAGATGGAGGCCGGGCGGCCGCGGCCCGTGCTGCGCTCGGTGAACTCGCGCGAGCCCTCCCAGGTCATCTTCTGCAATCGCAGTCCGCGCGTCGTGCTGCCCGTATGGCTCAACTTCGACG	214M	58-X-T,72-X-C,87-X-A	387	412	1178	1	164	396	277	310	1178	413	326	348	272	absent	Absent	0	0	0	0	0	0	0	0	NA	NA
10141968	G	C	c.121G>C	p.E41Q	-0.0631064	0.740371	0.311615	0.177431	-0.134184	Neutral	exon 1b	NA	1/3	961	121	3	NON_SYNONYMOUS	E	Q	CCDS2597.1	41	GAGTACGGCCCTGAAGAAGACGGCGGGGAGGAGTCGGGCGCCGAGGAGTCCGGCCCGCAAGAGTCCGGCCCCGAGGAACTGGGCGCAGAGGAGGAGATGGAGGCCGGGCGGCCGCGGCCCGTGCTGCGCTCGGTGAACTCGCGCGAGCCCTCCCAGGTCATCTTCTGCAATCGCAGTCCGCGCGTCGTGCTGCCCGTATGGCTCAACTTCGACG	214M	58-X-C,72-X-C,87-X-A	491	611	1270	3	207	609	189	344	1270	403	281	435	263	absent	Absent	0	0	0	0	0	0	0	0	NA	NA
10141970	A	G	c.123A>G	p.E41E	-0.311161	0.146553	-1.57336	-1.11474	0.458623	Intermediate	exon 1b	NA	1/3	963	123	3	SYNONYMOUS	E	E	CCDS2597.1	41	GAGTACGGCCCTGAAGAAGACGGCGGGGAGGAGTCGGGCGCCGAGGAGTCCGGCCCGGAGGAGTCCGGCCCCGAGGAACTGGGCGCAGAGGAGGAGATGGAGGCCGGGCGGCCGCGGCCCGTGCTGCGCTCGGTGAACTCGCGCGAGCCCTCCCAGGTCATCTTCTGCAATCGCAGTCCGCGCGTCGTGCTGCCCGTATGGCTCAACTTCGACG	214M	60-X-G,72-X-C,87-X-A	644	590	1602	1	101	704	120	497	1602	568	80	640	94	Likely benign	Benign / Likely benign	0	0	0	0	0	0	0	0	NA	NA
10141970	A	C	c.123A>C	p.E41D	-0.150842	0.56735	-0.698906	-0.54089	0.158015	Neutral	exon 1b	NA	1/3	963	123	3	NON_SYNONYMOUS	E	D	CCDS2597.1	41	GAGTACGGCCCTGAAGAAGACGGCGGGGAGGAGTCGGGCGCCGAGGAGTCCGGCCCGGACGAGTCCGGCCCCGAGGAACTGGGCGCAGAGGAGGAGATGGAGGCCGGGCGGCCGCGGCCCGTGCTGCGCTCGGTGAACTCGCGCGAGCCCTCCCAGGTCATCTTCTGCAATCGCAGTCCGCGCGTCGTGCTGCCCGTATGGCTCAACTTCGACG	214M	60-X-C,72-X-C,87-X-A	701	549	1644	1	196	561	178	491	1644	813	149	792	187	Uncertain significance	Uncertain / Conflicting	0	0	0	0	0	0	0	0	NA	NA
10141970	A	T	c.123A>T	p.E41D	-0.118643	0.635078	0.0699775	0.158588	0.0886106	Neutral	exon 1b	NA	1/3	963	123	3	NON_SYNONYMOUS	E	D	CCDS2597.1	41	GAGTACGGCCCTGAAGAAGACGGCGGGGAGGAGTCGGGCGCCGAGGAGTCCGGCCCGGATGAGTCCGGCCCCGAGGAACTGGGCGCAGAGGAGGAGATGGAGGCCGGGCGGCCGCGGCCCGTGCTGCGCTCGGTGAACTCGCGCGAGCCCTCCCAGGTCATCTTCTGCAATCGCAGTCCGCGCGTCGTGCTGCCCGTATGGCTCAACTTCGACG	214M	60-X-T,72-X-C,87-X-A	691	739	1628	2	290	750	268	523	1628	662	307	720	359	absent	Absent	0	0	0	0	0	0	0	0	NA	NA
10141971	G	A	c.124G>A	p.E42K	-0.474552	0.0127564	0.450652	0.259154	-0.191498	Intermediate	exon 1b	NA	1/3	964	124	3	NON_SYNONYMOUS	E	K	CCDS2597.1	42	GAGTACGGCCCTGAAGAAGACGGCGGGGAGGAGTCGGGCGCCGAGGAGTCCGGCCCGGAAAAGTCCGGCCCCGAGGAACTGGGCGCAGAGGAGGAGATGGAGGCCGGGCGGCCGCGGCCCGTGCTGCGCTCGGTGAACTCGCGCGAGCCCTCCCAGGTCATCTTCTGCAATCGCAGTCCGCGCGTCGTGCTGCCCGTATGGCTCAACTTCGACG	214M	61-X-A,72-X-C,87-X-A	477	289	1196	1	150	364	119	308	1196	428	409	369	235	Uncertain significance	Uncertain / Conflicting	0	0	0	0	0	0	0	0	NA	NA
10141971	G	T	c.124G>T	p.E42*	-0.140616	0.594743	0.623492	0.420224	-0.203268	Neutral	exon 1b	NA	1/3	964	124	3	STOP_GAINED	E	*	CCDS2597.1	42	GAGTACGGCCCTGAAGAAGACGGCGGGGAGGAGTCGGGCGCCGAGGAGTCCGGCCCGGAATAGTCCGGCCCCGAGGAACTGGGCGCAGAGGAGGAGATGGAGGCCGGGCGGCCGCGGCCCGTGCTGCGCTCGGTGAACTCGCGCGAGCCCTCCCAGGTCATCTTCTGCAATCGCAGTCCGCGCGTCGTGCTGCCCGTATGGCTCAACTTCGACG	214M	61-X-T,72-X-C,87-X-A	659	672	1393	2	292	635	298	415	1393	535	497	668	341	absent	Absent	0	0	0	0	0	0	0	0	NA	NA
10141971	G	C	c.124G>C	p.E42Q	0.255011	0.999801	-0.0100458	0.0372754	0.0473212	Neutral	exon 1b	NA	1/3	964	124	3	NON_SYNONYMOUS	E	Q	CCDS2597.1	42	GAGTACGGCCCTGAAGAAGACGGCGGGGAGGAGTCGGGCGCCGAGGAGTCCGGCCCGGAACAGTCCGGCCCCGAGGAACTGGGCGCAGAGGAGGAGATGGAGGCCGGGCGGCCGCGGCCCGTGCTGCGCTCGGTGAACTCGCGCGAGCCCTCCCAGGTCATCTTCTGCAATCGCAGTCCGCGCGTCGTGCTGCCCGTATGGCTCAACTTCGACG	214M	61-X-C,72-X-C,87-X-A	602	914	1437	1	220	719	357	421	1437	618	254	616	263	Uncertain significance	Uncertain / Conflicting	0	0	0	0	0	0	0	0	NA	NA
10141972	A	T	c.125A>T	p.E42V	0.00858122	0.881827	0.0397621	0.206273	0.166511	Neutral	exon 1b	NA	1/3	965	125	3	NON_SYNONYMOUS	E	V	CCDS2597.1	42	GAGTACGGCCCTGAAGAAGACGGCGGGGAGGAGTCGGGCGCCGAGGAGTCCGGCCCGGAAGTGTCCGGCCCCGAGGAACTGGGCGCAGAGGAGGAGATGGAGGCCGGGCGGCCGCGGCCCGTGCTGCGCTCGGTGAACTCGCGCGAGCCCTCCCAGGTCATCTTCTGCAATCGCAGTCCGCGCGTCGTGCTGCCCGTATGGCTCAACTTCGACG	214M	62-X-T,72-X-C,87-X-A	592	629	1273	1	206	567	256	408	1273	616	277	549	318	absent	Absent	1	0	0	0	0	0	0	0	2	0
10141972	A	G	c.125A>G	p.E42G	0.132985	0.999801	-1.30988	-1.27167	0.0382071	Neutral	exon 1b	NA	1/3	965	125	3	NON_SYNONYMOUS	E	G	CCDS2597.1	42	GAGTACGGCCCTGAAGAAGACGGCGGGGAGGAGTCGGGCGCCGAGGAGTCCGGCCCGGAAGGGTCCGGCCCCGAGGAACTGGGCGCAGAGGAGGAGATGGAGGCCGGGCGGCCGCGGCCCGTGCTGCGCTCGGTGAACTCGCGCGAGCCCTCCCAGGTCATCTTCTGCAATCGCAGTCCGCGCGTCGTGCTGCCCGTATGGCTCAACTTCGACG	214M	62-X-G,72-X-C,87-X-A	811	1154	1349	3	139	753	164	556	1349	740	118	674	141	Uncertain significance	Uncertain / Conflicting	0	0	0	0	0	0	0	0	NA	NA
10141972	A	C	c.125A>C	p.E42A	0.166248	0.999801	-0.960214	-0.518475	0.441738	Neutral	exon 1b	NA	1/3	965	125	3	NON_SYNONYMOUS	E	A	CCDS2597.1	42	GAGTACGGCCCTGAAGAAGACGGCGGGGAGGAGTCGGGCGCCGAGGAGTCCGGCCCGGAAGCGTCCGGCCCCGAGGAACTGGGCGCAGAGGAGGAGATGGAGGCCGGGCGGCCGCGGCCCGTGCTGCGCTCGGTGAACTCGCGCGAGCCCTCCCAGGTCATCTTCTGCAATCGCAGTCCGCGCGTCGTGCTGCCCGTATGGCTCAACTTCGACG	214M	62-X-C,72-X-C,87-X-A	677	1024	1395	1	179	734	258	573	1395	750	128	690	229	Uncertain significance	Uncertain / Conflicting	0	0	0	0	0	0	0	0	NA	NA
10141973	G	T	c.126G>T	p.E42D	-0.328113	0.120533	0.355076	0.487809	0.132733	Intermediate	exon 1b	NA	1/3	966	126	3	NON_SYNONYMOUS	E	D	CCDS2597.1	42	GAGTACGGCCCTGAAGAAGACGGCGGGGAGGAGTCGGGCGCCGAGGAGTCCGGCCCGGAAGATTCCGGCCCCGAGGAACTGGGCGCAGAGGAGGAGATGGAGGCCGGGCGGCCGCGGCCCGTGCTGCGCTCGGTGAACTCGCGCGAGCCCTCCCAGGTCATCTTCTGCAATCGCAGTCCGCGCGTCGTGCTGCCCGTATGGCTCAACTTCGACG	214M	63-X-T,72-X-C,87-X-A	803	625	1379	1	348	640	354	641	1379	843	541	849	462	absent	Absent	0	0	0	0	0	0	0	0	NA	NA
10141973	G	A	c.126G>A	p.E42E	-0.109786	0.666529	0.199345	0.0243184	-0.175026	Neutral	exon 1b	NA	1/3	966	126	3	SYNONYMOUS	E	E	CCDS2597.1	42	GAGTACGGCCCTGAAGAAGACGGCGGGGAGGAGTCGGGCGCCGAGGAGTCCGGCCCGGAAGAATCCGGCCCCGAGGAACTGGGCGCAGAGGAGGAGATGGAGGCCGGGCGGCCGCGGCCCGTGCTGCGCTCGGTGAACTCGCGCGAGCCCTCCCAGGTCATCTTCTGCAATCGCAGTCCGCGCGTCGTGCTGCCCGTATGGCTCAACTTCGACG	214M	63-X-A,72-X-C,87-X-A	647	721	1302	1	208	655	269	541	1302	665	496	791	291	absent	Absent	0	0	0	0	0	0	0	0	NA	NA
10141973	G	C	c.126G>C	p.E42D	0.238929	0.999801	0.100148	0.160676	0.060528	Neutral	exon 1b	NA	1/3	966	126	3	NON_SYNONYMOUS	E	D	CCDS2597.1	42	GAGTACGGCCCTGAAGAAGACGGCGGGGAGGAGTCGGGCGCCGAGGAGTCCGGCCCGGAAGACTCCGGCCCCGAGGAACTGGGCGCAGAGGAGGAGATGGAGGCCGGGCGGCCGCGGCCCGTGCTGCGCTCGGTGAACTCGCGCGAGCCCTCCCAGGTCATCTTCTGCAATCGCAGTCCGCGCGTCGTGCTGCCCGTATGGCTCAACTTCGACG	214M	63-X-C,72-X-C,87-X-A	784	780	1739	1	334	824	318	675	1739	1480	407	1004	716	Uncertain significance	Uncertain / Conflicting	0	0	0	0	0	0	0	0	NA	NA
10141974	T	A	c.127T>A	p.S43T	-0.0163267	0.852216	-0.589813	-0.435013	0.1548	Neutral	exon 1b	NA	1/3	967	127	3	NON_SYNONYMOUS	S	T	CCDS2597.1	43	GAGTACGGCCCTGAAGAAGACGGCGGGGAGGAGTCGGGCGCCGAGGAGTCCGGCCCGGAAGAGACCGGCCCCGAGGAACTGGGCGCAGAGGAGGAGATGGAGGCCGGGCGGCCGCGGCCCGTGCTGCGCTCGGTGAACTCGCGCGAGCCCTCCCAGGTCATCTTCTGCAATCGCAGTCCGCGCGTCGTGCTGCCCGTATGGCTCAACTTCGACG	214M	64-X-A,72-X-C,87-X-A	926	953	1319	1	218	890	296	644	1319	971	270	1025	270	absent	Absent	0	0	0	0	0	0	0	0	NA	NA
10141975	C	G	c.128C>G	p.S43C	0.362206	0.999801	-0.303042	-0.344557	-0.0415154	Neutral	exon 1b	NA	1/3	968	128	3	NON_SYNONYMOUS	S	C	CCDS2597.1	43	GAGTACGGCCCTGAAGAAGACGGCGGGGAGGAGTCGGGCGCCGAGGAGTCCGGCCCGGAAGAGTGCGGCCCCGAGGAACTGGGCGCAGAGGAGGAGATGGAGGCCGGGCGGCCGCGGCCCGTGCTGCGCTCGGTGAACTCGCGCGAGCCCTCCCAGGTCATCTTCTGCAATCGCAGTCCGCGCGTCGTGCTGCCCGTATGGCTCAACTTCGACG	214M	65-X-G,72-X-C,87-X-A	1133	1558	1693	2	353	1287	448	823	1693	1539	388	1383	524	Uncertain significance	Uncertain / Conflicting	0	0	0	0	0	0	0	0	NA	NA
10141976	C	A	c.129C>A	p.S43S	-0.00652972	0.869005	-0.0451089	0.0216407	0.0667496	Neutral	exon 1b	NA	1/3	969	129	3	SYNONYMOUS	S	S	CCDS2597.1	43	GAGTACGGCCCTGAAGAAGACGGCGGGGAGGAGTCGGGCGCCGAGGAGTCCGGCCCGGAAGAGTCAGGCCCCGAGGAACTGGGCGCAGAGGAGGAGATGGAGGCCGGGCGGCCGCGGCCCGTGCTGCGCTCGGTGAACTCGCGCGAGCCCTCCCAGGTCATCTTCTGCAATCGCAGTCCGCGCGTCGTGCTGCCCGTATGGCTCAACTTCGACG	214M	66-X-A,72-X-C,87-X-A	1178	1136	1696	1	351	1098	488	925	1696	1508	652	1397	571	absent	Absent	0	0	0	0	0	0	0	0	NA	NA
10141976	C	G	c.129C>G	p.S43S	0.200559	0.999801	-0.405321	-0.244334	0.160987	Neutral	exon 1b	NA	1/3	969	129	3	SYNONYMOUS	S	S	CCDS2597.1	43	GAGTACGGCCCTGAAGAAGACGGCGGGGAGGAGTCGGGCGCCGAGGAGTCCGGCCCGGAAGAGTCGGGCCCCGAGGAACTGGGCGCAGAGGAGGAGATGGAGGCCGGGCGGCCGCGGCCCGTGCTGCGCTCGGTGAACTCGCGCGAGCCCTCCCAGGTCATCTTCTGCAATCGCAGTCCGCGCGTCGTGCTGCCCGTATGGCTCAACTTCGACG	214M	66-X-G,72-X-C,87-X-A	220	292	221	1	69	261	109	187	221	292	76	250	88	Likely benign	Benign / Likely benign	0	0	0	0	0	0	0	0	NA	NA
10141977	G	T	c.130G>T	p.G44C	0.223602	0.999801	0.161809	0.156877	-0.0049323	Neutral	exon 1b	NA	1/3	970	130	3	NON_SYNONYMOUS	G	C	CCDS2597.1	44	GAGTACGGCCCTGAAGAAGACGGCGGGGAGGAGTCGGGCGCCGAGGAGTCCGGCCCGGAAGAGTCCTGCCCCGAGGAACTGGGCGCAGAGGAGGAGATGGAGGCCGGGCGGCCGCGGCCCGTGCTGCGCTCGGTGAACTCGCGCGAGCCCTCCCAGGTCATCTTCTGCAATCGCAGTCCGCGCGTCGTGCTGCCCGTATGGCTCAACTTCGACG	214M	67-X-T,72-X-C,87-X-A	1395	1575	1750	2	421	1410	671	1084	1750	2052	1005	1916	945	absent	Absent	0	0	0	0	0	0	0	0	NA	NA
10141977	G	C	c.130G>C	p.G44R	0.253497	0.999801	-0.127656	-0.242424	-0.114768	Neutral	exon 1b	NA	1/3	970	130	3	NON_SYNONYMOUS	G	R	CCDS2597.1	44	GAGTACGGCCCTGAAGAAGACGGCGGGGAGGAGTCGGGCGCCGAGGAGTCCGGCCCGGAAGAGTCCCGCCCCGAGGAACTGGGCGCAGAGGAGGAGATGGAGGCCGGGCGGCCGCGGCCCGTGCTGCGCTCGGTGAACTCGCGCGAGCCCTCCCAGGTCATCTTCTGCAATCGCAGTCCGCGCGTCGTGCTGCCCGTATGGCTCAACTTCGACG	214M	67-X-C,72-X-C,87-X-A	780	880	1172	3	268	734	252	631	1172	1244	344	971	490	Uncertain significance	Uncertain / Conflicting	0	0	0	0	0	0	0	0	NA	NA
10141978	G	C	c.131G>C	p.G44A	-0.0858205	0.706364	-0.238134	-0.344614	-0.10648	Neutral	exon 1b	NA	1/3	971	131	3	NON_SYNONYMOUS	G	A	CCDS2597.1	44	GAGTACGGCCCTGAAGAAGACGGCGGGGAGGAGTCGGGCGCCGAGGAGTCCGGCCCGGAAGAGTCCGCCCCCGAGGAACTGGGCGCAGAGGAGGAGATGGAGGCCGGGCGGCCGCGGCCCGTGCTGCGCTCGGTGAACTCGCGCGAGCCCTCCCAGGTCATCTTCTGCAATCGCAGTCCGCGCGTCGTGCTGCCCGTATGGCTCAACTTCGACG	214M	68-X-C,72-X-C,87-X-A	1111	1288	1401	1	327	1128	397	782	1401	954	427	983	303	Uncertain significance	Uncertain / Conflicting	0	0	0	0	0	0	0	0	NA	NA
10141978	G	T	c.131G>T	p.G44V	0.077739	0.966412	0.150311	0.103951	-0.0463599	Neutral	exon 1b	NA	1/3	971	131	3	NON_SYNONYMOUS	G	V	CCDS2597.1	44	GAGTACGGCCCTGAAGAAGACGGCGGGGAGGAGTCGGGCGCCGAGGAGTCCGGCCCGGAAGAGTCCGTCCCCGAGGAACTGGGCGCAGAGGAGGAGATGGAGGCCGGGCGGCCGCGGCCCGTGCTGCGCTCGGTGAACTCGCGCGAGCCCTCCCAGGTCATCTTCTGCAATCGCAGTCCGCGCGTCGTGCTGCCCGTATGGCTCAACTTCGACG	214M	68-X-T,72-X-C,87-X-A	1498	1543	1752	1	457	1401	587	1058	1752	1807	955	1555	866	Uncertain significance	Uncertain / Conflicting	0	0	0	0	0	0	0	0	NA	NA
10141979	C	A	c.132C>A	p.G44G	-0.0759581	0.717097	0.141295	0	-0.141295	Neutral	exon 1b	NA	1/3	972	132	3	SYNONYMOUS	G	G	CCDS2597.1	44	GAGTACGGCCCTGAAGAAGACGGCGGGGAGGAGTCGGGCGCCGAGGAGTCCGGCCCGGAAGAGTCCGGACCCGAGGAACTGGGCGCAGAGGAGGAGATGGAGGCCGGGCGGCCGCGGCCCGTGCTGCGCTCGGTGAACTCGCGCGAGCCCTCCCAGGTCATCTTCTGCAATCGCAGTCCGCGCGTCGTGCTGCCCGTATGGCTCAACTTCGACG	214M	69-X-A,72-X-C,87-X-A	1600	1446	1779	1	559	1371	526	1074	1779	1703	836	1530	739	absent	Absent	0	0	0	0	0	0	0	0	NA	NA
10141979	C	T	c.132C>T	p.G44G	-0.0132945	0.857352	0.289976	-0.0131502	-0.303126	Neutral	exon 1b	NA	1/3	972	132	3	SYNONYMOUS	G	G	CCDS2597.1	44	GAGTACGGCCCTGAAGAAGACGGCGGGGAGGAGTCGGGCGCCGAGGAGTCCGGCCCGGAAGAGTCCGGTCCCGAGGAACTGGGCGCAGAGGAGGAGATGGAGGCCGGGCGGCCGCGGCCCGTGCTGCGCTCGGTGAACTCGCGCGAGCCCTCCCAGGTCATCTTCTGCAATCGCAGTCCGCGCGTCGTGCTGCCCGTATGGCTCAACTTCGACG	214M	69-X-T,72-X-C,87-X-A	1662	1795	1897	1	572	1511	608	1071	1897	1545	1040	1539	707	Likely benign	Benign / Likely benign	0	0	0	0	0	0	0	0	NA	NA
10141979	C	G	c.132C>G	p.G44G	0.106706	0.999801	-0.16446	-0.168539	-0.00407825	Neutral	exon 1b	NA	1/3	972	132	3	SYNONYMOUS	G	G	CCDS2597.1	44	GAGTACGGCCCTGAAGAAGACGGCGGGGAGGAGTCGGGCGCCGAGGAGTCCGGCCCGGAAGAGTCCGGGCCCGAGGAACTGGGCGCAGAGGAGGAGATGGAGGCCGGGCGGCCGCGGCCCGTGCTGCGCTCGGTGAACTCGCGCGAGCCCTCCCAGGTCATCTTCTGCAATCGCAGTCCGCGCGTCGTGCTGCCCGTATGGCTCAACTTCGACG	214M	69-X-G,72-X-C,87-X-A	1108	1326	1250	1	326	1129	445	805	1250	1230	487	1195	458	Likely benign	Benign / Likely benign	0	0	0	0	0	0	0	0	NA	NA
10141980	C	T	c.133C>T	p.P45S	-0.0952063	0.701413	0.342765	0.218268	-0.124497	Neutral	exon 1b	NA	1/3	973	133	3	NON_SYNONYMOUS	P	S	CCDS2597.1	45	GAGTACGGCCCTGAAGAAGACGGCGGGGAGGAGTCGGGCGCCGAGGAGTCCGGCCCGGAAGAGTCCGGCTCCGAGGAACTGGGCGCAGAGGAGGAGATGGAGGCCGGGCGGCCGCGGCCCGTGCTGCGCTCGGTGAACTCGCGCGAGCCCTCCCAGGTCATCTTCTGCAATCGCAGTCCGCGCGTCGTGCTGCCCGTATGGCTCAACTTCGACG	214M	70-X-T,72-X-C,87-X-A	1088	1206	1407	1	428	1147	493	896	1407	1129	819	1252	590	absent	Absent	0	0	0	0	0	0	0	0	NA	NA
10141980	C	A	c.133C>A	p.P45T	-0.0460313	0.783105	0.288304	0.177912	-0.110391	Neutral	exon 1b	NA	1/3	973	133	3	NON_SYNONYMOUS	P	T	CCDS2597.1	45	GAGTACGGCCCTGAAGAAGACGGCGGGGAGGAGTCGGGCGCCGAGGAGTCCGGCCCGGAAGAGTCCGGCACCGAGGAACTGGGCGCAGAGGAGGAGATGGAGGCCGGGCGGCCGCGGCCCGTGCTGCGCTCGGTGAACTCGCGCGAGCCCTCCCAGGTCATCTTCTGCAATCGCAGTCCGCGCGTCGTGCTGCCCGTATGGCTCAACTTCGACG	214M	70-X-A,72-X-C,87-X-A	1224	1226	1607	1	461	1149	510	863	1607	1285	764	1175	624	absent	Absent	0	0	0	0	0	0	0	0	NA	NA
10141980	C	G	c.133C>G	p.P45A	0.0339812	0.916118	-0.153829	-0.142145	0.0116843	Neutral	exon 1b	NA	1/3	973	133	3	NON_SYNONYMOUS	P	A	CCDS2597.1	45	GAGTACGGCCCTGAAGAAGACGGCGGGGAGGAGTCGGGCGCCGAGGAGTCCGGCCCGGAAGAGTCCGGCGCCGAGGAACTGGGCGCAGAGGAGGAGATGGAGGCCGGGCGGCCGCGGCCCGTGCTGCGCTCGGTGAACTCGCGCGAGCCCTCCCAGGTCATCTTCTGCAATCGCAGTCCGCGCGTCGTGCTGCCCGTATGGCTCAACTTCGACG	214M	70-X-G,72-X-C,87-X-A	1583	2056	1551	3	551	1874	659	1318	1551	1684	684	1847	681	Uncertain significance	Uncertain / Conflicting	0	0	0	0	0	0	0	0	NA	NA
10141981	C	G	c.134C>G	p.P45R	-0.301861	0.161649	0.0812696	0.159159	0.0778894	Intermediate	exon 1b	NA	1/3	974	134	3	NON_SYNONYMOUS	P	R	CCDS2597.1	45	GAGTACGGCCCTGAAGAAGACGGCGGGGAGGAGTCGGGCGCCGAGGAGTCCGGCCCGGAAGAGTCCGGCCGCGAGGAACTGGGCGCAGAGGAGGAGATGGAGGCCGGGCGGCCGCGGCCCGTGCTGCGCTCGGTGAACTCGCGCGAGCCCTCCCAGGTCATCTTCTGCAATCGCAGTCCGCGCGTCGTGCTGCCCGTATGGCTCAACTTCGACG	214M	71-X-G,72-X-C,87-X-A	1347	1034	1553	2	493	1154	451	958	1553	1323	655	1260	597	Likely benign	Benign / Likely benign	0	0	0	0	0	0	0	0	NA	NA
10141981	C	T	c.134C>T	p.P45L	0.164859	0.999801	0.0889494	0.34173	0.25278	Neutral	exon 1b	NA	1/3	974	134	3	NON_SYNONYMOUS	P	L	CCDS2597.1	45	GAGTACGGCCCTGAAGAAGACGGCGGGGAGGAGTCGGGCGCCGAGGAGTCCGGCCCGGAAGAGTCCGGCCTCGAGGAACTGGGCGCAGAGGAGGAGATGGAGGCCGGGCGGCCGCGGCCCGTGCTGCGCTCGGTGAACTCGCGCGAGCCCTCCCAGGTCATCTTCTGCAATCGCAGTCCGCGCGTCGTGCTGCCCGTATGGCTCAACTTCGACG	214M	71-X-T,72-X-C,87-X-A	905	1050	1183	2	292	955	488	620	1183	1056	486	917	576	Uncertain significance	Uncertain / Conflicting	0	0	0	0	0	0	0	0	NA	NA
10141982	G	T	c.135G>T	p.P45P	-0.0550879	0.76637	0.294904	0.00759396	-0.28731	Neutral	exon 1b	NA	1/3	975	135	3	SYNONYMOUS	P	P	CCDS2597.1	45	GAGTACGGCCCTGAAGAAGACGGCGGGGAGGAGTCGGGCGCCGAGGAGTCCGGCCCGGAAGAGTCCGGCCCTGAGGAACTGGGCGCAGAGGAGGAGATGGAGGCCGGGCGGCCGCGGCCCGTGCTGCGCTCGGTGAACTCGCGCGAGCCCTCCCAGGTCATCTTCTGCAATCGCAGTCCGCGCGTCGTGCTGCCCGTATGGCTCAACTTCGACG	214M	72-X-T,87-X-A	825	866	1357	1	299	882	306	587	1357	824	545	746	372	absent	Absent	0	0	0	0	0	0	0	0	NA	NA
10141982	G	A	c.135G>A	p.P45P	0.3572	0.999801	0.242259	-0.0608256	-0.303085	Neutral	exon 1b	NA	1/3	975	135	3	SYNONYMOUS	P	P	CCDS2597.1	45	GAGTACGGCCCTGAAGAAGACGGCGGGGAGGAGTCGGGCGCCGAGGAGTCCGGCCCGGAAGAGTCCGGCCCAGAGGAACTGGGCGCAGAGGAGGAGATGGAGGCCGGGCGGCCGCGGCCCGTGCTGCGCTCGGTGAACTCGCGCGAGCCCTCCCAGGTCATCTTCTGCAATCGCAGTCCGCGCGTCGTGCTGCCCGTATGGCTCAACTTCGACG	214M	72-X-A,87-X-A	392	614	1233	1	164	420	183	325	1233	530	243	397	258	Likely benign	Benign / Likely benign	0	0	0	0	0	0	0	0	NA	NA
10141983	G	T	c.136G>T	p.E46*	0.122825	0.999801	0.311178	0.197254	-0.113924	Neutral	exon 1b	NA	1/3	976	136	3	STOP_GAINED	E	*	CCDS2597.1	46	GAGTACGGCCCTGAAGAAGACGGCGGGGAGGAGTCGGGCGCCGAGGAGTCCGGCCCGGAAGAGTCCGGCCCCTAGGAACTGGGCGCAGAGGAGGAGATGGAGGCCGGGCGGCCGCGGCCCGTGCTGCGCTCGGTGAACTCGCGCGAGCCCTCCCAGGTCATCTTCTGCAATCGCAGTCCGCGCGTCGTGCTGCCCGTATGGCTCAACTTCGACG	214M	72-X-C,73-X-T,87-X-A	1200	1634	1529	3	409	1231	618	817	1529	1121	825	1033	615	absent	Absent	0	0	0	1	0	0	0	0	1	0
10141983	G	C	c.136G>C	p.E46Q	0.256648	0.999801	-0.355036	-0.402929	-0.0478926	Neutral	exon 1b	NA	1/3	976	136	3	NON_SYNONYMOUS	E	Q	CCDS2597.1	46	GAGTACGGCCCTGAAGAAGACGGCGGGGAGGAGTCGGGCGCCGAGGAGTCCGGCCCGGAAGAGTCCGGCCCCCAGGAACTGGGCGCAGAGGAGGAGATGGAGGCCGGGCGGCCGCGGCCCGTGCTGCGCTCGGTGAACTCGCGCGAGCCCTCCCAGGTCATCTTCTGCAATCGCAGTCCGCGCGTCGTGCTGCCCGTATGGCTCAACTTCGACG	214M	72-X-C,73-X-C,87-X-A	1028	1445	1341	1	319	978	422	747	1341	1187	329	982	367	absent	Absent	0	0	0	0	0	0	0	0	NA	NA
10141983	G	A	c.136G>A	p.E46K	0.290778	0.999801	0.0906808	-0.129969	-0.22065	Neutral	exon 1b	NA	1/3	976	136	3	NON_SYNONYMOUS	E	K	CCDS2597.1	46	GAGTACGGCCCTGAAGAAGACGGCGGGGAGGAGTCGGGCGCCGAGGAGTCCGGCCCGGAAGAGTCCGGCCCCAAGGAACTGGGCGCAGAGGAGGAGATGGAGGCCGGGCGGCCGCGGCCCGTGCTGCGCTCGGTGAACTCGCGCGAGCCCTCCCAGGTCATCTTCTGCAATCGCAGTCCGCGCGTCGTGCTGCCCGTATGGCTCAACTTCGACG	214M	72-X-C,73-X-A,87-X-A	1074	1350	1256	1	340	1222	414	713	1256	1326	571	950	570	Uncertain significance	Uncertain / Conflicting	0	0	0	0	0	0	0	0	NA	NA
10141984	A	T	c.137A>T	p.E46V	0.175315	0.999801	0.148563	-0.0182331	-0.166796	Neutral	exon 1b	NA	1/3	977	137	3	NON_SYNONYMOUS	E	V	CCDS2597.1	46	GAGTACGGCCCTGAAGAAGACGGCGGGGAGGAGTCGGGCGCCGAGGAGTCCGGCCCGGAAGAGTCCGGCCCCGTGGAACTGGGCGCAGAGGAGGAGATGGAGGCCGGGCGGCCGCGGCCCGTGCTGCGCTCGGTGAACTCGCGCGAGCCCTCCCAGGTCATCTTCTGCAATCGCAGTCCGCGCGTCGTGCTGCCCGTATGGCTCAACTTCGACG	214M	72-X-C,74-X-T,87-X-A	804	1214	1114	2	314	808	442	590	1114	783	415	768	331	absent	Absent	0	0	0	0	0	0	0	0	NA	NA
10141984	A	C	c.137A>C	p.E46A	0.37861	0.999801	-0.279712	-0.502256	-0.222544	Neutral	exon 1b	NA	1/3	977	137	3	NON_SYNONYMOUS	E	A	CCDS2597.1	46	GAGTACGGCCCTGAAGAAGACGGCGGGGAGGAGTCGGGCGCCGAGGAGTCCGGCCCGGAAGAGTCCGGCCCCGCGGAACTGGGCGCAGAGGAGGAGATGGAGGCCGGGCGGCCGCGGCCCGTGCTGCGCTCGGTGAACTCGCGCGAGCCCTCCCAGGTCATCTTCTGCAATCGCAGTCCGCGCGTCGTGCTGCCCGTATGGCTCAACTTCGACG	214M	72-X-C,74-X-C,87-X-A	613	1041	953	1	241	663	279	482	953	746	186	568	219	absent	Absent	0	0	0	0	0	0	0	0	NA	NA
10141985	G	C	c.138G>C	p.E46D	-0.434726	0.0256715	0.175116	0.241009	0.0658939	Intermediate	exon 1b	NA	1/3	978	138	3	NON_SYNONYMOUS	E	D	CCDS2597.1	46	GAGTACGGCCCTGAAGAAGACGGCGGGGAGGAGTCGGGCGCCGAGGAGTCCGGCCCGGAAGAGTCCGGCCCCGACGAACTGGGCGCAGAGGAGGAGATGGAGGCCGGGCGGCCGCGGCCCGTGCTGCGCTCGGTGAACTCGCGCGAGCCCTCCCAGGTCATCTTCTGCAATCGCAGTCCGCGCGTCGTGCTGCCCGTATGGCTCAACTTCGACG	214M	72-X-C,75-X-C,87-X-A	483	438	682	1	166	410	201	287	682	281	238	339	135	absent	Absent	0	0	0	0	0	0	0	0	NA	NA
10141985	G	T	c.138G>T	p.E46D	0.141401	0.999801	0.54051	0.0961408	-0.444369	Neutral	exon 1b	NA	1/3	978	138	3	NON_SYNONYMOUS	E	D	CCDS2597.1	46	GAGTACGGCCCTGAAGAAGACGGCGGGGAGGAGTCGGGCGCCGAGGAGTCCGGCCCGGAAGAGTCCGGCCCCGATGAACTGGGCGCAGAGGAGGAGATGGAGGCCGGGCGGCCGCGGCCCGTGCTGCGCTCGGTGAACTCGCGCGAGCCCTCCCAGGTCATCTTCTGCAATCGCAGTCCGCGCGTCGTGCTGCCCGTATGGCTCAACTTCGACG	214M	72-X-C,75-X-T,87-X-A	1278	1609	1735	1	543	1338	598	848	1735	1290	944	1215	626	absent	Absent	0	0	0	0	0	0	0	0	NA	NA
10141985	G	A	c.138G>A	p.E46E	0.405461	0.999801	0.119827	-0.13091	-0.250737	Neutral	exon 1b	NA	1/3	978	138	3	SYNONYMOUS	E	E	CCDS2597.1	46	GAGTACGGCCCTGAAGAAGACGGCGGGGAGGAGTCGGGCGCCGAGGAGTCCGGCCCGGAAGAGTCCGGCCCCGAAGAACTGGGCGCAGAGGAGGAGATGGAGGCCGGGCGGCCGCGGCCCGTGCTGCGCTCGGTGAACTCGCGCGAGCCCTCCCAGGTCATCTTCTGCAATCGCAGTCCGCGCGTCGTGCTGCCCGTATGGCTCAACTTCGACG	214M	72-X-C,75-X-A,87-X-A	825	1304	1212	1	246	1086	414	680	1212	1172	602	946	486	absent	Absent	0	0	0	0	0	0	0	0	NA	NA
10141986	G	C	c.139G>C	p.E47Q	-0.0807328	0.709236	0.0748054	-0.00887447	-0.0836799	Neutral	exon 1b	NA	1/3	979	139	3	NON_SYNONYMOUS	E	Q	CCDS2597.1	47	GAGTACGGCCCTGAAGAAGACGGCGGGGAGGAGTCGGGCGCCGAGGAGTCCGGCCCGGAAGAGTCCGGCCCCGAGCAACTGGGCGCAGAGGAGGAGATGGAGGCCGGGCGGCCGCGGCCCGTGCTGCGCTCGGTGAACTCGCGCGAGCCCTCCCAGGTCATCTTCTGCAATCGCAGTCCGCGCGTCGTGCTGCCCGTATGGCTCAACTTCGACG	214M	72-X-C,76-X-C,87-X-A	1118	1208	1365	2	398	968	509	689	1365	908	480	1047	336	absent	Absent	0	0	0	0	0	0	0	0	NA	NA
10141986	G	T	c.139G>T	p.E47*	-0.00574567	0.869005	0.4141	0.31646	-0.0976401	Neutral	exon 1b	NA	1/3	979	139	3	STOP_GAINED	E	*	CCDS2597.1	47	GAGTACGGCCCTGAAGAAGACGGCGGGGAGGAGTCGGGCGCCGAGGAGTCCGGCCCGGAAGAGTCCGGCCCCGAGTAACTGGGCGCAGAGGAGGAGATGGAGGCCGGGCGGCCGCGGCCCGTGCTGCGCTCGGTGAACTCGCGCGAGCCCTCCCAGGTCATCTTCTGCAATCGCAGTCCGCGCGTCGTGCTGCCCGTATGGCTCAACTTCGACG	214M	72-X-C,76-X-T,87-X-A	1505	1586	1912	1	548	1487	697	987	1912	1474	1076	1241	821	Uncertain significance	Uncertain / Conflicting	0	0	0	0	0	0	0	0	NA	NA
10141986	G	A	c.139G>A	p.E47K	0.255938	0.999801	0.245341	0.0978049	-0.147536	Neutral	exon 1b	NA	1/3	979	139	3	NON_SYNONYMOUS	E	K	CCDS2597.1	47	GAGTACGGCCCTGAAGAAGACGGCGGGGAGGAGTCGGGCGCCGAGGAGTCCGGCCCGGAAGAGTCCGGCCCCGAGAAACTGGGCGCAGAGGAGGAGATGGAGGCCGGGCGGCCGCGGCCCGTGCTGCGCTCGGTGAACTCGCGCGAGCCCTCCCAGGTCATCTTCTGCAATCGCAGTCCGCGCGTCGTGCTGCCCGTATGGCTCAACTTCGACG	214M	72-X-C,76-X-A,87-X-A	1007	1394	1331	1	330	1230	514	701	1331	1130	672	1180	554	Uncertain significance	Uncertain / Conflicting	0	0	0	0	0	0	0	0	NA	NA
10141987	A	C	c.140A>C	p.E47A	0.012581	0.881827	-1.06231	-0.908647	0.153666	Neutral	exon 1b	NA	1/3	980	140	3	NON_SYNONYMOUS	E	A	CCDS2597.1	47	GAGTACGGCCCTGAAGAAGACGGCGGGGAGGAGTCGGGCGCCGAGGAGTCCGGCCCGGAAGAGTCCGGCCCCGAGGCACTGGGCGCAGAGGAGGAGATGGAGGCCGGGCGGCCGCGGCCCGTGCTGCGCTCGGTGAACTCGCGCGAGCCCTCCCAGGTCATCTTCTGCAATCGCAGTCCGCGCGTCGTGCTGCCCGTATGGCTCAACTTCGACG	214M	72-X-C,77-X-C,87-X-A	1194	1326	1707	1	239	1160	306	816	1707	1185	209	1206	230	absent	Absent	0	0	0	0	0	0	0	0	NA	NA
10141987	A	T	c.140A>T	p.E47V	0.0130232	0.881827	0.0620962	0.126928	0.0648321	Neutral	exon 1b	NA	1/3	980	140	3	NON_SYNONYMOUS	E	V	CCDS2597.1	47	GAGTACGGCCCTGAAGAAGACGGCGGGGAGGAGTCGGGCGCCGAGGAGTCCGGCCCGGAAGAGTCCGGCCCCGAGGTACTGGGCGCAGAGGAGGAGATGGAGGCCGGGCGGCCGCGGCCCGTGCTGCGCTCGGTGAACTCGCGCGAGCCCTCCCAGGTCATCTTCTGCAATCGCAGTCCGCGCGTCGTGCTGCCCGTATGGCTCAACTTCGACG	214M	72-X-C,77-X-T,87-X-A	1084	1236	1487	1	439	1166	524	826	1487	1169	497	1170	519	absent	Absent	0	0	0	0	0	0	0	0	NA	NA
10141987	A	G	c.140A>G	p.E47G	0.122695	0.999801	-1.18157	-0.848396	0.333175	Neutral	exon 1b	NA	1/3	980	140	3	NON_SYNONYMOUS	E	G	CCDS2597.1	47	GAGTACGGCCCTGAAGAAGACGGCGGGGAGGAGTCGGGCGCCGAGGAGTCCGGCCCGGAAGAGTCCGGCCCCGAGGGACTGGGCGCAGAGGAGGAGATGGAGGCCGGGCGGCCGCGGCCCGTGCTGCGCTCGGTGAACTCGCGCGAGCCCTCCCAGGTCATCTTCTGCAATCGCAGTCCGCGCGTCGTGCTGCCCGTATGGCTCAACTTCGACG	214M	72-X-C,77-X-G,87-X-A	848	863	1288	1	171	917	201	529	1288	971	114	917	203	absent	Absent	0	0	0	0	0	0	0	0	NA	NA
10141988	A	T	c.141A>T	p.E47D	-0.170788	0.538013	0.0708904	0.045245	-0.0256454	Neutral	exon 1b	NA	1/3	981	141	3	NON_SYNONYMOUS	E	D	CCDS2597.1	47	GAGTACGGCCCTGAAGAAGACGGCGGGGAGGAGTCGGGCGCCGAGGAGTCCGGCCCGGAAGAGTCCGGCCCCGAGGATCTGGGCGCAGAGGAGGAGATGGAGGCCGGGCGGCCGCGGCCCGTGCTGCGCTCGGTGAACTCGCGCGAGCCCTCCCAGGTCATCTTCTGCAATCGCAGTCCGCGCGTCGTGCTGCCCGTATGGCTCAACTTCGACG	214M	72-X-C,78-X-T,87-X-A	1242	1192	1692	2	431	1326	429	944	1692	1242	671	1259	580	absent	Absent	0	0	0	0	0	0	0	0	NA	NA
10141988	A	C	c.141A>C	p.E47D	0.0749568	0.966412	-1.46452	-1.16334	0.301181	Neutral	exon 1b	NA	1/3	981	141	3	NON_SYNONYMOUS	E	D	CCDS2597.1	47	GAGTACGGCCCTGAAGAAGACGGCGGGGAGGAGTCGGGCGCCGAGGAGTCCGGCCCGGAAGAGTCCGGCCCCGAGGACCTGGGCGCAGAGGAGGAGATGGAGGCCGGGCGGCCGCGGCCCGTGCTGCGCTCGGTGAACTCGCGCGAGCCCTCCCAGGTCATCTTCTGCAATCGCAGTCCGCGCGTCGTGCTGCCCGTATGGCTCAACTTCGACG	214M	72-X-C,78-X-C,87-X-A	857	964	1103	1	137	862	194	550	1103	857	101	713	134	absent	Absent	0	0	0	0	0	0	0	0	NA	NA
10141988	A	G	c.141A>G	p.E47E	0.128296	0.999801	-1.1651	-0.959171	0.205925	Neutral	exon 1b	NA	1/3	981	141	3	SYNONYMOUS	E	E	CCDS2597.1	47	GAGTACGGCCCTGAAGAAGACGGCGGGGAGGAGTCGGGCGCCGAGGAGTCCGGCCCGGAAGAGTCCGGCCCCGAGGAGCTGGGCGCAGAGGAGGAGATGGAGGCCGGGCGGCCGCGGCCCGTGCTGCGCTCGGTGAACTCGCGCGAGCCCTCCCAGGTCATCTTCTGCAATCGCAGTCCGCGCGTCGTGCTGCCCGTATGGCTCAACTTCGACG	214M	72-X-C,78-X-G,87-X-A	929	1121	1318	1	194	1046	223	620	1318	967	132	945	203	Likely benign	Benign / Likely benign	0	0	0	0	0	0	0	0	NA	NA
10141989	C	T	c.142C>T	p.L48L	-0.0168333	0.852216	0.139195	0.0711534	-0.0680417	Neutral	exon 1b	NA	1/3	982	142	3	SYNONYMOUS	L	L	CCDS2597.1	48	GAGTACGGCCCTGAAGAAGACGGCGGGGAGGAGTCGGGCGCCGAGGAGTCCGGCCCGGAAGAGTCCGGCCCCGAGGAATTGGGCGCAGAGGAGGAGATGGAGGCCGGGCGGCCGCGGCCCGTGCTGCGCTCGGTGAACTCGCGCGAGCCCTCCCAGGTCATCTTCTGCAATCGCAGTCCGCGCGTCGTGCTGCCCGTATGGCTCAACTTCGACG	214M	72-X-C,79-X-T,87-X-A	838	820	1227	2	251	748	281	602	1227	954	545	889	485	absent	Absent	0	0	0	0	0	0	0	0	NA	NA
10141989	C	A	c.142C>A	p.L48M	0.26652	0.999801	0.341538	0.154644	-0.186895	Neutral	exon 1b	NA	1/3	982	142	3	NON_SYNONYMOUS	L	M	CCDS2597.1	48	GAGTACGGCCCTGAAGAAGACGGCGGGGAGGAGTCGGGCGCCGAGGAGTCCGGCCCGGAAGAGTCCGGCCCCGAGGAAATGGGCGCAGAGGAGGAGATGGAGGCCGGGCGGCCGCGGCCCGTGCTGCGCTCGGTGAACTCGCGCGAGCCCTCCCAGGTCATCTTCTGCAATCGCAGTCCGCGCGTCGTGCTGCCCGTATGGCTCAACTTCGACG	214M	72-X-C,79-X-A,87-X-A	932	868	1380	1	358	903	333	565	1380	1373	528	1142	700	Uncertain significance	Uncertain / Conflicting	0	0	0	0	0	0	0	0	NA	NA
10141989	C	G	c.142C>G	p.L48V	0.326109	0.999801	-0.344634	-0.112238	0.232396	Neutral	exon 1b	NA	1/3	982	142	3	NON_SYNONYMOUS	L	V	CCDS2597.1	48	GAGTACGGCCCTGAAGAAGACGGCGGGGAGGAGTCGGGCGCCGAGGAGTCCGGCCCGGAAGAGTCCGGCCCCGAGGAAGTGGGCGCAGAGGAGGAGATGGAGGCCGGGCGGCCGCGGCCCGTGCTGCGCTCGGTGAACTCGCGCGAGCCCTCCCAGGTCATCTTCTGCAATCGCAGTCCGCGCGTCGTGCTGCCCGTATGGCTCAACTTCGACG	214M	72-X-C,79-X-G,87-X-A	946	1424	1409	1	277	971	493	680	1409	1107	322	1022	432	absent	Absent	1	0	0	0	0	0	0	0	2	0
10141990	T	A	c.143T>A	p.L48Q	0.0803604	0.966412	-0.371267	-0.324138	0.0471283	Neutral	exon 1b	NA	1/3	983	143	3	NON_SYNONYMOUS	L	Q	CCDS2597.1	48	GAGTACGGCCCTGAAGAAGACGGCGGGGAGGAGTCGGGCGCCGAGGAGTCCGGCCCGGAAGAGTCCGGCCCCGAGGAACAGGGCGCAGAGGAGGAGATGGAGGCCGGGCGGCCGCGGCCCGTGCTGCGCTCGGTGAACTCGCGCGAGCCCTCCCAGGTCATCTTCTGCAATCGCAGTCCGCGCGTCGTGCTGCCCGTATGGCTCAACTTCGACG	214M	72-X-C,80-X-A,87-X-A	1065	1662	1563	1	335	1167	447	838	1563	948	356	993	355	Uncertain significance	Uncertain / Conflicting	0	0	0	0	0	0	0	0	NA	NA
10141990	T	G	c.143T>G	p.L48R	0.117105	0.999801	-1.58571	-1.44416	0.141546	Neutral	exon 1b	NA	1/3	983	143	3	NON_SYNONYMOUS	L	R	CCDS2597.1	48	GAGTACGGCCCTGAAGAAGACGGCGGGGAGGAGTCGGGCGCCGAGGAGTCCGGCCCGGAAGAGTCCGGCCCCGAGGAACGGGGCGCAGAGGAGGAGATGGAGGCCGGGCGGCCGCGGCCCGTGCTGCGCTCGGTGAACTCGCGCGAGCCCTCCCAGGTCATCTTCTGCAATCGCAGTCCGCGCGTCGTGCTGCCCGTATGGCTCAACTTCGACG	214M	72-X-C,80-X-G,87-X-A	1222	1304	1600	1	212	1197	214	762	1600	1324	109	1187	172	Uncertain significance	Uncertain / Conflicting	0	0	0	0	0	0	0	0	NA	NA
10141990	T	C	c.143T>C	p.L48P	0.175871	0.999801	-1.74834	-1.53741	0.210928	Neutral	exon 1b	NA	1/3	983	143	3	NON_SYNONYMOUS	L	P	CCDS2597.1	48	GAGTACGGCCCTGAAGAAGACGGCGGGGAGGAGTCGGGCGCCGAGGAGTCCGGCCCGGAAGAGTCCGGCCCCGAGGAACCGGGCGCAGAGGAGGAGATGGAGGCCGGGCGGCCGCGGCCCGTGCTGCGCTCGGTGAACTCGCGCGAGCCCTCCCAGGTCATCTTCTGCAATCGCAGTCCGCGCGTCGTGCTGCCCGTATGGCTCAACTTCGACG	214M	72-X-C,80-X-C,87-X-A	1431	1745	2115	1	226	1396	232	1204	2115	1980	151	1876	279	absent	Absent	0	0	0	0	0	0	0	0	NA	NA
10141991	G	T	c.144G>T	p.L48L	-0.092842	0.706364	0.293317	0.0630265	-0.23029	Neutral	exon 1b	NA	1/3	984	144	3	SYNONYMOUS	L	L	CCDS2597.1	48	GAGTACGGCCCTGAAGAAGACGGCGGGGAGGAGTCGGGCGCCGAGGAGTCCGGCCCGGAAGAGTCCGGCCCCGAGGAACTTGGCGCAGAGGAGGAGATGGAGGCCGGGCGGCCGCGGCCCGTGCTGCGCTCGGTGAACTCGCGCGAGCCCTCCCAGGTCATCTTCTGCAATCGCAGTCCGCGCGTCGTGCTGCCCGTATGGCTCAACTTCGACG	214M	72-X-C,81-X-T,87-X-A	1178	1352	1644	2	391	1146	508	779	1644	951	788	1045	436	absent	Absent	0	0	0	0	0	0	0	0	NA	NA
10141991	G	A	c.144G>A	p.L48L	-0.0480845	0.782603	0.140101	-0.0420993	-0.1822	Neutral	exon 1b	NA	1/3	984	144	3	SYNONYMOUS	L	L	CCDS2597.1	48	GAGTACGGCCCTGAAGAAGACGGCGGGGAGGAGTCGGGCGCCGAGGAGTCCGGCCCGGAAGAGTCCGGCCCCGAGGAACTAGGCGCAGAGGAGGAGATGGAGGCCGGGCGGCCGCGGCCCGTGCTGCGCTCGGTGAACTCGCGCGAGCCCTCCCAGGTCATCTTCTGCAATCGCAGTCCGCGCGTCGTGCTGCCCGTATGGCTCAACTTCGACG	214M	72-X-C,81-X-A,87-X-A	655	617	912	1	219	601	229	532	912	840	432	754	337	absent	Absent	1	0	0	0	0	0	0	0	1	0
10141992	G	A	c.145G>A	p.G49S	-0.231658	0.320976	0.0206043	-0.00333234	-0.0239367	Intermediate	exon 1b	NA	1/3	985	145	3	NON_SYNONYMOUS	G	S	CCDS2597.1	49	GAGTACGGCCCTGAAGAAGACGGCGGGGAGGAGTCGGGCGCCGAGGAGTCCGGCCCGGAAGAGTCCGGCCCCGAGGAACTGAGCGCAGAGGAGGAGATGGAGGCCGGGCGGCCGCGGCCCGTGCTGCGCTCGGTGAACTCGCGCGAGCCCTCCCAGGTCATCTTCTGCAATCGCAGTCCGCGCGTCGTGCTGCCCGTATGGCTCAACTTCGACG	214M	72-X-C,82-X-A,87-X-A	793	745	944	2	221	774	274	510	944	632	421	613	270	absent	Absent	0	0	0	0	0	0	0	0	NA	NA
10141992	G	C	c.145G>C	p.G49R	-0.168054	0.539886	-0.00651468	0.163796	0.170311	Neutral	exon 1b	NA	1/3	985	145	3	NON_SYNONYMOUS	G	R	CCDS2597.1	49	GAGTACGGCCCTGAAGAAGACGGCGGGGAGGAGTCGGGCGCCGAGGAGTCCGGCCCGGAAGAGTCCGGCCCCGAGGAACTGCGCGCAGAGGAGGAGATGGAGGCCGGGCGGCCGCGGCCCGTGCTGCGCTCGGTGAACTCGCGCGAGCCCTCCCAGGTCATCTTCTGCAATCGCAGTCCGCGCGTCGTGCTGCCCGTATGGCTCAACTTCGACG	214M	72-X-C,82-X-C,87-X-A	847	762	1175	1	230	659	342	690	1175	972	563	975	429	Uncertain significance	Uncertain / Conflicting	0	0	0	0	0	0	0	0	NA	NA
10141992	G	T	c.145G>T	p.G49C	0.00255227	0.874505	0.248926	-0.139677	-0.388603	Neutral	exon 1b	NA	1/3	985	145	3	NON_SYNONYMOUS	G	C	CCDS2597.1	49	GAGTACGGCCCTGAAGAAGACGGCGGGGAGGAGTCGGGCGCCGAGGAGTCCGGCCCGGAAGAGTCCGGCCCCGAGGAACTGTGCGCAGAGGAGGAGATGGAGGCCGGGCGGCCGCGGCCCGTGCTGCGCTCGGTGAACTCGCGCGAGCCCTCCCAGGTCATCTTCTGCAATCGCAGTCCGCGCGTCGTGCTGCCCGTATGGCTCAACTTCGACG	214M	72-X-C,82-X-T,87-X-A	1056	1085	1555	1	349	1015	309	738	1555	1143	705	1012	522	absent	Absent	0	0	0	0	0	0	0	0	NA	NA
10141993	G	A	c.146G>A	p.G49D	-0.00123732	0.872402	0.0917676	-0.00118782	-0.0929554	Neutral	exon 1b	NA	1/3	986	146	3	NON_SYNONYMOUS	G	D	CCDS2597.1	49	GAGTACGGCCCTGAAGAAGACGGCGGGGAGGAGTCGGGCGCCGAGGAGTCCGGCCCGGAAGAGTCCGGCCCCGAGGAACTGGACGCAGAGGAGGAGATGGAGGCCGGGCGGCCGCGGCCCGTGCTGCGCTCGGTGAACTCGCGCGAGCCCTCCCAGGTCATCTTCTGCAATCGCAGTCCGCGCGTCGTGCTGCCCGTATGGCTCAACTTCGACG	214M	72-X-C,83-X-A,87-X-A	1212	1388	1794	1	376	1279	477	1030	1794	1424	843	1414	653	Uncertain significance	Uncertain / Conflicting	1	0	0	0	0	0	0	0	2	0
10141993	G	T	c.146G>T	p.G49V	0.21685	0.999801	0.294482	0.190108	-0.104374	Neutral	exon 1b	NA	1/3	986	146	3	NON_SYNONYMOUS	G	V	CCDS2597.1	49	GAGTACGGCCCTGAAGAAGACGGCGGGGAGGAGTCGGGCGCCGAGGAGTCCGGCCCGGAAGAGTCCGGCCCCGAGGAACTGGTCGCAGAGGAGGAGATGGAGGCCGGGCGGCCGCGGCCCGTGCTGCGCTCGGTGAACTCGCGCGAGCCCTCCCAGGTCATCTTCTGCAATCGCAGTCCGCGCGTCGTGCTGCCCGTATGGCTCAACTTCGACG	214M	72-X-C,83-X-T,87-X-A	1095	1229	1615	1	357	1048	546	762	1615	1438	786	1089	665	Uncertain significance	Uncertain / Conflicting	0	0	0	0	0	0	0	0	NA	NA
10141994	C	T	c.147C>T	p.G49G	0.112172	0.999801	-0.0890353	-0.0476253	0.04141	Neutral	exon 1b	NA	1/3	987	147	3	SYNONYMOUS	G	G	CCDS2597.1	49	GAGTACGGCCCTGAAGAAGACGGCGGGGAGGAGTCGGGCGCCGAGGAGTCCGGCCCGGAAGAGTCCGGCCCCGAGGAACTGGGTGCAGAGGAGGAGATGGAGGCCGGGCGGCCGCGGCCCGTGCTGCGCTCGGTGAACTCGCGCGAGCCCTCCCAGGTCATCTTCTGCAATCGCAGTCCGCGCGTCGTGCTGCCCGTATGGCTCAACTTCGACG	214M	72-X-C,84-X-T,87-X-A	1501	1549	1825	1	443	1371	531	1032	1825	1842	691	1523	794	Likely benign	Benign / Likely benign	0	0	0	0	0	0	0	0	NA	NA
10141994	C	G	c.147C>G	p.G49G	0.123262	0.999801	-0.728579	-0.718988	0.00959126	Neutral	exon 1b	NA	1/3	987	147	3	SYNONYMOUS	G	G	CCDS2597.1	49	GAGTACGGCCCTGAAGAAGACGGCGGGGAGGAGTCGGGCGCCGAGGAGTCCGGCCCGGAAGAGTCCGGCCCCGAGGAACTGGGGGCAGAGGAGGAGATGGAGGCCGGGCGGCCGCGGCCCGTGCTGCGCTCGGTGAACTCGCGCGAGCCCTCCCAGGTCATCTTCTGCAATCGCAGTCCGCGCGTCGTGCTGCCCGTATGGCTCAACTTCGACG	214M	72-X-C,84-X-G,87-X-A	977	1211	1573	1	246	1145	280	671	1573	1012	217	878	255	Likely benign	Benign / Likely benign	0	0	0	0	0	0	0	0	NA	NA
10141994	C	A	c.147C>A	p.G49G	0.242506	0.999801	0.347765	0.117598	-0.230167	Neutral	exon 1b	NA	1/3	987	147	3	SYNONYMOUS	G	G	CCDS2597.1	49	GAGTACGGCCCTGAAGAAGACGGCGGGGAGGAGTCGGGCGCCGAGGAGTCCGGCCCGGAAGAGTCCGGCCCCGAGGAACTGGGAGCAGAGGAGGAGATGGAGGCCGGGCGGCCGCGGCCCGTGCTGCGCTCGGTGAACTCGCGCGAGCCCTCCCAGGTCATCTTCTGCAATCGCAGTCCGCGCGTCGTGCTGCCCGTATGGCTCAACTTCGACG	214M	72-X-C,84-X-A,87-X-A	889	1125	1472	1	363	965	429	724	1472	1254	642	1051	611	absent	Absent	0	0	0	0	0	0	0	0	NA	NA
10141995	G	A	c.148G>A	p.A50T	-0.00311665	0.872402	-0.104482	-0.0871882	0.017294	Neutral	exon 1b	NA	1/3	988	148	3	NON_SYNONYMOUS	A	T	CCDS2597.1	50	GAGTACGGCCCTGAAGAAGACGGCGGGGAGGAGTCGGGCGCCGAGGAGTCCGGCCCGGAAGAGTCCGGCCCCGAGGAACTGGGCACAGAGGAGGAGATGGAGGCCGGGCGGCCGCGGCCCGTGCTGCGCTCGGTGAACTCGCGCGAGCCCTCCCAGGTCATCTTCTGCAATCGCAGTCCGCGCGTCGTGCTGCCCGTATGGCTCAACTTCGACG	214M	72-X-C,85-X-A,87-X-A	1069	1211	1524	1	298	962	417	784	1524	1093	544	940	444	Uncertain significance	Uncertain / Conflicting	2	0	0	0	0	0	0	0	3	0
10141995	G	C	c.148G>C	p.A50P	0.00229704	0.874505	-0.0557573	-0.0423904	0.0133669	Neutral	exon 1b	NA	1/3	988	148	3	NON_SYNONYMOUS	A	P	CCDS2597.1	50	GAGTACGGCCCTGAAGAAGACGGCGGGGAGGAGTCGGGCGCCGAGGAGTCCGGCCCGGAAGAGTCCGGCCCCGAGGAACTGGGCCCAGAGGAGGAGATGGAGGCCGGGCGGCCGCGGCCCGTGCTGCGCTCGGTGAACTCGCGCGAGCCCTCCCAGGTCATCTTCTGCAATCGCAGTCCGCGCGTCGTGCTGCCCGTATGGCTCAACTTCGACG	214M	72-X-C,85-X-C,87-X-A	673	692	1268	1	243	520	285	499	1268	772	286	600	279	Uncertain significance	Uncertain / Conflicting	1	0	0	0	0	0	0	0	2	0
10141995	G	T	c.148G>T	p.A50S	0.0295237	0.902132	0.246945	0.117348	-0.129597	Neutral	exon 1b	NA	1/3	988	148	3	NON_SYNONYMOUS	A	S	CCDS2597.1	50	GAGTACGGCCCTGAAGAAGACGGCGGGGAGGAGTCGGGCGCCGAGGAGTCCGGCCCGGAAGAGTCCGGCCCCGAGGAACTGGGCTCAGAGGAGGAGATGGAGGCCGGGCGGCCGCGGCCCGTGCTGCGCTCGGTGAACTCGCGCGAGCCCTCCCAGGTCATCTTCTGCAATCGCAGTCCGCGCGTCGTGCTGCCCGTATGGCTCAACTTCGACG	214M	72-X-C,85-X-T,87-X-A	908	1253	1449	1	319	1012	502	655	1449	783	587	893	363	absent	Absent	0	0	0	0	0	0	0	0	NA	NA
10141996	C	T	c.149C>T	p.A50V	0.101111	0.999801	0.28196	-0.162102	-0.444061	Neutral	exon 1b	NA	1/3	989	149	3	NON_SYNONYMOUS	A	V	CCDS2597.1	50	GAGTACGGCCCTGAAGAAGACGGCGGGGAGGAGTCGGGCGCCGAGGAGTCCGGCCCGGAAGAGTCCGGCCCCGAGGAACTGGGCGTAGAGGAGGAGATGGAGGCCGGGCGGCCGCGGCCCGTGCTGCGCTCGGTGAACTCGCGCGAGCCCTCCCAGGTCATCTTCTGCAATCGCAGTCCGCGCGTCGTGCTGCCCGTATGGCTCAACTTCGACG	214M	72-X-C,86-X-T,87-X-A	1000	1081	1587	1	367	1074	358	704	1587	1182	634	939	450	Uncertain significance	Uncertain / Conflicting	3	0	0	0	0	0	0	0	3	0
10141996	C	G	c.149C>G	p.A50G	0.322372	0.999801	-0.350938	-0.54156	-0.190622	Neutral	exon 1b	NA	1/3	989	149	3	NON_SYNONYMOUS	A	G	CCDS2597.1	50	GAGTACGGCCCTGAAGAAGACGGCGGGGAGGAGTCGGGCGCCGAGGAGTCCGGCCCGGAAGAGTCCGGCCCCGAGGAACTGGGCGGAGAGGAGGAGATGGAGGCCGGGCGGCCGCGGCCCGTGCTGCGCTCGGTGAACTCGCGCGAGCCCTCCCAGGTCATCTTCTGCAATCGCAGTCCGCGCGTCGTGCTGCCCGTATGGCTCAACTTCGACG	214M	72-X-C,86-X-G,87-X-A	1139	1741	1794	1	364	1283	420	751	1794	1198	323	1158	370	Uncertain significance	Uncertain / Conflicting	0	0	0	0	0	0	0	0	NA	NA
10141997	C	G	c.150C>G	p.A50A	0.00735672	0.881827	-0.846818	-0.813125	0.0336922	Neutral	exon 1b	NA	1/3	990	150	3	SYNONYMOUS	A	A	CCDS2597.1	50	GAGTACGGCCCTGAAGAAGACGGCGGGGAGGAGTCGGGCGCCGAGGAGTCCGGCCCGGAAGAGTCCGGCCCCGAGGAACTGGGCGCGGAGGAGGAGATGGAGGCCGGGCGGCCGCGGCCCGTGCTGCGCTCGGTGAACTCGCGCGAGCCCTCCCAGGTCATCTTCTGCAATCGCAGTCCGCGCGTCGTGCTGCCCGTATGGCTCAACTTCGACG	214M	72-X-C,87-X-G	855	928	1210	1	211	659	193	532	1210	785	149	767	193	Likely benign	Benign / Likely benign	0	0	0	0	0	0	0	0	NA	NA
10141997	C	T	c.150C>T	p.A50A	0.0987251	0.999801	0.074392	0.0119165	-0.0624755	Neutral	exon 1b	NA	1/3	990	150	3	SYNONYMOUS	A	A	CCDS2597.1	50	GAGTACGGCCCTGAAGAAGACGGCGGGGAGGAGTCGGGCGCCGAGGAGTCCGGCCCGGAAGAGTCCGGCCCCGAGGAACTGGGCGCTGAGGAGGAGATGGAGGCCGGGCGGCCGCGGCCCGTGCTGCGCTCGGTGAACTCGCGCGAGCCCTCCCAGGTCATCTTCTGCAATCGCAGTCCGCGCGTCGTGCTGCCCGTATGGCTCAACTTCGACG	214M	72-X-C,87-X-T	885	930	1253	1	326	866	367	697	1253	1200	469	903	488	absent	Absent	0	0	0	0	0	0	0	0	NA	NA
10141998	G	C	c.151G>C	p.E51Q	-0.470554	0.0134481	0.0915163	0.154531	0.063015	Intermediate	exon 1b	NA	1/3	991	151	3	NON_SYNONYMOUS	E	Q	CCDS2597.1	51	GAGTACGGCCCTGAAGAAGACGGCGGGGAGGAGTCGGGCGCCGAGGAGTCCGGCCCGGAAGAGTCCGGCCCCGAGGAACTGGGCGCACAGGAGGAGATGGAGGCCGGGCGGCCGCGGCCCGTGCTGCGCTCGGTGAACTCGCGCGAGCCCTCCCAGGTCATCTTCTGCAATCGCAGTCCGCGCGTCGTGCTGCCCGTATGGCTCAACTTCGACG	214M	72-X-C,87-X-A,88-X-C	860	684	1454	1	309	802	350	654	1454	696	462	735	266	Uncertain significance	Uncertain / Conflicting	0	0	0	0	0	0	0	0	NA	NA
10141998	G	A	c.151G>A	p.E51K	0.298731	0.999801	0.20866	0.0705958	-0.138064	Neutral	exon 1b	NA	1/3	991	151	3	NON_SYNONYMOUS	E	K	CCDS2597.1	51	GAGTACGGCCCTGAAGAAGACGGCGGGGAGGAGTCGGGCGCCGAGGAGTCCGGCCCGGAAGAGTCCGGCCCCGAGGAACTGGGCGCAAAGGAGGAGATGGAGGCCGGGCGGCCGCGGCCCGTGCTGCGCTCGGTGAACTCGCGCGAGCCCTCCCAGGTCATCTTCTGCAATCGCAGTCCGCGCGTCGTGCTGCCCGTATGGCTCAACTTCGACG	214M	72-X-C,87-X-A,88-X-A	657	792	1046	1	219	734	310	374	1046	733	335	882	326	Uncertain significance	Uncertain / Conflicting	0	0	0	0	0	0	0	0	NA	NA
10141998	G	T	c.151G>T	p.E51*	0.549501	0.999801	0.461552	0.0867876	-0.374765	Neutral	exon 1b	NA	1/3	991	151	3	STOP_GAINED	E	*	CCDS2597.1	51	GAGTACGGCCCTGAAGAAGACGGCGGGGAGGAGTCGGGCGCCGAGGAGTCCGGCCCGGAAGAGTCCGGCCCCGAGGAACTGGGCGCATAGGAGGAGATGGAGGCCGGGCGGCCGCGGCCCGTGCTGCGCTCGGTGAACTCGCGCGAGCCCTCCCAGGTCATCTTCTGCAATCGCAGTCCGCGCGTCGTGCTGCCCGTATGGCTCAACTTCGACG	214M	72-X-C,87-X-A,88-X-T	1144	1936	1878	2	454	1669	659	835	1878	1629	892	1508	852	absent	Absent	0	0	0	0	0	0	0	0	NA	NA
10141999	A	G	c.152A>G	p.E51G	0.151534	0.999801	-1.35729	-1.24543	0.111864	Neutral	exon 1b	NA	1/3	992	152	3	NON_SYNONYMOUS	E	G	CCDS2597.1	51	GAGTACGGCCCTGAAGAAGACGGCGGGGAGGAGTCGGGCGCCGAGGAGTCCGGCCCGGAAGAGTCCGGCCCCGAGGAACTGGGCGCAGGGGAGGAGATGGAGGCCGGGCGGCCGCGGCCCGTGCTGCGCTCGGTGAACTCGCGCGAGCCCTCCCAGGTCATCTTCTGCAATCGCAGTCCGCGCGTCGTGCTGCCCGTATGGCTCAACTTCGACG	214M	72-X-C,87-X-A,89-X-G	919	1346	1378	1	184	926	213	676	1378	896	115	881	159	absent	Absent	0	0	0	0	0	0	0	0	NA	NA
10141999	A	T	c.152A>T	p.E51V	0.333654	0.999801	0.0106655	0.0405075	0.029842	Neutral	exon 1b	NA	1/3	992	152	3	NON_SYNONYMOUS	E	V	CCDS2597.1	51	GAGTACGGCCCTGAAGAAGACGGCGGGGAGGAGTCGGGCGCCGAGGAGTCCGGCCCGGAAGAGTCCGGCCCCGAGGAACTGGGCGCAGTGGAGGAGATGGAGGCCGGGCGGCCGCGGCCCGTGCTGCGCTCGGTGAACTCGCGCGAGCCCTCCCAGGTCATCTTCTGCAATCGCAGTCCGCGCGTCGTGCTGCCCGTATGGCTCAACTTCGACG	214M	72-X-C,87-X-A,89-X-T	867	1186	1587	1	287	1079	468	798	1587	1444	547	1133	611	absent	Absent	0	0	0	0	0	0	0	0	NA	NA
10142000	G	T	c.153G>T	p.E51D	-0.06488	0.736202	0.340702	0.0857116	-0.25499	Neutral	exon 1b	NA	1/3	993	153	3	NON_SYNONYMOUS	E	D	CCDS2597.1	51	GAGTACGGCCCTGAAGAAGACGGCGGGGAGGAGTCGGGCGCCGAGGAGTCCGGCCCGGAAGAGTCCGGCCCCGAGGAACTGGGCGCAGATGAGGAGATGGAGGCCGGGCGGCCGCGGCCCGTGCTGCGCTCGGTGAACTCGCGCGAGCCCTCCCAGGTCATCTTCTGCAATCGCAGTCCGCGCGTCGTGCTGCCCGTATGGCTCAACTTCGACG	214M	72-X-C,87-X-A,90-X-T	965	1118	1613	1	374	1047	434	748	1613	939	692	973	430	absent	Absent	0	0	0	0	0	0	0	0	NA	NA
10142000	G	A	c.153G>A	p.E51E	0.0474496	0.946204	0.200458	0.0725778	-0.12788	Neutral	exon 1b	NA	1/3	993	153	3	SYNONYMOUS	E	E	CCDS2597.1	51	GAGTACGGCCCTGAAGAAGACGGCGGGGAGGAGTCGGGCGCCGAGGAGTCCGGCCCGGAAGAGTCCGGCCCCGAGGAACTGGGCGCAGAAGAGGAGATGGAGGCCGGGCGGCCGCGGCCCGTGCTGCGCTCGGTGAACTCGCGCGAGCCCTCCCAGGTCATCTTCTGCAATCGCAGTCCGCGCGTCGTGCTGCCCGTATGGCTCAACTTCGACG	214M	72-X-C,87-X-A,90-X-A	919	1034	1377	1	300	919	375	606	1377	910	548	860	438	absent	Absent	0	0	0	0	0	0	0	0	NA	NA
10142000	G	C	c.153G>C	p.E51D	0.245727	0.999801	0.151565	0.0466819	-0.104883	Neutral	exon 1b	NA	1/3	993	153	3	NON_SYNONYMOUS	E	D	CCDS2597.1	51	GAGTACGGCCCTGAAGAAGACGGCGGGGAGGAGTCGGGCGCCGAGGAGTCCGGCCCGGAAGAGTCCGGCCCCGAGGAACTGGGCGCAGACGAGGAGATGGAGGCCGGGCGGCCGCGGCCCGTGCTGCGCTCGGTGAACTCGCGCGAGCCCTCCCAGGTCATCTTCTGCAATCGCAGTCCGCGCGTCGTGCTGCCCGTATGGCTCAACTTCGACG	214M	72-X-C,87-X-A,90-X-C	754	929	1306	1	213	789	377	553	1306	988	540	892	410	absent	Absent	0	0	0	0	0	0	0	0	NA	NA
10142001	G	T	c.154G>T	p.E52*	-0.101533	0.689224	0.421718	0.078074	-0.343644	Neutral	exon 1b	NA	1/3	994	154	3	STOP_GAINED	E	*	CCDS2597.1	52	GAGTACGGCCCTGAAGAAGACGGCGGGGAGGAGTCGGGCGCCGAGGAGTCCGGCCCGGAAGAGTCCGGCCCCGAGGAACTGGGCGCAGAGTAGGAGATGGAGGCCGGGCGGCCGCGGCCCGTGCTGCGCTCGGTGAACTCGCGCGAGCCCTCCCAGGTCATCTTCTGCAATCGCAGTCCGCGCGTCGTGCTGCCCGTATGGCTCAACTTCGACG	214M	72-X-C,87-X-A,91-X-T	1191	1261	1875	1	479	1111	468	792	1875	1036	790	1029	491	Uncertain significance	Uncertain / Conflicting	0	0	0	0	0	0	0	0	NA	NA
10142001	G	A	c.154G>A	p.E52K	-0.0532047	0.76637	0.309562	0.154919	-0.154643	Neutral	exon 1b	NA	1/3	994	154	3	NON_SYNONYMOUS	E	K	CCDS2597.1	52	GAGTACGGCCCTGAAGAAGACGGCGGGGAGGAGTCGGGCGCCGAGGAGTCCGGCCCGGAAGAGTCCGGCCCCGAGGAACTGGGCGCAGAGAAGGAGATGGAGGCCGGGCGGCCGCGGCCCGTGCTGCGCTCGGTGAACTCGCGCGAGCCCTCCCAGGTCATCTTCTGCAATCGCAGTCCGCGCGTCGTGCTGCCCGTATGGCTCAACTTCGACG	214M	72-X-C,87-X-A,91-X-A	831	757	1256	1	313	774	322	555	1256	900	506	854	414	Conflicting interpretations of pathogenicity	Uncertain / Conflicting	0	0	1	2	0	0	0	0	6	0
10142001	G	C	c.154G>C	p.E52Q	0.409575	0.999801	0.119474	-0.00405562	-0.123529	Neutral	exon 1b	NA	1/3	994	154	3	NON_SYNONYMOUS	E	Q	CCDS2597.1	52	GAGTACGGCCCTGAAGAAGACGGCGGGGAGGAGTCGGGCGCCGAGGAGTCCGGCCCGGAAGAGTCCGGCCCCGAGGAACTGGGCGCAGAGCAGGAGATGGAGGCCGGGCGGCCGCGGCCCGTGCTGCGCTCGGTGAACTCGCGCGAGCCCTCCCAGGTCATCTTCTGCAATCGCAGTCCGCGCGTCGTGCTGCCCGTATGGCTCAACTTCGACG	214M	72-X-C,87-X-A,91-X-C	976	1251	1459	1	343	869	429	642	1459	1372	482	1073	628	absent	Absent	0	0	0	0	0	0	0	0	NA	NA
10142002	A	T	c.155A>T	p.E52V	-0.155717	0.562767	0.214845	0.407808	0.192963	Neutral	exon 1b	NA	1/3	995	155	3	NON_SYNONYMOUS	E	V	CCDS2597.1	52	GAGTACGGCCCTGAAGAAGACGGCGGGGAGGAGTCGGGCGCCGAGGAGTCCGGCCCGGAAGAGTCCGGCCCCGAGGAACTGGGCGCAGAGGTGGAGATGGAGGCCGGGCGGCCGCGGCCCGTGCTGCGCTCGGTGAACTCGCGCGAGCCCTCCCAGGTCATCTTCTGCAATCGCAGTCCGCGCGTCGTGCTGCCCGTATGGCTCAACTTCGACG	214M	72-X-C,87-X-A,92-X-T	921	936	1459	1	370	863	382	635	1459	805	476	852	548	absent	Absent	0	0	0	0	0	0	0	0	NA	NA
10142002	A	G	c.155A>G	p.E52G	-0.0993073	0.690125	-1.53573	-1.28931	0.246414	Neutral	exon 1b	NA	1/3	995	155	3	NON_SYNONYMOUS	E	G	CCDS2597.1	52	GAGTACGGCCCTGAAGAAGACGGCGGGGAGGAGTCGGGCGCCGAGGAGTCCGGCCCGGAAGAGTCCGGCCCCGAGGAACTGGGCGCAGAGGGGGAGATGGAGGCCGGGCGGCCGCGGCCCGTGCTGCGCTCGGTGAACTCGCGCGAGCCCTCCCAGGTCATCTTCTGCAATCGCAGTCCGCGCGTCGTGCTGCCCGTATGGCTCAACTTCGACG	214M	72-X-C,87-X-A,92-X-G	1017	1258	1612	1	174	1088	186	862	1612	968	134	1086	173	absent	Absent	0	0	0	0	0	0	0	0	NA	NA
10142002	A	C	c.155A>C	p.E52A	0.0756132	0.966412	-0.487425	-0.391967	0.0954581	Neutral	exon 1b	NA	1/3	995	155	3	NON_SYNONYMOUS	E	A	CCDS2597.1	52	GAGTACGGCCCTGAAGAAGACGGCGGGGAGGAGTCGGGCGCCGAGGAGTCCGGCCCGGAAGAGTCCGGCCCCGAGGAACTGGGCGCAGAGGCGGAGATGGAGGCCGGGCGGCCGCGGCCCGTGCTGCGCTCGGTGAACTCGCGCGAGCCCTCCCAGGTCATCTTCTGCAATCGCAGTCCGCGCGTCGTGCTGCCCGTATGGCTCAACTTCGACG	214M	72-X-C,87-X-A,92-X-C	957	1301	1528	1	267	1191	329	699	1528	902	285	975	327	absent	Absent	0	0	0	0	0	0	0	0	NA	NA
10142003	G	A	c.156G>A	p.E52E	-0.222145	0.344862	0.236441	0.190443	-0.0459979	Neutral	exon 1b	NA	1/3	996	156	3	SYNONYMOUS	E	E	CCDS2597.1	52	GAGTACGGCCCTGAAGAAGACGGCGGGGAGGAGTCGGGCGCCGAGGAGTCCGGCCCGGAAGAGTCCGGCCCCGAGGAACTGGGCGCAGAGGAAGAGATGGAGGCCGGGCGGCCGCGGCCCGTGCTGCGCTCGGTGAACTCGCGCGAGCCCTCCCAGGTCATCTTCTGCAATCGCAGTCCGCGCGTCGTGCTGCCCGTATGGCTCAACTTCGACG	214M	72-X-C,87-X-A,93-X-A	815	761	1279	1	275	655	309	510	1279	644	469	673	326	Likely benign	Benign / Likely benign	0	0	0	0	0	0	0	0	NA	NA
10142003	G	T	c.156G>T	p.E52D	-0.15397	0.566096	0.468424	0.380299	-0.0881241	Neutral	exon 1b	NA	1/3	996	156	3	NON_SYNONYMOUS	E	D	CCDS2597.1	52	GAGTACGGCCCTGAAGAAGACGGCGGGGAGGAGTCGGGCGCCGAGGAGTCCGGCCCGGAAGAGTCCGGCCCCGAGGAACTGGGCGCAGAGGATGAGATGGAGGCCGGGCGGCCGCGGCCCGTGCTGCGCTCGGTGAACTCGCGCGAGCCCTCCCAGGTCATCTTCTGCAATCGCAGTCCGCGCGTCGTGCTGCCCGTATGGCTCAACTTCGACG	214M	72-X-C,87-X-A,93-X-T	1010	879	1653	1	412	935	400	711	1653	1055	746	1048	620	absent	Absent	0	0	0	0	0	0	0	0	NA	NA
10142003	G	C	c.156G>C	p.E52D	0.112702	0.999801	0.406864	0.0911783	-0.315685	Neutral	exon 1b	NA	1/3	996	156	3	NON_SYNONYMOUS	E	D	CCDS2597.1	52	GAGTACGGCCCTGAAGAAGACGGCGGGGAGGAGTCGGGCGCCGAGGAGTCCGGCCCGGAAGAGTCCGGCCCCGAGGAACTGGGCGCAGAGGACGAGATGGAGGCCGGGCGGCCGCGGCCCGTGCTGCGCTCGGTGAACTCGCGCGAGCCCTCCCAGGTCATCTTCTGCAATCGCAGTCCGCGCGTCGTGCTGCCCGTATGGCTCAACTTCGACG	214M	72-X-C,87-X-A,93-X-C	636	777	1290	1	281	655	341	570	1290	860	507	888	351	absent	Absent	0	0	0	0	0	0	0	0	NA	NA
10142004	G	T	c.157G>T	p.E53*	-0.076664	0.717097	0.282528	0.374223	0.0916954	Neutral	exon 1b	NA	1/3	997	157	3	STOP_GAINED	E	*	CCDS2597.1	53	GAGTACGGCCCTGAAGAAGACGGCGGGGAGGAGTCGGGCGCCGAGGAGTCCGGCCCGGAAGAGTCCGGCCCCGAGGAACTGGGCGCAGAGGAGTAGATGGAGGCCGGGCGGCCGCGGCCCGTGCTGCGCTCGGTGAACTCGCGCGAGCCCTCCCAGGTCATCTTCTGCAATCGCAGTCCGCGCGTCGTGCTGCCCGTATGGCTCAACTTCGACG	214M	72-X-C,87-X-A,94-X-T	869	856	1274	1	287	744	454	655	1274	952	656	764	476	absent	Absent	0	0	0	0	0	0	0	0	NA	NA
10142004	G	C	c.157G>C	p.E53Q	0.284897	0.999801	0.389357	0.232692	-0.156665	Neutral	exon 1b	NA	1/3	997	157	3	NON_SYNONYMOUS	E	Q	CCDS2597.1	53	GAGTACGGCCCTGAAGAAGACGGCGGGGAGGAGTCGGGCGCCGAGGAGTCCGGCCCGGAAGAGTCCGGCCCCGAGGAACTGGGCGCAGAGGAGCAGATGGAGGCCGGGCGGCCGCGGCCCGTGCTGCGCTCGGTGAACTCGCGCGAGCCCTCCCAGGTCATCTTCTGCAATCGCAGTCCGCGCGTCGTGCTGCCCGTATGGCTCAACTTCGACG	214M	72-X-C,87-X-A,94-X-C	1104	1460	1785	1	478	1067	572	780	1785	1368	691	1173	761	absent	Absent	0	0	0	0	0	0	0	0	NA	NA
10142004	G	A	c.157G>A	p.E53K	0.333142	0.999801	0.504862	0.296912	-0.20795	Neutral	exon 1b	NA	1/3	997	157	3	NON_SYNONYMOUS	E	K	CCDS2597.1	53	GAGTACGGCCCTGAAGAAGACGGCGGGGAGGAGTCGGGCGCCGAGGAGTCCGGCCCGGAAGAGTCCGGCCCCGAGGAACTGGGCGCAGAGGAGAAGATGGAGGCCGGGCGGCCGCGGCCCGTGCTGCGCTCGGTGAACTCGCGCGAGCCCTCCCAGGTCATCTTCTGCAATCGCAGTCCGCGCGTCGTGCTGCCCGTATGGCTCAACTTCGACG	214M	72-X-C,87-X-A,94-X-A	807	891	1357	2	315	693	376	574	1357	1286	662	1071	726	absent	Absent	0	0	0	0	0	0	0	0	NA	NA
10142005	A	T	c.158A>T	p.E53V	-0.241007	0.301267	0.152362	0.282249	0.129887	Intermediate	exon 1b	NA	1/3	998	158	3	NON_SYNONYMOUS	E	V	CCDS2597.1	53	GAGTACGGCCCTGAAGAAGACGGCGGGGAGGAGTCGGGCGCCGAGGAGTCCGGCCCGGAAGAGTCCGGCCCCGAGGAACTGGGCGCAGAGGAGGTGATGGAGGCCGGGCGGCCGCGGCCCGTGCTGCGCTCGGTGAACTCGCGCGAGCCCTCCCAGGTCATCTTCTGCAATCGCAGTCCGCGCGTCGTGCTGCCCGTATGGCTCAACTTCGACG	214M	72-X-C,87-X-A,95-X-T	828	809	1289	1	304	754	312	577	1289	679	434	874	411	absent	Absent	0	0	0	0	0	0	0	0	NA	NA
10142005	A	C	c.158A>C	p.E53A	-0.0241291	0.838561	-0.41922	-0.085642	0.333578	Neutral	exon 1b	NA	1/3	998	158	3	NON_SYNONYMOUS	E	A	CCDS2597.1	53	GAGTACGGCCCTGAAGAAGACGGCGGGGAGGAGTCGGGCGCCGAGGAGTCCGGCCCGGAAGAGTCCGGCCCCGAGGAACTGGGCGCAGAGGAGGCGATGGAGGCCGGGCGGCCGCGGCCCGTGCTGCGCTCGGTGAACTCGCGCGAGCCCTCCCAGGTCATCTTCTGCAATCGCAGTCCGCGCGTCGTGCTGCCCGTATGGCTCAACTTCGACG	214M	72-X-C,87-X-A,95-X-C	840	1102	1382	1	275	796	367	686	1382	803	262	869	338	absent	Absent	0	0	0	0	0	0	0	0	NA	NA
10142005	A	G	c.158A>G	p.E53G	0.0603122	0.964171	-1.5529	-1.43657	0.116331	Neutral	exon 1b	NA	1/3	998	158	3	NON_SYNONYMOUS	E	G	CCDS2597.1	53	GAGTACGGCCCTGAAGAAGACGGCGGGGAGGAGTCGGGCGCCGAGGAGTCCGGCCCGGAAGAGTCCGGCCCCGAGGAACTGGGCGCAGAGGAGGGGATGGAGGCCGGGCGGCCGCGGCCCGTGCTGCGCTCGGTGAACTCGCGCGAGCCCTCCCAGGTCATCTTCTGCAATCGCAGTCCGCGCGTCGTGCTGCCCGTATGGCTCAACTTCGACG	214M	72-X-C,87-X-A,95-X-G	889	907	1301	1	154	707	142	647	1301	1090	97	853	150	Uncertain significance	Uncertain / Conflicting	0	0	0	0	0	0	0	0	NA	NA
10142006	G	T	c.159G>T	p.E53D	-0.138753	0.594743	0.248649	0.285532	0.0368824	Neutral	exon 1b	NA	1/3	999	159	3	NON_SYNONYMOUS	E	D	CCDS2597.1	53	GAGTACGGCCCTGAAGAAGACGGCGGGGAGGAGTCGGGCGCCGAGGAGTCCGGCCCGGAAGAGTCCGGCCCCGAGGAACTGGGCGCAGAGGAGGATATGGAGGCCGGGCGGCCGCGGCCCGTGCTGCGCTCGGTGAACTCGCGCGAGCCCTCCCAGGTCATCTTCTGCAATCGCAGTCCGCGCGTCGTGCTGCCCGTATGGCTCAACTTCGACG	214M	72-X-C,87-X-A,96-X-T	843	941	1616	1	314	866	402	753	1616	889	638	1022	488	absent	Absent	0	0	0	0	0	0	0	0	NA	NA
10142006	G	C	c.159G>C	p.E53D	-0.132939	0.61319	0.0999474	0.0995305	-0.000416915	Neutral	exon 1b	NA	1/3	999	159	3	NON_SYNONYMOUS	E	D	CCDS2597.1	53	GAGTACGGCCCTGAAGAAGACGGCGGGGAGGAGTCGGGCGCCGAGGAGTCCGGCCCGGAAGAGTCCGGCCCCGAGGAACTGGGCGCAGAGGAGGACATGGAGGCCGGGCGGCCGCGGCCCGTGCTGCGCTCGGTGAACTCGCGCGAGCCCTCCCAGGTCATCTTCTGCAATCGCAGTCCGCGCGTCGTGCTGCCCGTATGGCTCAACTTCGACG	214M	72-X-C,87-X-A,96-X-C	920	879	1504	1	325	887	375	564	1504	784	410	786	333	Uncertain significance	Uncertain / Conflicting	0	0	0	0	0	0	0	0	NA	NA
10142006	G	A	c.159G>A	p.E53E	-0.00771658	0.869005	0.453029	0.398524	-0.0545058	Neutral	exon 1b	NA	1/3	999	159	3	SYNONYMOUS	E	E	CCDS2597.1	53	GAGTACGGCCCTGAAGAAGACGGCGGGGAGGAGTCGGGCGCCGAGGAGTCCGGCCCGGAAGAGTCCGGCCCCGAGGAACTGGGCGCAGAGGAGGAAATGGAGGCCGGGCGGCCGCGGCCCGTGCTGCGCTCGGTGAACTCGCGCGAGCCCTCCCAGGTCATCTTCTGCAATCGCAGTCCGCGCGTCGTGCTGCCCGTATGGCTCAACTTCGACG	214M	72-X-C,87-X-A,96-X-A	500	684	1058	1	239	541	301	502	1058	576	440	565	359	Likely benign	Benign / Likely benign	1	0	0	0	0	0	0	0	1	0
10142007	A	G	c.160A>G	p.M54V	-0.0887847	0.706364	-1.33392	-1.21233	0.12159	Neutral	exon 1b	NA	1/3	1000	160	3	NON_SYNONYMOUS	M	V	CCDS2597.1	54	GAGTACGGCCCTGAAGAAGACGGCGGGGAGGAGTCGGGCGCCGAGGAGTCCGGCCCGGAAGAGTCCGGCCCCGAGGAACTGGGCGCAGAGGAGGAGGTGGAGGCCGGGCGGCCGCGGCCCGTGCTGCGCTCGGTGAACTCGCGCGAGCCCTCCCAGGTCATCTTCTGCAATCGCAGTCCGCGCGTCGTGCTGCCCGTATGGCTCAACTTCGACG	214M	72-X-C,87-X-A,97-X-G	670	500	994	1	107	523	88	463	994	874	102	614	146	absent	Absent	0	0	0	0	0	0	0	0	NA	NA
10142007	A	T	c.160A>T	p.M54L	0.0545452	0.960584	0.115301	0.0536539	-0.0616473	Neutral	exon 1b	NA	1/3	1000	160	3	NON_SYNONYMOUS	M	L	CCDS2597.1	54	GAGTACGGCCCTGAAGAAGACGGCGGGGAGGAGTCGGGCGCCGAGGAGTCCGGCCCGGAAGAGTCCGGCCCCGAGGAACTGGGCGCAGAGGAGGAGTTGGAGGCCGGGCGGCCGCGGCCCGTGCTGCGCTCGGTGAACTCGCGCGAGCCCTCCCAGGTCATCTTCTGCAATCGCAGTCCGCGCGTCGTGCTGCCCGTATGGCTCAACTTCGACG	214M	72-X-C,87-X-A,97-X-T	804	723	1370	1	272	713	280	610	1370	1157	473	832	508	Likely pathogenic	Path. / Likely path	0	0	0	0	0	0	0	0	NA	NA
10142007	A	C	c.160A>C	p.M54L	0.0551312	0.960584	-1.03428	-0.691126	0.343157	Neutral	exon 1b	NA	1/3	1000	160	3	NON_SYNONYMOUS	M	L	CCDS2597.1	54	GAGTACGGCCCTGAAGAAGACGGCGGGGAGGAGTCGGGCGCCGAGGAGTCCGGCCCGGAAGAGTCCGGCCCCGAGGAACTGGGCGCAGAGGAGGAGCTGGAGGCCGGGCGGCCGCGGCCCGTGCTGCGCTCGGTGAACTCGCGCGAGCCCTCCCAGGTCATCTTCTGCAATCGCAGTCCGCGCGTCGTGCTGCCCGTATGGCTCAACTTCGACG	214M	72-X-C,87-X-A,97-X-C	765	837	1233	1	198	884	206	607	1233	947	125	786	233	absent	Absent	0	0	0	0	0	0	0	0	NA	NA
10142008	T	A	c.161T>A	p.M54K	-0.105706	0.683387	-0.315326	-0.150449	0.164878	Neutral	exon 1b	NA	1/3	1001	161	3	NON_SYNONYMOUS	M	K	CCDS2597.1	54	GAGTACGGCCCTGAAGAAGACGGCGGGGAGGAGTCGGGCGCCGAGGAGTCCGGCCCGGAAGAGTCCGGCCCCGAGGAACTGGGCGCAGAGGAGGAGAAGGAGGCCGGGCGGCCGCGGCCCGTGCTGCGCTCGGTGAACTCGCGCGAGCCCTCCCAGGTCATCTTCTGCAATCGCAGTCCGCGCGTCGTGCTGCCCGTATGGCTCAACTTCGACG	214M	72-X-C,87-X-A,98-X-A	969	1133	1645	1	279	897	308	652	1645	768	327	768	362	absent	Absent	0	0	0	0	0	0	0	0	NA	NA
10142008	T	G	c.161T>G	p.M54R	0.058371	0.964171	-2.29729	-1.84366	0.453626	Neutral	exon 1b	NA	1/3	1001	161	3	NON_SYNONYMOUS	M	R	CCDS2597.1	54	GAGTACGGCCCTGAAGAAGACGGCGGGGAGGAGTCGGGCGCCGAGGAGTCCGGCCCGGAAGAGTCCGGCCCCGAGGAACTGGGCGCAGAGGAGGAGAGGGAGGCCGGGCGGCCGCGGCCCGTGCTGCGCTCGGTGAACTCGCGCGAGCCCTCCCAGGTCATCTTCTGCAATCGCAGTCCGCGCGTCGTGCTGCCCGTATGGCTCAACTTCGACG	214M	72-X-C,87-X-A,98-X-G	851	981	1340	1	91	856	97	624	1340	928	54	919	115	Likely pathogenic	Path. / Likely path	0	0	0	0	0	0	0	0	NA	NA
10142008	T	C	c.161T>C	p.M54T	0.27722	0.999801	-1.20638	-0.838357	0.368025	Neutral	exon 1b	NA	1/3	1001	161	3	NON_SYNONYMOUS	M	T	CCDS2597.1	54	GAGTACGGCCCTGAAGAAGACGGCGGGGAGGAGTCGGGCGCCGAGGAGTCCGGCCCGGAAGAGTCCGGCCCCGAGGAACTGGGCGCAGAGGAGGAGACGGAGGCCGGGCGGCCGCGGCCCGTGCTGCGCTCGGTGAACTCGCGCGAGCCCTCCCAGGTCATCTTCTGCAATCGCAGTCCGCGCGTCGTGCTGCCCGTATGGCTCAACTTCGACG	214M	72-X-C,87-X-A,98-X-C	922	967	1403	1	171	912	207	614	1403	1344	139	1150	310	Uncertain significance	Uncertain / Conflicting	0	0	0	0	0	0	0	0	NA	NA
10142009	G	C	c.162G>C	p.M54I	-0.384932	0.0544914	0.215342	0.267945	0.0526026	Intermediate	exon 1b	NA	1/3	1002	162	3	NON_SYNONYMOUS	M	I	CCDS2597.1	54	GAGTACGGCCCTGAAGAAGACGGCGGGGAGGAGTCGGGCGCCGAGGAGTCCGGCCCGGAAGAGTCCGGCCCCGAGGAACTGGGCGCAGAGGAGGAGATCGAGGCCGGGCGGCCGCGGCCCGTGCTGCGCTCGGTGAACTCGCGCGAGCCCTCCCAGGTCATCTTCTGCAATCGCAGTCCGCGCGTCGTGCTGCCCGTATGGCTCAACTTCGACG	214M	72-X-C,87-X-A,99-X-C	674	489	1403	1	247	518	220	484	1403	633	398	670	322	absent	Absent	0	0	0	0	0	0	0	0	NA	NA
10142009	G	T	c.162G>T	p.M54I	-0.123876	0.625611	0.40824	0.136745	-0.271496	Neutral	exon 1b	NA	1/3	1002	162	3	NON_SYNONYMOUS	M	I	CCDS2597.1	54	GAGTACGGCCCTGAAGAAGACGGCGGGGAGGAGTCGGGCGCCGAGGAGTCCGGCCCGGAAGAGTCCGGCCCCGAGGAACTGGGCGCAGAGGAGGAGATTGAGGCCGGGCGGCCGCGGCCCGTGCTGCGCTCGGTGAACTCGCGCGAGCCCTCCCAGGTCATCTTCTGCAATCGCAGTCCGCGCGTCGTGCTGCCCGTATGGCTCAACTTCGACG	214M	72-X-C,87-X-A,99-X-T	865	773	1578	1	307	880	297	585	1578	880	649	919	437	absent	Absent	0	0	0	0	0	0	0	0	NA	NA
10142009	G	A	c.162G>A	p.M54I	-0.112879	0.659734	0.291839	-0.134456	-0.426295	Neutral	exon 1b	NA	1/3	1002	162	3	NON_SYNONYMOUS	M	I	CCDS2597.1	54	GAGTACGGCCCTGAAGAAGACGGCGGGGAGGAGTCGGGCGCCGAGGAGTCCGGCCCGGAAGAGTCCGGCCCCGAGGAACTGGGCGCAGAGGAGGAGATAGAGGCCGGGCGGCCGCGGCCCGTGCTGCGCTCGGTGAACTCGCGCGAGCCCTCCCAGGTCATCTTCTGCAATCGCAGTCCGCGCGTCGTGCTGCCCGTATGGCTCAACTTCGACG	214M	72-X-C,87-X-A,99-X-A	684	739	1227	1	286	741	253	594	1227	750	476	734	287	absent	Absent	0	0	0	0	0	0	0	0	NA	NA
10142010	G	T	c.163G>T	p.E55*	-2.61274	1.18785e-57	-0.0164745	-0.687658	-0.671183	LOF1	exon 1b	NA	1/3	1003	163	3	STOP_GAINED	E	*	CCDS2597.1	55	GAGTACGGCCCTGAAGAAGACGGCGGGGAGGAGTCGGGCGCCGAGGAGTCCGGCCCGGAAGAGTCCGGCCCCGAGGAACTGGGCGCAGAGGAGGAGATGTAGGCCGGGCGGCCGCGGCCCGTGCTGCGCTCGGTGAACTCGCGCGAGCCCTCCCAGGTCATCTTCTGCAATCGCAGTCCGCGCGTCGTGCTGCCCGTATGGCTCAACTTCGACG	214M	72-X-C,87-X-A,100-X-T	666	98	1342	1	180	142	14	491	1342	162	397	254	69	absent	Absent	0	0	0	0	0	0	0	0	NA	NA
10142010	G	A	c.163G>A	p.E55K	-0.0426835	0.795149	0.154354	0.196041	0.0416871	Neutral	exon 1b	NA	1/3	1003	163	3	NON_SYNONYMOUS	E	K	CCDS2597.1	55	GAGTACGGCCCTGAAGAAGACGGCGGGGAGGAGTCGGGCGCCGAGGAGTCCGGCCCGGAAGAGTCCGGCCCCGAGGAACTGGGCGCAGAGGAGGAGATGAAGGCCGGGCGGCCGCGGCCCGTGCTGCGCTCGGTGAACTCGCGCGAGCCCTCCCAGGTCATCTTCTGCAATCGCAGTCCGCGCGTCGTGCTGCCCGTATGGCTCAACTTCGACG	214M	72-X-C,87-X-A,100-X-A	846	857	1508	1	289	890	360	639	1508	945	518	899	466	absent	Absent	0	0	0	0	0	0	0	0	NA	NA
10142010	G	C	c.163G>C	p.E55Q	-0.00713747	0.869005	0.422638	0.278304	-0.144334	Neutral	exon 1b	NA	1/3	1003	163	3	NON_SYNONYMOUS	E	Q	CCDS2597.1	55	GAGTACGGCCCTGAAGAAGACGGCGGGGAGGAGTCGGGCGCCGAGGAGTCCGGCCCGGAAGAGTCCGGCCCCGAGGAACTGGGCGCAGAGGAGGAGATGCAGGCCGGGCGGCCGCGGCCCGTGCTGCGCTCGGTGAACTCGCGCGAGCCCTCCCAGGTCATCTTCTGCAATCGCAGTCCGCGCGTCGTGCTGCCCGTATGGCTCAACTTCGACG	214M	72-X-C,87-X-A,100-X-C	1119	1246	1962	1	466	1227	499	818	1962	1154	789	1145	669	Uncertain significance	Uncertain / Conflicting	0	0	0	0	0	0	0	0	NA	NA
10142011	A	T	c.164A>T	p.E55V	0.0151559	0.881827	0.0388572	0.110288	0.0714312	Neutral	exon 1b	NA	1/3	1004	164	3	NON_SYNONYMOUS	E	V	CCDS2597.1	55	GAGTACGGCCCTGAAGAAGACGGCGGGGAGGAGTCGGGCGCCGAGGAGTCCGGCCCGGAAGAGTCCGGCCCCGAGGAACTGGGCGCAGAGGAGGAGATGGTGGCCGGGCGGCCGCGGCCCGTGCTGCGCTCGGTGAACTCGCGCGAGCCCTCCCAGGTCATCTTCTGCAATCGCAGTCCGCGCGTCGTGCTGCCCGTATGGCTCAACTTCGACG	214M	72-X-C,87-X-A,101-X-T	1100	1261	1818	1	371	1117	458	719	1818	1015	503	915	514	Uncertain significance	Uncertain / Conflicting	0	0	0	0	0	0	0	0	NA	NA
10142011	A	C	c.164A>C	p.E55A	0.0516747	0.956049	-0.167998	-0.292456	-0.124458	Neutral	exon 1b	NA	1/3	1004	164	3	NON_SYNONYMOUS	E	A	CCDS2597.1	55	GAGTACGGCCCTGAAGAAGACGGCGGGGAGGAGTCGGGCGCCGAGGAGTCCGGCCCGGAAGAGTCCGGCCCCGAGGAACTGGGCGCAGAGGAGGAGATGGCGGCCGGGCGGCCGCGGCCCGTGCTGCGCTCGGTGAACTCGCGCGAGCCCTCCCAGGTCATCTTCTGCAATCGCAGTCCGCGCGTCGTGCTGCCCGTATGGCTCAACTTCGACG	214M	72-X-C,87-X-A,101-X-C	1248	1387	1919	1	431	1082	421	815	1919	1246	418	1099	432	absent	Absent	0	0	0	0	0	0	0	0	NA	NA
10142011	A	G	c.164A>G	p.E55G	0.119857	0.999801	-1.08045	-0.834876	0.245578	Neutral	exon 1b	NA	1/3	1004	164	3	NON_SYNONYMOUS	E	G	CCDS2597.1	55	GAGTACGGCCCTGAAGAAGACGGCGGGGAGGAGTCGGGCGCCGAGGAGTCCGGCCCGGAAGAGTCCGGCCCCGAGGAACTGGGCGCAGAGGAGGAGATGGGGGCCGGGCGGCCGCGGCCCGTGCTGCGCTCGGTGAACTCGCGCGAGCCCTCCCAGGTCATCTTCTGCAATCGCAGTCCGCGCGTCGTGCTGCCCGTATGGCTCAACTTCGACG	214M	72-X-C,87-X-A,101-X-G	907	953	1326	1	180	871	236	651	1326	1153	164	1014	231	Uncertain significance	Uncertain / Conflicting	0	0	0	0	0	0	0	0	NA	NA
10142012	G	A	c.165G>A	p.E55E	-0.028163	0.838272	0.185711	0.0658069	-0.119904	Neutral	exon 1b	NA	1/3	1005	165	3	SYNONYMOUS	E	E	CCDS2597.1	55	GAGTACGGCCCTGAAGAAGACGGCGGGGAGGAGTCGGGCGCCGAGGAGTCCGGCCCGGAAGAGTCCGGCCCCGAGGAACTGGGCGCAGAGGAGGAGATGGAAGCCGGGCGGCCGCGGCCCGTGCTGCGCTCGGTGAACTCGCGCGAGCCCTCCCAGGTCATCTTCTGCAATCGCAGTCCGCGCGTCGTGCTGCCCGTATGGCTCAACTTCGACG	214M	72-X-C,87-X-A,102-X-A	677	655	1237	1	223	631	281	451	1237	712	396	699	287	Conflicting interpretations of pathogenicity	Uncertain / Conflicting	0	0	0	1	0	0	0	0	2	0
10142012	G	C	c.165G>C	p.E55D	0.0805133	0.966412	-0.0746369	0.0216557	0.0962926	Neutral	exon 1b	NA	1/3	1005	165	3	NON_SYNONYMOUS	E	D	CCDS2597.1	55	GAGTACGGCCCTGAAGAAGACGGCGGGGAGGAGTCGGGCGCCGAGGAGTCCGGCCCGGAAGAGTCCGGCCCCGAGGAACTGGGCGCAGAGGAGGAGATGGACGCCGGGCGGCCGCGGCCCGTGCTGCGCTCGGTGAACTCGCGCGAGCCCTCCCAGGTCATCTTCTGCAATCGCAGTCCGCGCGTCGTGCTGCCCGTATGGCTCAACTTCGACG	214M	72-X-C,87-X-A,102-X-C	826	925	1422	1	228	833	366	560	1422	883	409	719	363	absent	Absent	0	0	0	0	0	0	0	0	NA	NA
10142012	G	T	c.165G>T	p.E55D	0.0865917	0.976674	0.391048	0.0878026	-0.303246	Neutral	exon 1b	NA	1/3	1005	165	3	NON_SYNONYMOUS	E	D	CCDS2597.1	55	GAGTACGGCCCTGAAGAAGACGGCGGGGAGGAGTCGGGCGCCGAGGAGTCCGGCCCGGAAGAGTCCGGCCCCGAGGAACTGGGCGCAGAGGAGGAGATGGATGCCGGGCGGCCGCGGCCCGTGCTGCGCTCGGTGAACTCGCGCGAGCCCTCCCAGGTCATCTTCTGCAATCGCAGTCCGCGCGTCGTGCTGCCCGTATGGCTCAACTTCGACG	214M	72-X-C,87-X-A,102-X-T	768	824	1602	1	301	796	347	578	1602	959	567	882	406	absent	Absent	0	0	0	0	0	0	0	0	NA	NA
10142013	G	T	c.166G>T	p.A56S	-0.237886	0.306325	0.301123	0.136889	-0.164234	Intermediate	exon 1b	NA	1/3	1006	166	3	NON_SYNONYMOUS	A	S	CCDS2597.1	56	GAGTACGGCCCTGAAGAAGACGGCGGGGAGGAGTCGGGCGCCGAGGAGTCCGGCCCGGAAGAGTCCGGCCCCGAGGAACTGGGCGCAGAGGAGGAGATGGAGTCCGGGCGGCCGCGGCCCGTGCTGCGCTCGGTGAACTCGCGCGAGCCCTCCCAGGTCATCTTCTGCAATCGCAGTCCGCGCGTCGTGCTGCCCGTATGGCTCAACTTCGACG	214M	72-X-C,87-X-A,103-X-T	888	889	1618	1	348	693	338	672	1618	775	582	779	389	absent	Absent	0	0	0	0	0	0	0	0	NA	NA
10142013	G	C	c.166G>C	p.A56P	0.179754	0.999801	0.121393	0.17365	0.0522578	Neutral	exon 1b	NA	1/3	1006	166	3	NON_SYNONYMOUS	A	P	CCDS2597.1	56	GAGTACGGCCCTGAAGAAGACGGCGGGGAGGAGTCGGGCGCCGAGGAGTCCGGCCCGGAAGAGTCCGGCCCCGAGGAACTGGGCGCAGAGGAGGAGATGGAGCCCGGGCGGCCGCGGCCCGTGCTGCGCTCGGTGAACTCGCGCGAGCCCTCCCAGGTCATCTTCTGCAATCGCAGTCCGCGCGTCGTGCTGCCCGTATGGCTCAACTTCGACG	214M	72-X-C,87-X-A,103-X-C	781	1184	1523	2	237	834	489	546	1523	726	476	807	353	absent	Absent	0	0	0	0	0	0	0	0	NA	NA
10142014	C	A	c.167C>A	p.A56D	-0.130271	0.61319	0.323571	0.32166	-0.00191187	Neutral	exon 1b	NA	1/3	1007	167	3	NON_SYNONYMOUS	A	D	CCDS2597.1	56	GAGTACGGCCCTGAAGAAGACGGCGGGGAGGAGTCGGGCGCCGAGGAGTCCGGCCCGGAAGAGTCCGGCCCCGAGGAACTGGGCGCAGAGGAGGAGATGGAGGACGGGCGGCCGCGGCCCGTGCTGCGCTCGGTGAACTCGCGCGAGCCCTCCCAGGTCATCTTCTGCAATCGCAGTCCGCGCGTCGTGCTGCCCGTATGGCTCAACTTCGACG	214M	72-X-C,87-X-A,104-X-A	980	1019	1727	1	347	984	434	628	1727	805	621	910	466	absent	Absent	0	0	0	0	0	0	0	0	NA	NA
10142014	C	G	c.167C>G	p.A56G	0.0154078	0.881827	-0.227541	-0.171023	0.0565175	Neutral	exon 1b	NA	1/3	1007	167	3	NON_SYNONYMOUS	A	G	CCDS2597.1	56	GAGTACGGCCCTGAAGAAGACGGCGGGGAGGAGTCGGGCGCCGAGGAGTCCGGCCCGGAAGAGTCCGGCCCCGAGGAACTGGGCGCAGAGGAGGAGATGGAGGGCGGGCGGCCGCGGCCCGTGCTGCGCTCGGTGAACTCGCGCGAGCCCTCCCAGGTCATCTTCTGCAATCGCAGTCCGCGCGTCGTGCTGCCCGTATGGCTCAACTTCGACG	214M	72-X-C,87-X-A,104-X-G	775	770	1456	1	258	650	262	545	1456	888	267	702	325	Uncertain significance	Uncertain / Conflicting	0	0	0	0	0	0	0	0	NA	NA
10142014	C	T	c.167C>T	p.A56V	0.172661	0.999801	-0.000181869	-0.0567153	-0.0565334	Neutral	exon 1b	NA	1/3	1007	167	3	NON_SYNONYMOUS	A	V	CCDS2597.1	56	GAGTACGGCCCTGAAGAAGACGGCGGGGAGGAGTCGGGCGCCGAGGAGTCCGGCCCGGAAGAGTCCGGCCCCGAGGAACTGGGCGCAGAGGAGGAGATGGAGGTCGGGCGGCCGCGGCCCGTGCTGCGCTCGGTGAACTCGCGCGAGCCCTCCCAGGTCATCTTCTGCAATCGCAGTCCGCGCGTCGTGCTGCCCGTATGGCTCAACTTCGACG	214M	72-X-C,87-X-A,104-X-T	1137	1406	1461	1	322	1139	393	745	1461	1203	588	1120	628	Uncertain significance	Uncertain / Conflicting	0	0	0	0	0	0	0	0	NA	NA
10142015	C	A	c.168C>A	p.A56A	-0.164364	0.553563	0.0918362	-0.0907296	-0.182566	Neutral	exon 1b	NA	1/3	1008	168	3	SYNONYMOUS	A	A	CCDS2597.1	56	GAGTACGGCCCTGAAGAAGACGGCGGGGAGGAGTCGGGCGCCGAGGAGTCCGGCCCGGAAGAGTCCGGCCCCGAGGAACTGGGCGCAGAGGAGGAGATGGAGGCAGGGCGGCCGCGGCCCGTGCTGCGCTCGGTGAACTCGCGCGAGCCCTCCCAGGTCATCTTCTGCAATCGCAGTCCGCGCGTCGTGCTGCCCGTATGGCTCAACTTCGACG	214M	72-X-C,87-X-A,105-X-A	1049	830	1878	1	336	883	260	748	1878	1204	593	920	535	Likely benign	Benign / Likely benign	0	0	0	0	0	0	0	0	NA	NA
10142015	C	G	c.168C>G	p.A56A	0.137059	0.999801	-0.49708	-0.539219	-0.0421389	Neutral	exon 1b	NA	1/3	1008	168	3	SYNONYMOUS	A	A	CCDS2597.1	56	GAGTACGGCCCTGAAGAAGACGGCGGGGAGGAGTCGGGCGCCGAGGAGTCCGGCCCGGAAGAGTCCGGCCCCGAGGAACTGGGCGCAGAGGAGGAGATGGAGGCGGGGCGGCCGCGGCCCGTGCTGCGCTCGGTGAACTCGCGCGAGCCCTCCCAGGTCATCTTCTGCAATCGCAGTCCGCGCGTCGTGCTGCCCGTATGGCTCAACTTCGACG	214M	72-X-C,87-X-A,105-X-G	697	782	1381	1	161	621	187	426	1381	723	207	725	226	Likely benign	Benign / Likely benign	0	0	0	0	0	0	0	0	NA	NA
10142015	C	T	c.168C>T	p.A56A	0.226338	0.999801	-0.0194503	0.0485623	0.0680127	Neutral	exon 1b	NA	1/3	1008	168	3	SYNONYMOUS	A	A	CCDS2597.1	56	GAGTACGGCCCTGAAGAAGACGGCGGGGAGGAGTCGGGCGCCGAGGAGTCCGGCCCGGAAGAGTCCGGCCCCGAGGAACTGGGCGCAGAGGAGGAGATGGAGGCTGGGCGGCCGCGGCCCGTGCTGCGCTCGGTGAACTCGCGCGAGCCCTCCCAGGTCATCTTCTGCAATCGCAGTCCGCGCGTCGTGCTGCCCGTATGGCTCAACTTCGACG	214M	72-X-C,87-X-A,105-X-T	717	978	1335	1	197	784	332	606	1335	953	480	891	474	Likely benign	Benign / Likely benign	0	0	0	0	0	0	0	0	NA	NA
10142016	G	C	c.169G>C	p.G57R	-0.139078	0.594743	-0.148596	-0.208849	-0.0602537	Neutral	exon 1b	NA	1/3	1009	169	3	NON_SYNONYMOUS	G	R	CCDS2597.1	57	GAGTACGGCCCTGAAGAAGACGGCGGGGAGGAGTCGGGCGCCGAGGAGTCCGGCCCGGAAGAGTCCGGCCCCGAGGAACTGGGCGCAGAGGAGGAGATGGAGGCCCGGCGGCCGCGGCCCGTGCTGCGCTCGGTGAACTCGCGCGAGCCCTCCCAGGTCATCTTCTGCAATCGCAGTCCGCGCGTCGTGCTGCCCGTATGGCTCAACTTCGACG	214M	72-X-C,87-X-A,106-X-C	975	867	1673	1	279	754	295	725	1673	1074	461	1070	373	Uncertain significance	Uncertain / Conflicting	0	0	0	0	0	0	0	0	NA	NA
10142016	G	A	c.169G>A	p.G57R	-0.022867	0.839396	-0.146485	0.130255	0.27674	Neutral	exon 1b	NA	1/3	1009	169	3	NON_SYNONYMOUS	G	R	CCDS2597.1	57	GAGTACGGCCCTGAAGAAGACGGCGGGGAGGAGTCGGGCGCCGAGGAGTCCGGCCCGGAAGAGTCCGGCCCCGAGGAACTGGGCGCAGAGGAGGAGATGGAGGCCAGGCGGCCGCGGCCCGTGCTGCGCTCGGTGAACTCGCGCGAGCCCTCCCAGGTCATCTTCTGCAATCGCAGTCCGCGCGTCGTGCTGCCCGTATGGCTCAACTTCGACG	214M	72-X-C,87-X-A,106-X-A	883	1009	1444	2	237	833	369	806	1444	1085	548	949	561	Uncertain significance	Uncertain / Conflicting	0	0	0	0	0	0	0	0	NA	NA
10142016	G	T	c.169G>T	p.G57W	0.349674	0.999801	0.320774	-0.134162	-0.454936	Neutral	exon 1b	NA	1/3	1009	169	3	NON_SYNONYMOUS	G	W	CCDS2597.1	57	GAGTACGGCCCTGAAGAAGACGGCGGGGAGGAGTCGGGCGCCGAGGAGTCCGGCCCGGAAGAGTCCGGCCCCGAGGAACTGGGCGCAGAGGAGGAGATGGAGGCCTGGCGGCCGCGGCCCGTGCTGCGCTCGGTGAACTCGCGCGAGCCCTCCCAGGTCATCTTCTGCAATCGCAGTCCGCGCGTCGTGCTGCCCGTATGGCTCAACTTCGACG	214M	72-X-C,87-X-A,106-X-T	92	149	129	1	62	107	44	114	129	178	59	147	79	Uncertain significance	Uncertain / Conflicting	0	0	0	0	0	0	0	0	NA	NA
10142017	G	C	c.170G>C	p.G57A	0.0586366	0.964171	0.392968	0.349274	-0.0436941	Neutral	exon 1b	NA	1/3	1010	170	3	NON_SYNONYMOUS	G	A	CCDS2597.1	57	GAGTACGGCCCTGAAGAAGACGGCGGGGAGGAGTCGGGCGCCGAGGAGTCCGGCCCGGAAGAGTCCGGCCCCGAGGAACTGGGCGCAGAGGAGGAGATGGAGGCCGCGCGGCCGCGGCCCGTGCTGCGCTCGGTGAACTCGCGCGAGCCCTCCCAGGTCATCTTCTGCAATCGCAGTCCGCGCGTCGTGCTGCCCGTATGGCTCAACTTCGACG	214M	72-X-C,87-X-A,107-X-C	1089	1139	1879	1	416	968	535	766	1879	1256	773	1088	685	Uncertain significance	Uncertain / Conflicting	0	0	0	0	0	0	0	0	NA	NA
10142017	G	A	c.170G>A	p.G57E	0.0794065	0.966412	0.307608	0.163152	-0.144456	Neutral	exon 1b	NA	1/3	1010	170	3	NON_SYNONYMOUS	G	E	CCDS2597.1	57	GAGTACGGCCCTGAAGAAGACGGCGGGGAGGAGTCGGGCGCCGAGGAGTCCGGCCCGGAAGAGTCCGGCCCCGAGGAACTGGGCGCAGAGGAGGAGATGGAGGCCGAGCGGCCGCGGCCCGTGCTGCGCTCGGTGAACTCGCGCGAGCCCTCCCAGGTCATCTTCTGCAATCGCAGTCCGCGCGTCGTGCTGCCCGTATGGCTCAACTTCGACG	214M	72-X-C,87-X-A,107-X-A	934	1155	1574	1	369	886	373	721	1574	1028	625	1093	630	absent	Absent	0	0	0	0	0	0	0	0	2	0
10142017	G	T	c.170G>T	p.G57V	0.285072	0.999801	0.157669	0.123433	-0.0342357	Neutral	exon 1b	NA	1/3	1010	170	3	NON_SYNONYMOUS	G	V	CCDS2597.1	57	GAGTACGGCCCTGAAGAAGACGGCGGGGAGGAGTCGGGCGCCGAGGAGTCCGGCCCGGAAGAGTCCGGCCCCGAGGAACTGGGCGCAGAGGAGGAGATGGAGGCCGTGCGGCCGCGGCCCGTGCTGCGCTCGGTGAACTCGCGCGAGCCCTCCCAGGTCATCTTCTGCAATCGCAGTCCGCGCGTCGTGCTGCCCGTATGGCTCAACTTCGACG	214M	72-X-C,87-X-A,107-X-T	909	1019	1763	1	279	834	382	705	1763	1459	639	1015	729	absent	Absent	0	0	0	0	0	0	0	0	NA	NA
10142018	G	C	c.171G>C	p.G57G	-0.168851	0.539886	-0.0719872	-0.0385833	0.0334039	Neutral	exon 1b	NA	1/3	1011	171	3	SYNONYMOUS	G	G	CCDS2597.1	57	GAGTACGGCCCTGAAGAAGACGGCGGGGAGGAGTCGGGCGCCGAGGAGTCCGGCCCGGAAGAGTCCGGCCCCGAGGAACTGGGCGCAGAGGAGGAGATGGAGGCCGGCCGGCCGCGGCCCGTGCTGCGCTCGGTGAACTCGCGCGAGCCCTCCCAGGTCATCTTCTGCAATCGCAGTCCGCGCGTCGTGCTGCCCGTATGGCTCAACTTCGACG	214M	72-X-C,87-X-A,108-X-C	862	929	1797	1	271	891	318	853	1797	1002	549	1080	438	Likely benign	Benign / Likely benign	1	0	0	0	0	0	0	0	1	0
10142018	G	A	c.171G>A	p.G57G	0.0214338	0.890049	0.0555592	-0.0489803	-0.104539	Neutral	exon 1b	NA	1/3	1011	171	3	SYNONYMOUS	G	G	CCDS2597.1	57	GAGTACGGCCCTGAAGAAGACGGCGGGGAGGAGTCGGGCGCCGAGGAGTCCGGCCCGGAAGAGTCCGGCCCCGAGGAACTGGGCGCAGAGGAGGAGATGGAGGCCGGACGGCCGCGGCCCGTGCTGCGCTCGGTGAACTCGCGCGAGCCCTCCCAGGTCATCTTCTGCAATCGCAGTCCGCGCGTCGTGCTGCCCGTATGGCTCAACTTCGACG	214M	72-X-C,87-X-A,108-X-A	982	1087	1791	1	343	1146	376	797	1791	1175	551	1143	501	Likely benign	Benign / Likely benign	0	0	0	0	0	0	0	0	NA	NA
10142018	G	T	c.171G>T	p.G57G	0.188197	0.999801	0.249613	-0.0863087	-0.335921	Neutral	exon 1b	NA	1/3	1011	171	3	SYNONYMOUS	G	G	CCDS2597.1	57	GAGTACGGCCCTGAAGAAGACGGCGGGGAGGAGTCGGGCGCCGAGGAGTCCGGCCCGGAAGAGTCCGGCCCCGAGGAACTGGGCGCAGAGGAGGAGATGGAGGCCGGTCGGCCGCGGCCCGTGCTGCGCTCGGTGAACTCGCGCGAGCCCTCCCAGGTCATCTTCTGCAATCGCAGTCCGCGCGTCGTGCTGCCCGTATGGCTCAACTTCGACG	214M	72-X-C,87-X-A,108-X-T	894	1344	1578	2	333	971	438	719	1578	975	610	875	419	Likely benign	Benign / Likely benign	0	0	0	0	0	0	0	0	NA	NA
10142019	C	T	c.172C>T	p.R58W	0.0246636	0.895581	-0.136092	-0.277237	-0.141145	Neutral	exon 1b	NA	1/3	1012	172	3	NON_SYNONYMOUS	R	W	CCDS2597.1	58	GAGTACGGCCCTGAAGAAGACGGCGGGGAGGAGTCGGGCGCCGAGGAGTCCGGCCCGGAAGAGTCCGGCCCCGAGGAACTGGGCGCAGAGGAGGAGATGGAGGCCGGGTGGCCGCGGCCCGTGCTGCGCTCGGTGAACTCGCGCGAGCCCTCCCAGGTCATCTTCTGCAATCGCAGTCCGCGCGTCGTGCTGCCCGTATGGCTCAACTTCGACG	214M	72-X-C,87-X-A,109-X-T	1502	1468	1786	2	438	1355	425	975	1786	1635	619	1372	607	Conflicting interpretations of pathogenicity	Uncertain / Conflicting	1	0	0	0	0	0	0	0	1	0
10142019	C	A	c.172C>A	p.R58R	0.0627895	0.964171	0.38496	0.268573	-0.116387	Neutral	exon 1b	NA	1/3	1012	172	3	SYNONYMOUS	R	R	CCDS2597.1	58	GAGTACGGCCCTGAAGAAGACGGCGGGGAGGAGTCGGGCGCCGAGGAGTCCGGCCCGGAAGAGTCCGGCCCCGAGGAACTGGGCGCAGAGGAGGAGATGGAGGCCGGGAGGCCGCGGCCCGTGCTGCGCTCGGTGAACTCGCGCGAGCCCTCCCAGGTCATCTTCTGCAATCGCAGTCCGCGCGTCGTGCTGCCCGTATGGCTCAACTTCGACG	214M	72-X-C,87-X-A,109-X-A	837	977	1543	1	375	912	402	597	1543	882	508	786	491	Likely benign	Benign / Likely benign	1	0	0	0	0	0	0	0	1	0
10142019	C	G	c.172C>G	p.R58G	0.136548	0.999801	-0.343154	-0.266707	0.0764471	Neutral	exon 1b	NA	1/3	1012	172	3	NON_SYNONYMOUS	R	G	CCDS2597.1	58	GAGTACGGCCCTGAAGAAGACGGCGGGGAGGAGTCGGGCGCCGAGGAGTCCGGCCCGGAAGAGTCCGGCCCCGAGGAACTGGGCGCAGAGGAGGAGATGGAGGCCGGGGGGCCGCGGCCCGTGCTGCGCTCGGTGAACTCGCGCGAGCCCTCCCAGGTCATCTTCTGCAATCGCAGTCCGCGCGTCGTGCTGCCCGTATGGCTCAACTTCGACG	214M	72-X-C,87-X-A,109-X-G	898	1146	1637	1	274	933	345	672	1637	1002	306	1100	363	absent	Absent	0	0	0	0	0	0	0	0	NA	NA
10142020	G	A	c.173G>A	p.R58Q	-0.307351	0.152077	0.0977281	0.0225342	-0.0751939	Intermediate	exon 1b	NA	1/3	1013	173	3	NON_SYNONYMOUS	R	Q	CCDS2597.1	58	GAGTACGGCCCTGAAGAAGACGGCGGGGAGGAGTCGGGCGCCGAGGAGTCCGGCCCGGAAGAGTCCGGCCCCGAGGAACTGGGCGCAGAGGAGGAGATGGAGGCCGGGCAGCCGCGGCCCGTGCTGCGCTCGGTGAACTCGCGCGAGCCCTCCCAGGTCATCTTCTGCAATCGCAGTCCGCGCGTCGTGCTGCCCGTATGGCTCAACTTCGACG	214M	72-X-C,87-X-A,110-X-A	700	600	1164	1	231	533	224	562	1164	690	436	768	301	Uncertain significance	Uncertain / Conflicting	0	0	0	0	0	0	0	0	NA	NA
10142020	G	C	c.173G>C	p.R58P	0.251745	0.999801	0.237835	-0.15624	-0.394076	Neutral	exon 1b	NA	1/3	1013	173	3	NON_SYNONYMOUS	R	P	CCDS2597.1	58	GAGTACGGCCCTGAAGAAGACGGCGGGGAGGAGTCGGGCGCCGAGGAGTCCGGCCCGGAAGAGTCCGGCCCCGAGGAACTGGGCGCAGAGGAGGAGATGGAGGCCGGGCCGCCGCGGCCCGTGCTGCGCTCGGTGAACTCGCGCGAGCCCTCCCAGGTCATCTTCTGCAATCGCAGTCCGCGCGTCGTGCTGCCCGTATGGCTCAACTTCGACG	214M	72-X-C,87-X-A,110-X-C	888	1126	1578	1	296	935	342	624	1578	1092	582	885	457	absent	Absent	0	0	0	0	0	0	0	0	NA	NA
10142020	G	T	c.173G>T	p.R58L	0.292147	0.999801	0.326949	0.0880548	-0.238895	Neutral	exon 1b	NA	1/3	1013	173	3	NON_SYNONYMOUS	R	L	CCDS2597.1	58	GAGTACGGCCCTGAAGAAGACGGCGGGGAGGAGTCGGGCGCCGAGGAGTCCGGCCCGGAAGAGTCCGGCCCCGAGGAACTGGGCGCAGAGGAGGAGATGGAGGCCGGGCTGCCGCGGCCCGTGCTGCGCTCGGTGAACTCGCGCGAGCCCTCCCAGGTCATCTTCTGCAATCGCAGTCCGCGCGTCGTGCTGCCCGTATGGCTCAACTTCGACG	214M	72-X-C,87-X-A,110-X-T	1019	1180	1923	1	354	1119	418	714	1923	1444	723	1335	727	absent	Absent	0	0	0	0	0	0	0	0	NA	NA
10142021	G	T	c.174G>T	p.R58R	-0.0291768	0.838272	0.511306	0.252661	-0.258645	Neutral	exon 1b	NA	1/3	1014	174	3	SYNONYMOUS	R	R	CCDS2597.1	58	GAGTACGGCCCTGAAGAAGACGGCGGGGAGGAGTCGGGCGCCGAGGAGTCCGGCCCGGAAGAGTCCGGCCCCGAGGAACTGGGCGCAGAGGAGGAGATGGAGGCCGGGCGTCCGCGGCCCGTGCTGCGCTCGGTGAACTCGCGCGAGCCCTCCCAGGTCATCTTCTGCAATCGCAGTCCGCGCGTCGTGCTGCCCGTATGGCTCAACTTCGACG	214M	72-X-C,87-X-A,111-X-T	954	964	2057	1	413	908	410	630	2057	951	661	849	501	absent	Absent	0	0	0	0	0	0	0	0	NA	NA
10142021	G	C	c.174G>C	p.R58R	0.0748127	0.966412	0.297809	-0.0605475	-0.358357	Neutral	exon 1b	NA	1/3	1014	174	3	SYNONYMOUS	R	R	CCDS2597.1	58	GAGTACGGCCCTGAAGAAGACGGCGGGGAGGAGTCGGGCGCCGAGGAGTCCGGCCCGGAAGAGTCCGGCCCCGAGGAACTGGGCGCAGAGGAGGAGATGGAGGCCGGGCGCCCGCGGCCCGTGCTGCGCTCGGTGAACTCGCGCGAGCCCTCCCAGGTCATCTTCTGCAATCGCAGTCCGCGCGTCGTGCTGCCCGTATGGCTCAACTTCGACG	214M	72-X-C,87-X-A,111-X-C	568	651	1307	1	214	598	237	397	1307	607	356	663	242	absent	Absent	0	0	0	0	0	0	0	0	NA	NA
10142021	G	A	c.174G>A	p.R58R	0.0802825	0.966412	-0.198992	-0.446489	-0.247497	Neutral	exon 1b	NA	1/3	1014	174	3	SYNONYMOUS	R	R	CCDS2597.1	58	GAGTACGGCCCTGAAGAAGACGGCGGGGAGGAGTCGGGCGCCGAGGAGTCCGGCCCGGAAGAGTCCGGCCCCGAGGAACTGGGCGCAGAGGAGGAGATGGAGGCCGGGCGACCGCGGCCCGTGCTGCGCTCGGTGAACTCGCGCGAGCCCTCCCAGGTCATCTTCTGCAATCGCAGTCCGCGCGTCGTGCTGCCCGTATGGCTCAACTTCGACG	214M	72-X-C,87-X-A,111-X-A	1196	1412	1521	2	335	1007	378	832	1521	1244	504	1160	395	Likely benign	Benign / Likely benign	0	0	0	0	0	0	0	0	NA	NA
10142022	C	A	c.175C>A	p.P59T	-0.195594	0.435758	0.0764558	0.392061	0.315605	Neutral	exon 1b	NA	1/3	1015	175	3	NON_SYNONYMOUS	P	T	CCDS2597.1	59	GAGTACGGCCCTGAAGAAGACGGCGGGGAGGAGTCGGGCGCCGAGGAGTCCGGCCCGGAAGAGTCCGGCCCCGAGGAACTGGGCGCAGAGGAGGAGATGGAGGCCGGGCGGACGCGGCCCGTGCTGCGCTCGGTGAACTCGCGCGAGCCCTCCCAGGTCATCTTCTGCAATCGCAGTCCGCGCGTCGTGCTGCCCGTATGGCTCAACTTCGACG	214M	72-X-C,87-X-A,112-X-A	970	872	1771	1	287	900	433	613	1771	833	515	1059	456	absent	Absent	0	0	0	0	0	0	0	0	NA	NA
10142022	C	T	c.175C>T	p.P59S	0.130156	0.999801	0.0822942	-0.0831177	-0.165412	Neutral	exon 1b	NA	1/3	1015	175	3	NON_SYNONYMOUS	P	S	CCDS2597.1	59	GAGTACGGCCCTGAAGAAGACGGCGGGGAGGAGTCGGGCGCCGAGGAGTCCGGCCCGGAAGAGTCCGGCCCCGAGGAACTGGGCGCAGAGGAGGAGATGGAGGCCGGGCGGTCGCGGCCCGTGCTGCGCTCGGTGAACTCGCGCGAGCCCTCCCAGGTCATCTTCTGCAATCGCAGTCCGCGCGTCGTGCTGCCCGTATGGCTCAACTTCGACG	214M	72-X-C,87-X-A,112-X-T	1353	1527	1794	1	436	1237	485	859	1794	1436	668	1435	636	Uncertain significance	Uncertain / Conflicting	0	1	0	0	0	0	0	0	2	0
10142022	C	G	c.175C>G	p.P59A	0.486945	0.999801	-0.0410849	-0.251967	-0.210882	Neutral	exon 1b	NA	1/3	1015	175	3	NON_SYNONYMOUS	P	A	CCDS2597.1	59	GAGTACGGCCCTGAAGAAGACGGCGGGGAGGAGTCGGGCGCCGAGGAGTCCGGCCCGGAAGAGTCCGGCCCCGAGGAACTGGGCGCAGAGGAGGAGATGGAGGCCGGGCGGGCGCGGCCCGTGCTGCGCTCGGTGAACTCGCGCGAGCCCTCCCAGGTCATCTTCTGCAATCGCAGTCCGCGCGTCGTGCTGCCCGTATGGCTCAACTTCGACG	214M	72-X-C,87-X-A,112-X-G	870	1392	1586	1	255	939	374	501	1586	951	361	898	394	absent	Absent	0	0	0	0	0	0	0	0	NA	NA
10142023	C	A	c.176C>A	p.P59Q	-0.0464226	0.783105	0.194322	0.165539	-0.028783	Neutral	exon 1b	NA	1/3	1016	176	3	NON_SYNONYMOUS	P	Q	CCDS2597.1	59	GAGTACGGCCCTGAAGAAGACGGCGGGGAGGAGTCGGGCGCCGAGGAGTCCGGCCCGGAAGAGTCCGGCCCCGAGGAACTGGGCGCAGAGGAGGAGATGGAGGCCGGGCGGCAGCGGCCCGTGCTGCGCTCGGTGAACTCGCGCGAGCCCTCCCAGGTCATCTTCTGCAATCGCAGTCCGCGCGTCGTGCTGCCCGTATGGCTCAACTTCGACG	214M	72-X-C,87-X-A,113-X-A	904	858	1557	1	291	786	420	496	1557	779	451	678	316	Uncertain significance	Uncertain / Conflicting	0	0	0	0	0	0	0	0	NA	NA
10142023	C	T	c.176C>T	p.P59L	0.102821	0.999801	0.127796	0.0780793	-0.0497166	Neutral	exon 1b	NA	1/3	1016	176	3	NON_SYNONYMOUS	P	L	CCDS2597.1	59	GAGTACGGCCCTGAAGAAGACGGCGGGGAGGAGTCGGGCGCCGAGGAGTCCGGCCCGGAAGAGTCCGGCCCCGAGGAACTGGGCGCAGAGGAGGAGATGGAGGCCGGGCGGCTGCGGCCCGTGCTGCGCTCGGTGAACTCGCGCGAGCCCTCCCAGGTCATCTTCTGCAATCGCAGTCCGCGCGTCGTGCTGCCCGTATGGCTCAACTTCGACG	214M	72-X-C,87-X-A,113-X-T	818	923	1528	1	262	751	334	624	1528	1006	520	831	489	Uncertain significance	Uncertain / Conflicting	0	0	0	0	0	0	0	0	NA	NA
10142023	C	G	c.176C>G	p.P59R	0.377758	0.999801	-0.279921	-0.525459	-0.245538	Neutral	exon 1b	NA	1/3	1016	176	3	NON_SYNONYMOUS	P	R	CCDS2597.1	59	GAGTACGGCCCTGAAGAAGACGGCGGGGAGGAGTCGGGCGCCGAGGAGTCCGGCCCGGAAGAGTCCGGCCCCGAGGAACTGGGCGCAGAGGAGGAGATGGAGGCCGGGCGGCGGCGGCCCGTGCTGCGCTCGGTGAACTCGCGCGAGCCCTCCCAGGTCATCTTCTGCAATCGCAGTCCGCGCGTCGTGCTGCCCGTATGGCTCAACTTCGACG	214M	72-X-C,87-X-A,113-X-G	606	743	1017	1	158	577	198	361	1017	773	210	582	221	absent	Absent	0	0	0	0	0	0	0	0	NA	NA
10142024	G	C	c.177G>C	p.P59P	-0.0822566	0.706364	-0.0875751	0.0430135	0.130589	Neutral	exon 1b	NA	1/3	1017	177	3	SYNONYMOUS	P	P	CCDS2597.1	59	GAGTACGGCCCTGAAGAAGACGGCGGGGAGGAGTCGGGCGCCGAGGAGTCCGGCCCGGAAGAGTCCGGCCCCGAGGAACTGGGCGCAGAGGAGGAGATGGAGGCCGGGCGGCCCCGGCCCGTGCTGCGCTCGGTGAACTCGCGCGAGCCCTCCCAGGTCATCTTCTGCAATCGCAGTCCGCGCGTCGTGCTGCCCGTATGGCTCAACTTCGACG	214M	72-X-C,87-X-A,114-X-C	1077	992	2081	1	307	918	370	619	2081	955	430	850	429	absent	Absent	0	0	0	0	0	0	0	0	NA	NA
10142024	G	A	c.177G>A	p.P59P	0.112238	0.999801	0.0110629	-0.0274622	-0.0385251	Neutral	exon 1b	NA	1/3	1017	177	3	SYNONYMOUS	P	P	CCDS2597.1	59	GAGTACGGCCCTGAAGAAGACGGCGGGGAGGAGTCGGGCGCCGAGGAGTCCGGCCCGGAAGAGTCCGGCCCCGAGGAACTGGGCGCAGAGGAGGAGATGGAGGCCGGGCGGCCACGGCCCGTGCTGCGCTCGGTGAACTCGCGCGAGCCCTCCCAGGTCATCTTCTGCAATCGCAGTCCGCGCGTCGTGCTGCCCGTATGGCTCAACTTCGACG	214M	72-X-C,87-X-A,114-X-A	1152	1300	1569	1	354	1082	452	827	1569	1350	611	1262	590	Likely benign	Benign / Likely benign	1	0	0	0	0	0	0	0	1	0
10142024	G	T	c.177G>T	p.P59P	0.309639	0.999801	0.28201	0.0949686	-0.187042	Neutral	exon 1b	NA	1/3	1017	177	3	SYNONYMOUS	P	P	CCDS2597.1	59	GAGTACGGCCCTGAAGAAGACGGCGGGGAGGAGTCGGGCGCCGAGGAGTCCGGCCCGGAAGAGTCCGGCCCCGAGGAACTGGGCGCAGAGGAGGAGATGGAGGCCGGGCGGCCTCGGCCCGTGCTGCGCTCGGTGAACTCGCGCGAGCCCTCCCAGGTCATCTTCTGCAATCGCAGTCCGCGCGTCGTGCTGCCCGTATGGCTCAACTTCGACG	214M	72-X-C,87-X-A,114-X-T	787	1038	1648	2	313	826	338	592	1648	1076	492	969	595	absent	Absent	0	0	0	0	0	0	0	0	NA	NA
10142025	C	A	c.178C>A	p.R60R	-0.243831	0.297766	0.0566791	0.0742382	0.0175591	Intermediate	exon 1b	NA	1/3	1018	178	3	SYNONYMOUS	R	R	CCDS2597.1	60	GAGTACGGCCCTGAAGAAGACGGCGGGGAGGAGTCGGGCGCCGAGGAGTCCGGCCCGGAAGAGTCCGGCCCCGAGGAACTGGGCGCAGAGGAGGAGATGGAGGCCGGGCGGCCGAGGCCCGTGCTGCGCTCGGTGAACTCGCGCGAGCCCTCCCAGGTCATCTTCTGCAATCGCAGTCCGCGCGTCGTGCTGCCCGTATGGCTCAACTTCGACG	214M	72-X-C,87-X-A,115-X-A	691	641	1309	1	235	566	229	592	1309	731	421	782	358	absent	Absent	0	0	0	0	0	0	0	0	NA	NA
10142025	C	G	c.178C>G	p.R60G	-0.0249432	0.838561	-0.786437	-0.301804	0.484633	Neutral	exon 1b	NA	1/3	1018	178	3	NON_SYNONYMOUS	R	G	CCDS2597.1	60	GAGTACGGCCCTGAAGAAGACGGCGGGGAGGAGTCGGGCGCCGAGGAGTCCGGCCCGGAAGAGTCCGGCCCCGAGGAACTGGGCGCAGAGGAGGAGATGGAGGCCGGGCGGCCGGGGCCCGTGCTGCGCTCGGTGAACTCGCGCGAGCCCTCCCAGGTCATCTTCTGCAATCGCAGTCCGCGCGTCGTGCTGCCCGTATGGCTCAACTTCGACG	214M	72-X-C,87-X-A,115-X-G	794	901	1319	1	188	796	269	523	1319	707	166	658	246	Uncertain significance	Uncertain / Conflicting	0	0	0	0	0	0	0	0	NA	NA
10142025	C	T	c.178C>T	p.R60W	0.0406797	0.930157	-0.148428	-0.0180987	0.130329	Neutral	exon 1b	NA	1/3	1018	178	3	NON_SYNONYMOUS	R	W	CCDS2597.1	60	GAGTACGGCCCTGAAGAAGACGGCGGGGAGGAGTCGGGCGCCGAGGAGTCCGGCCCGGAAGAGTCCGGCCCCGAGGAACTGGGCGCAGAGGAGGAGATGGAGGCCGGGCGGCCGTGGCCCGTGCTGCGCTCGGTGAACTCGCGCGAGCCCTCCCAGGTCATCTTCTGCAATCGCAGTCCGCGCGTCGTGCTGCCCGTATGGCTCAACTTCGACG	214M	72-X-C,87-X-A,115-X-T	753	739	1235	1	197	750	240	575	1235	981	400	800	465	Uncertain significance	Uncertain / Conflicting	2	0	0	0	0	0	0	0	2	0
10142026	G	T	c.179G>T	p.R60L	-0.150315	0.56735	0.213559	0.267071	0.0535111	Neutral	exon 1b	NA	1/3	1019	179	3	NON_SYNONYMOUS	R	L	CCDS2597.1	60	GAGTACGGCCCTGAAGAAGACGGCGGGGAGGAGTCGGGCGCCGAGGAGTCCGGCCCGGAAGAGTCCGGCCCCGAGGAACTGGGCGCAGAGGAGGAGATGGAGGCCGGGCGGCCGCTGCCCGTGCTGCGCTCGGTGAACTCGCGCGAGCCCTCCCAGGTCATCTTCTGCAATCGCAGTCCGCGCGTCGTGCTGCCCGTATGGCTCAACTTCGACG	214M	72-X-C,87-X-A,116-X-T	1319	1369	2506	1	443	1064	557	867	2506	1084	776	1204	609	Uncertain significance	Uncertain / Conflicting	0	0	0	0	0	0	0	0	NA	NA
10142026	G	A	c.179G>A	p.R60Q	0.0696075	0.966412	0.0951067	0.148647	0.0535402	Neutral	exon 1b	NA	1/3	1019	179	3	NON_SYNONYMOUS	R	Q	CCDS2597.1	60	GAGTACGGCCCTGAAGAAGACGGCGGGGAGGAGTCGGGCGCCGAGGAGTCCGGCCCGGAAGAGTCCGGCCCCGAGGAACTGGGCGCAGAGGAGGAGATGGAGGCCGGGCGGCCGCAGCCCGTGCTGCGCTCGGTGAACTCGCGCGAGCCCTCCCAGGTCATCTTCTGCAATCGCAGTCCGCGCGTCGTGCTGCCCGTATGGCTCAACTTCGACG	214M	72-X-C,87-X-A,116-X-A	881	1100	1595	2	265	928	409	612	1595	853	519	785	445	absent	Absent	0	0	0	0	0	0	0	0	NA	NA
10142026	G	C	c.179G>C	p.R60P	0.262379	0.999801	0.178872	0.0206428	-0.15823	Neutral	exon 1b	NA	1/3	1019	179	3	NON_SYNONYMOUS	R	P	CCDS2597.1	60	GAGTACGGCCCTGAAGAAGACGGCGGGGAGGAGTCGGGCGCCGAGGAGTCCGGCCCGGAAGAGTCCGGCCCCGAGGAACTGGGCGCAGAGGAGGAGATGGAGGCCGGGCGGCCGCCGCCCGTGCTGCGCTCGGTGAACTCGCGCGAGCCCTCCCAGGTCATCTTCTGCAATCGCAGTCCGCGCGTCGTGCTGCCCGTATGGCTCAACTTCGACG	214M	72-X-C,87-X-A,116-X-C	1018	1389	1999	1	353	1109	434	702	1999	1158	580	1078	602	Uncertain significance	Uncertain / Conflicting	0	0	0	0	0	0	0	0	NA	NA
10142027	G	C	c.180G>C	p.R60R	-0.162174	0.559112	0.164422	0.167931	0.00350894	Neutral	exon 1b	NA	1/3	1020	180	3	SYNONYMOUS	R	R	CCDS2597.1	60	GAGTACGGCCCTGAAGAAGACGGCGGGGAGGAGTCGGGCGCCGAGGAGTCCGGCCCGGAAGAGTCCGGCCCCGAGGAACTGGGCGCAGAGGAGGAGATGGAGGCCGGGCGGCCGCGCCCCGTGCTGCGCTCGGTGAACTCGCGCGAGCCCTCCCAGGTCATCTTCTGCAATCGCAGTCCGCGCGTCGTGCTGCCCGTATGGCTCAACTTCGACG	214M	72-X-C,87-X-A,117-X-C	655	760	1423	1	285	693	322	595	1423	655	384	574	308	Likely benign	Benign / Likely benign	0	0	0	0	0	0	0	0	NA	NA
10142027	G	T	c.180G>T	p.R60R	0.187641	0.999801	0.382115	0.113875	-0.26824	Neutral	exon 1b	NA	1/3	1020	180	3	SYNONYMOUS	R	R	CCDS2597.1	60	GAGTACGGCCCTGAAGAAGACGGCGGGGAGGAGTCGGGCGCCGAGGAGTCCGGCCCGGAAGAGTCCGGCCCCGAGGAACTGGGCGCAGAGGAGGAGATGGAGGCCGGGCGGCCGCGTCCCGTGCTGCGCTCGGTGAACTCGCGCGAGCCCTCCCAGGTCATCTTCTGCAATCGCAGTCCGCGCGTCGTGCTGCCCGTATGGCTCAACTTCGACG	214M	72-X-C,87-X-A,117-X-T	727	972	1539	2	279	823	312	571	1539	870	565	758	501	Likely benign	Benign / Likely benign	0	0	0	0	0	0	0	0	NA	NA
10142027	G	A	c.180G>A	p.R60R	0.201702	0.999801	0	-0.152498	-0.152498	Neutral	exon 1b	NA	1/3	1020	180	3	SYNONYMOUS	R	R	CCDS2597.1	60	GAGTACGGCCCTGAAGAAGACGGCGGGGAGGAGTCGGGCGCCGAGGAGTCCGGCCCGGAAGAGTCCGGCCCCGAGGAACTGGGCGCAGAGGAGGAGATGGAGGCCGGGCGGCCGCGACCCGTGCTGCGCTCGGTGAACTCGCGCGAGCCCTCCCAGGTCATCTTCTGCAATCGCAGTCCGCGCGTCGTGCTGCCCGTATGGCTCAACTTCGACG	214M	72-X-C,87-X-A,117-X-A	1033	1235	1688	1	297	1079	392	724	1688	1257	563	1224	506	Likely benign	Benign / Likely benign	0	0	0	0	0	0	0	0	NA	NA
10142028	C	G	c.181C>G	p.P61A	-0.0836095	0.706364	-0.0677718	-0.125895	-0.0581229	Neutral	exon 1b	NA	1/3	1021	181	3	NON_SYNONYMOUS	P	A	CCDS2597.1	61	GAGTACGGCCCTGAAGAAGACGGCGGGGAGGAGTCGGGCGCCGAGGAGTCCGGCCCGGAAGAGTCCGGCCCCGAGGAACTGGGCGCAGAGGAGGAGATGGAGGCCGGGCGGCCGCGGGCCGTGCTGCGCTCGGTGAACTCGCGCGAGCCCTCCCAGGTCATCTTCTGCAATCGCAGTCCGCGCGTCGTGCTGCCCGTATGGCTCAACTTCGACG	214M	72-X-C,87-X-A,118-X-G	930	1373	1894	1	349	1033	393	791	1894	760	429	994	352	Uncertain significance	Uncertain / Conflicting	0	0	0	0	0	0	0	0	NA	NA
10142028	C	T	c.181C>T	p.P61S	-0.0214232	0.839396	-0.106889	-0.311485	-0.204596	Neutral	exon 1b	NA	1/3	1021	181	3	NON_SYNONYMOUS	P	S	CCDS2597.1	61	GAGTACGGCCCTGAAGAAGACGGCGGGGAGGAGTCGGGCGCCGAGGAGTCCGGCCCGGAAGAGTCCGGCCCCGAGGAACTGGGCGCAGAGGAGGAGATGGAGGCCGGGCGGCCGCGGTCCGTGCTGCGCTCGGTGAACTCGCGCGAGCCCTCCCAGGTCATCTTCTGCAATCGCAGTCCGCGCGTCGTGCTGCCCGTATGGCTCAACTTCGACG	214M	72-X-C,87-X-A,118-X-T	887	1057	1521	2	243	904	339	675	1521	873	475	872	279	Uncertain significance	Uncertain / Conflicting	0	0	0	0	0	0	0	0	NA	NA
10142028	C	A	c.181C>A	p.P61T	0.167084	0.999801	0.285581	0.324719	0.0391383	Neutral	exon 1b	NA	1/3	1021	181	3	NON_SYNONYMOUS	P	T	CCDS2597.1	61	GAGTACGGCCCTGAAGAAGACGGCGGGGAGGAGTCGGGCGCCGAGGAGTCCGGCCCGGAAGAGTCCGGCCCCGAGGAACTGGGCGCAGAGGAGGAGATGGAGGCCGGGCGGCCGCGGACCGTGCTGCGCTCGGTGAACTCGCGCGAGCCCTCCCAGGTCATCTTCTGCAATCGCAGTCCGCGCGTCGTGCTGCCCGTATGGCTCAACTTCGACG	214M	72-X-C,87-X-A,118-X-A	668	749	1290	1	255	506	369	439	1290	776	382	774	390	absent	Absent	0	0	0	0	0	0	0	0	NA	NA
10142029	C	A	c.182C>A	p.P61H	-0.348358	0.0935068	0.464532	0.498614	0.0340821	Intermediate	exon 1b	NA	1/3	1022	182	3	NON_SYNONYMOUS	P	H	CCDS2597.1	61	GAGTACGGCCCTGAAGAAGACGGCGGGGAGGAGTCGGGCGCCGAGGAGTCCGGCCCGGAAGAGTCCGGCCCCGAGGAACTGGGCGCAGAGGAGGAGATGGAGGCCGGGCGGCCGCGGCACGTGCTGCGCTCGGTGAACTCGCGCGAGCCCTCCCAGGTCATCTTCTGCAATCGCAGTCCGCGCGTCGTGCTGCCCGTATGGCTCAACTTCGACG	214M	72-X-C,87-X-A,119-X-A	566	624	1943	1	248	528	303	457	1943	413	444	569	268	absent	Absent	0	0	0	0	0	0	0	0	NA	NA
10142029	C	G	c.182C>G	p.P61R	0.115014	0.999801	0.25952	0.159276	-0.100244	Neutral	exon 1b	NA	1/3	1022	182	3	NON_SYNONYMOUS	P	R	CCDS2597.1	61	GAGTACGGCCCTGAAGAAGACGGCGGGGAGGAGTCGGGCGCCGAGGAGTCCGGCCCGGAAGAGTCCGGCCCCGAGGAACTGGGCGCAGAGGAGGAGATGGAGGCCGGGCGGCCGCGGCGCGTGCTGCGCTCGGTGAACTCGCGCGAGCCCTCCCAGGTCATCTTCTGCAATCGCAGTCCGCGCGTCGTGCTGCCCGTATGGCTCAACTTCGACG	214M	72-X-C,87-X-A,119-X-G	734	902	1592	2	239	668	320	436	1592	656	429	688	364	Uncertain significance	Uncertain / Conflicting	0	0	0	0	0	0	0	0	NA	NA
10142030	C	A	c.183C>A	p.P61P	-0.120903	0.628446	-0.183119	0.0322941	0.215413	Neutral	exon 1b	NA	1/3	1023	183	3	SYNONYMOUS	P	P	CCDS2597.1	61	GAGTACGGCCCTGAAGAAGACGGCGGGGAGGAGTCGGGCGCCGAGGAGTCCGGCCCGGAAGAGTCCGGCCCCGAGGAACTGGGCGCAGAGGAGGAGATGGAGGCCGGGCGGCCGCGGCCAGTGCTGCGCTCGGTGAACTCGCGCGAGCCCTCCCAGGTCATCTTCTGCAATCGCAGTCCGCGCGTCGTGCTGCCCGTATGGCTCAACTTCGACG	214M	72-X-C,87-X-A,120-X-A	626	557	1213	1	196	584	197	565	1213	857	313	715	400	Likely benign	Benign / Likely benign	0	0	0	0	0	0	0	0	NA	NA
10142030	C	G	c.183C>G	p.P61P	-0.08342	0.706364	0.058199	0.0777904	0.0195914	Neutral	exon 1b	NA	1/3	1023	183	3	SYNONYMOUS	P	P	CCDS2597.1	61	GAGTACGGCCCTGAAGAAGACGGCGGGGAGGAGTCGGGCGCCGAGGAGTCCGGCCCGGAAGAGTCCGGCCCCGAGGAACTGGGCGCAGAGGAGGAGATGGAGGCCGGGCGGCCGCGGCCGGTGCTGCGCTCGGTGAACTCGCGCGAGCCCTCCCAGGTCATCTTCTGCAATCGCAGTCCGCGCGTCGTGCTGCCCGTATGGCTCAACTTCGACG	214M	72-X-C,87-X-A,120-X-G	851	1101	1664	1	332	878	340	631	1664	692	392	801	394	Conflicting interpretations of pathogenicity	Uncertain / Conflicting	0	0	0	0	0	0	0	0	3	0
10142030	C	T	c.183C>T	p.P61P	0.0397513	0.930157	0.234174	0.223185	-0.0109897	Neutral	exon 1b	NA	1/3	1023	183	3	SYNONYMOUS	P	P	CCDS2597.1	61	GAGTACGGCCCTGAAGAAGACGGCGGGGAGGAGTCGGGCGCCGAGGAGTCCGGCCCGGAAGAGTCCGGCCCCGAGGAACTGGGCGCAGAGGAGGAGATGGAGGCCGGGCGGCCGCGGCCTGTGCTGCGCTCGGTGAACTCGCGCGAGCCCTCCCAGGTCATCTTCTGCAATCGCAGTCCGCGCGTCGTGCTGCCCGTATGGCTCAACTTCGACG	214M	72-X-C,87-X-A,120-X-T	647	746	1287	2	248	586	300	544	1287	789	439	685	422	Likely benign	Benign / Likely benign	0	0	0	0	0	0	0	0	1	0
10142031	G	T	c.184G>T	p.V62L	0.0206321	0.890049	0.0185807	0.344102	0.325522	Neutral	exon 1b	NA	1/3	1024	184	3	NON_SYNONYMOUS	V	L	CCDS2597.1	62	GAGTACGGCCCTGAAGAAGACGGCGGGGAGGAGTCGGGCGCCGAGGAGTCCGGCCCGGAAGAGTCCGGCCCCGAGGAACTGGGCGCAGAGGAGGAGATGGAGGCCGGGCGGCCGCGGCCCTTGCTGCGCTCGGTGAACTCGCGCGAGCCCTCCCAGGTCATCTTCTGCAATCGCAGTCCGCGCGTCGTGCTGCCCGTATGGCTCAACTTCGACG	214M	72-X-C,87-X-A,121-X-T	932	974	1792	1	280	874	493	643	1792	1003	491	818	504	absent	Absent	0	0	0	0	0	0	0	0	NA	NA
10142031	G	A	c.184G>A	p.V62M	0.0871127	0.976674	-0.0587257	-0.0877584	-0.0290327	Neutral	exon 1b	NA	1/3	1024	184	3	NON_SYNONYMOUS	V	M	CCDS2597.1	62	GAGTACGGCCCTGAAGAAGACGGCGGGGAGGAGTCGGGCGCCGAGGAGTCCGGCCCGGAAGAGTCCGGCCCCGAGGAACTGGGCGCAGAGGAGGAGATGGAGGCCGGGCGGCCGCGGCCCATGCTGCGCTCGGTGAACTCGCGCGAGCCCTCCCAGGTCATCTTCTGCAATCGCAGTCCGCGCGTCGTGCTGCCCGTATGGCTCAACTTCGACG	214M	72-X-C,87-X-A,121-X-A	788	907	1207	1	239	810	294	493	1207	763	335	651	329	Uncertain significance	Uncertain / Conflicting	0	0	0	0	0	0	0	0	NA	NA
10142031	G	C	c.184G>C	p.V62L	0.212925	0.999801	-0.10585	-0.0897835	0.016067	Neutral	exon 1b	NA	1/3	1024	184	3	NON_SYNONYMOUS	V	L	CCDS2597.1	62	GAGTACGGCCCTGAAGAAGACGGCGGGGAGGAGTCGGGCGCCGAGGAGTCCGGCCCGGAAGAGTCCGGCCCCGAGGAACTGGGCGCAGAGGAGGAGATGGAGGCCGGGCGGCCGCGGCCCCTGCTGCGCTCGGTGAACTCGCGCGAGCCCTCCCAGGTCATCTTCTGCAATCGCAGTCCGCGCGTCGTGCTGCCCGTATGGCTCAACTTCGACG	214M	72-X-C,87-X-A,121-X-C	699	717	1393	1	237	604	241	425	1393	873	242	740	362	Uncertain significance	Uncertain / Conflicting	0	0	0	0	0	0	0	0	NA	NA
10142032	T	C	c.185T>C	p.V62A	-0.33252	0.116725	-0.306366	-0.135231	0.171135	Intermediate	exon 1b	NA	1/3	1025	185	3	NON_SYNONYMOUS	V	A	CCDS2597.1	62	GAGTACGGCCCTGAAGAAGACGGCGGGGAGGAGTCGGGCGCCGAGGAGTCCGGCCCGGAAGAGTCCGGCCCCGAGGAACTGGGCGCAGAGGAGGAGATGGAGGCCGGGCGGCCGCGGCCCGCGCTGCGCTCGGTGAACTCGCGCGAGCCCTCCCAGGTCATCTTCTGCAATCGCAGTCCGCGCGTCGTGCTGCCCGTATGGCTCAACTTCGACG	214M	72-X-C,87-X-A,122-X-C	831	743	1375	1	243	725	238	514	1375	585	257	640	239	Uncertain significance	Uncertain / Conflicting	0	0	0	0	0	0	0	0	NA	NA
10142032	T	A	c.185T>A	p.V62E	-0.255828	0.263972	-0.297223	0.103618	0.400842	Intermediate	exon 1b	NA	1/3	1025	185	3	NON_SYNONYMOUS	V	E	CCDS2597.1	62	GAGTACGGCCCTGAAGAAGACGGCGGGGAGGAGTCGGGCGCCGAGGAGTCCGGCCCGGAAGAGTCCGGCCCCGAGGAACTGGGCGCAGAGGAGGAGATGGAGGCCGGGCGGCCGCGGCCCGAGCTGCGCTCGGTGAACTCGCGCGAGCCCTCCCAGGTCATCTTCTGCAATCGCAGTCCGCGCGTCGTGCTGCCCGTATGGCTCAACTTCGACG	214M	72-X-C,87-X-A,122-X-A	852	680	1494	1	240	748	263	565	1494	798	297	689	376	Uncertain significance	Uncertain / Conflicting	0	0	0	0	0	0	0	0	NA	NA
10142032	T	G	c.185T>G	p.V62G	0.303723	0.999801	-0.920143	-0.890811	0.0293323	Neutral	exon 1b	NA	1/3	1025	185	3	NON_SYNONYMOUS	V	G	CCDS2597.1	62	GAGTACGGCCCTGAAGAAGACGGCGGGGAGGAGTCGGGCGCCGAGGAGTCCGGCCCGGAAGAGTCCGGCCCCGAGGAACTGGGCGCAGAGGAGGAGATGGAGGCCGGGCGGCCGCGGCCCGGGCTGCGCTCGGTGAACTCGCGCGAGCCCTCCCAGGTCATCTTCTGCAATCGCAGTCCGCGCGTCGTGCTGCCCGTATGGCTCAACTTCGACG	214M	72-X-C,87-X-A,122-X-G	523	618	908	1	114	608	145	391	908	787	112	658	154	absent	Absent	0	0	0	0	0	0	0	0	NA	NA
10142033	G	T	c.186G>T	p.V62V	-0.184395	0.479097	0.00538506	0.107559	0.102174	Neutral	exon 1b	NA	1/3	1026	186	3	SYNONYMOUS	V	V	CCDS2597.1	62	GAGTACGGCCCTGAAGAAGACGGCGGGGAGGAGTCGGGCGCCGAGGAGTCCGGCCCGGAAGAGTCCGGCCCCGAGGAACTGGGCGCAGAGGAGGAGATGGAGGCCGGGCGGCCGCGGCCCGTTCTGCGCTCGGTGAACTCGCGCGAGCCCTCCCAGGTCATCTTCTGCAATCGCAGTCCGCGCGTCGTGCTGCCCGTATGGCTCAACTTCGACG	214M	72-X-C,87-X-A,123-X-T	676	513	1264	1	202	542	187	459	1264	750	346	697	377	absent	Absent	0	0	0	0	0	0	0	0	NA	NA
10142033	G	A	c.186G>A	p.V62V	-0.0486566	0.782603	-0.26042	-0.19909	0.06133	Neutral	exon 1b	NA	1/3	1026	186	3	SYNONYMOUS	V	V	CCDS2597.1	62	GAGTACGGCCCTGAAGAAGACGGCGGGGAGGAGTCGGGCGCCGAGGAGTCCGGCCCGGAAGAGTCCGGCCCCGAGGAACTGGGCGCAGAGGAGGAGATGGAGGCCGGGCGGCCGCGGCCCGTACTGCGCTCGGTGAACTCGCGCGAGCCCTCCCAGGTCATCTTCTGCAATCGCAGTCCGCGCGTCGTGCTGCCCGTATGGCTCAACTTCGACG	214M	72-X-C,87-X-A,123-X-A	791	924	1339	1	234	749	283	617	1339	785	325	750	307	absent	Absent	0	0	0	0	0	0	0	0	NA	NA
10142033	G	C	c.186G>C	p.V62V	0.204447	0.999801	0.0732174	0.076825	0.00360754	Neutral	exon 1b	NA	1/3	1026	186	3	SYNONYMOUS	V	V	CCDS2597.1	62	GAGTACGGCCCTGAAGAAGACGGCGGGGAGGAGTCGGGCGCCGAGGAGTCCGGCCCGGAAGAGTCCGGCCCCGAGGAACTGGGCGCAGAGGAGGAGATGGAGGCCGGGCGGCCGCGGCCCGTCCTGCGCTCGGTGAACTCGCGCGAGCCCTCCCAGGTCATCTTCTGCAATCGCAGTCCGCGCGTCGTGCTGCCCGTATGGCTCAACTTCGACG	214M	72-X-C,87-X-A,123-X-C	615	850	1513	1	218	553	304	477	1513	719	333	636	353	absent	Absent	0	0	0	0	0	0	0	0	NA	NA
10142034	C	T	c.187C>T	p.L63L	-0.0753339	0.717097	-0.455552	-0.508637	-0.0530847	Neutral	exon 1b	NA	1/3	1027	187	3	SYNONYMOUS	L	L	CCDS2597.1	63	GAGTACGGCCCTGAAGAAGACGGCGGGGAGGAGTCGGGCGCCGAGGAGTCCGGCCCGGAAGAGTCCGGCCCCGAGGAACTGGGCGCAGAGGAGGAGATGGAGGCCGGGCGGCCGCGGCCCGTGTTGCGCTCGGTGAACTCGCGCGAGCCCTCCCAGGTCATCTTCTGCAATCGCAGTCCGCGCGTCGTGCTGCCCGTATGGCTCAACTTCGACG	214M	72-X-C,87-X-A,124-X-T	1233	1402	1606	1	295	1278	393	815	1606	1028	405	1131	286	Likely benign	Benign / Likely benign	0	0	0	0	0	0	0	0	NA	NA
10142034	C	G	c.187C>G	p.L63V	0.0183046	0.885482	-0.0882087	-0.0964036	-0.00819497	Neutral	exon 1b	NA	1/3	1027	187	3	NON_SYNONYMOUS	L	V	CCDS2597.1	63	GAGTACGGCCCTGAAGAAGACGGCGGGGAGGAGTCGGGCGCCGAGGAGTCCGGCCCGGAAGAGTCCGGCCCCGAGGAACTGGGCGCAGAGGAGGAGATGGAGGCCGGGCGGCCGCGGCCCGTGGTGCGCTCGGTGAACTCGCGCGAGCCCTCCCAGGTCATCTTCTGCAATCGCAGTCCGCGCGTCGTGCTGCCCGTATGGCTCAACTTCGACG	214M	72-X-C,87-X-A,124-X-G	722	760	1593	1	236	667	258	570	1593	880	345	747	358	absent	Absent	0	0	0	0	0	0	0	0	NA	NA
10142034	C	A	c.187C>A	p.L63M	0.325547	0.999801	0.181074	0.200857	0.0197832	Neutral	exon 1b	NA	1/3	1027	187	3	NON_SYNONYMOUS	L	M	CCDS2597.1	63	GAGTACGGCCCTGAAGAAGACGGCGGGGAGGAGTCGGGCGCCGAGGAGTCCGGCCCGGAAGAGTCCGGCCCCGAGGAACTGGGCGCAGAGGAGGAGATGGAGGCCGGGCGGCCGCGGCCCGTGATGCGCTCGGTGAACTCGCGCGAGCCCTCCCAGGTCATCTTCTGCAATCGCAGTCCGCGCGTCGTGCTGCCCGTATGGCTCAACTTCGACG	214M	72-X-C,87-X-A,124-X-A	482	722	1114	1	201	590	273	386	1114	631	266	552	348	absent	Absent	0	0	0	0	0	0	0	0	NA	NA
10142035	T	G	c.188T>G	p.L63R	-0.405123	0.0403365	-0.480628	-0.194967	0.285661	Intermediate	exon 1b	NA	1/3	1028	188	3	NON_SYNONYMOUS	L	R	CCDS2597.1	63	GAGTACGGCCCTGAAGAAGACGGCGGGGAGGAGTCGGGCGCCGAGGAGTCCGGCCCGGAAGAGTCCGGCCCCGAGGAACTGGGCGCAGAGGAGGAGATGGAGGCCGGGCGGCCGCGGCCCGTGCGGCGCTCGGTGAACTCGCGCGAGCCCTCCCAGGTCATCTTCTGCAATCGCAGTCCGCGCGTCGTGCTGCCCGTATGGCTCAACTTCGACG	214M	72-X-C,87-X-A,125-X-G	661	550	1410	1	181	693	228	527	1410	585	221	621	170	absent	Absent	0	0	0	0	0	0	0	0	NA	NA
10142035	T	A	c.188T>A	p.L63Q	-0.127894	0.61319	0.0329358	-0.207205	-0.24014	Neutral	exon 1b	NA	1/3	1028	188	3	NON_SYNONYMOUS	L	Q	CCDS2597.1	63	GAGTACGGCCCTGAAGAAGACGGCGGGGAGGAGTCGGGCGCCGAGGAGTCCGGCCCGGAAGAGTCCGGCCCCGAGGAACTGGGCGCAGAGGAGGAGATGGAGGCCGGGCGGCCGCGGCCCGTGCAGCGCTCGGTGAACTCGCGCGAGCCCTCCCAGGTCATCTTCTGCAATCGCAGTCCGCGCGTCGTGCTGCCCGTATGGCTCAACTTCGACG	214M	72-X-C,87-X-A,125-X-A	690	514	1467	1	240	528	156	434	1467	779	292	660	304	Conflicting interpretations of pathogenicity	Uncertain / Conflicting	0	0	0	0	0	0	0	0	NA	NA
10142035	T	C	c.188T>C	p.L63P	0.0815229	0.966412	-0.660357	-0.229903	0.430455	Neutral	exon 1b	NA	1/3	1028	188	3	NON_SYNONYMOUS	L	P	CCDS2597.1	63	GAGTACGGCCCTGAAGAAGACGGCGGGGAGGAGTCGGGCGCCGAGGAGTCCGGCCCGGAAGAGTCCGGCCCCGAGGAACTGGGCGCAGAGGAGGAGATGGAGGCCGGGCGGCCGCGGCCCGTGCCGCGCTCGGTGAACTCGCGCGAGCCCTCCCAGGTCATCTTCTGCAATCGCAGTCCGCGCGTCGTGCTGCCCGTATGGCTCAACTTCGACG	214M	72-X-C,87-X-A,125-X-C	596	736	1220	1	163	641	219	440	1220	630	144	650	243	Uncertain significance	Uncertain / Conflicting	0	0	0	0	0	0	0	0	2	0
10142036	G	T	c.189G>T	p.L63L	-0.0870293	0.706364	0.123939	0.183604	0.0596644	Neutral	exon 1b	NA	1/3	1029	189	3	SYNONYMOUS	L	L	CCDS2597.1	63	GAGTACGGCCCTGAAGAAGACGGCGGGGAGGAGTCGGGCGCCGAGGAGTCCGGCCCGGAAGAGTCCGGCCCCGAGGAACTGGGCGCAGAGGAGGAGATGGAGGCCGGGCGGCCGCGGCCCGTGCTTCGCTCGGTGAACTCGCGCGAGCCCTCCCAGGTCATCTTCTGCAATCGCAGTCCGCGCGTCGTGCTGCCCGTATGGCTCAACTTCGACG	214M	72-X-C,87-X-A,126-X-T	550	609	1250	1	173	576	251	327	1250	417	276	556	206	absent	Absent	0	0	0	0	0	0	0	0	NA	NA
10142036	G	A	c.189G>A	p.L63L	0.154285	0.999801	0.166795	-0.0596048	-0.2264	Neutral	exon 1b	NA	1/3	1029	189	3	SYNONYMOUS	L	L	CCDS2597.1	63	GAGTACGGCCCTGAAGAAGACGGCGGGGAGGAGTCGGGCGCCGAGGAGTCCGGCCCGGAAGAGTCCGGCCCCGAGGAACTGGGCGCAGAGGAGGAGATGGAGGCCGGGCGGCCGCGGCCCGTGCTACGCTCGGTGAACTCGCGCGAGCCCTCCCAGGTCATCTTCTGCAATCGCAGTCCGCGCGTCGTGCTGCCCGTATGGCTCAACTTCGACG	214M	72-X-C,87-X-A,126-X-A	421	544	1036	1	160	399	171	317	1036	478	235	407	221	Likely benign	Benign / Likely benign	0	0	0	0	0	0	0	0	NA	NA
10142036	G	C	c.189G>C	p.L63L	0.278011	0.999801	-0.0251036	0.0737343	0.0988379	Neutral	exon 1b	NA	1/3	1029	189	3	SYNONYMOUS	L	L	CCDS2597.1	63	GAGTACGGCCCTGAAGAAGACGGCGGGGAGGAGTCGGGCGCCGAGGAGTCCGGCCCGGAAGAGTCCGGCCCCGAGGAACTGGGCGCAGAGGAGGAGATGGAGGCCGGGCGGCCGCGGCCCGTGCTCCGCTCGGTGAACTCGCGCGAGCCCTCCCAGGTCATCTTCTGCAATCGCAGTCCGCGCGTCGTGCTGCCCGTATGGCTCAACTTCGACG	214M	72-X-C,87-X-A,126-X-C	604	830	1430	1	230	682	349	522	1430	873	296	832	363	absent	Absent	0	0	0	0	0	0	0	0	NA	NA
10142037	C	G	c.190C>G	p.R64G	0.0756559	0.966412	-0.108129	-0.0950414	0.0130878	Neutral	exon 1b	NA	1/3	1030	190	3	NON_SYNONYMOUS	R	G	CCDS2597.1	64	GAGTACGGCCCTGAAGAAGACGGCGGGGAGGAGTCGGGCGCCGAGGAGTCCGGCCCGGAAGAGTCCGGCCCCGAGGAACTGGGCGCAGAGGAGGAGATGGAGGCCGGGCGGCCGCGGCCCGTGCTGGGCTCGGTGAACTCGCGCGAGCCCTCCCAGGTCATCTTCTGCAATCGCAGTCCGCGCGTCGTGCTGCCCGTATGGCTCAACTTCGACG	214M	72-X-C,87-X-A,127-X-G	842	899	1726	1	244	815	315	524	1726	861	348	909	340	absent	Absent	0	0	0	0	0	0	0	0	NA	NA
10142037	C	T	c.190C>T	p.R64C	0.0803227	0.966412	-0.64789	-0.420897	0.226992	Neutral	exon 1b	NA	1/3	1030	190	3	NON_SYNONYMOUS	R	C	CCDS2597.1	64	GAGTACGGCCCTGAAGAAGACGGCGGGGAGGAGTCGGGCGCCGAGGAGTCCGGCCCGGAAGAGTCCGGCCCCGAGGAACTGGGCGCAGAGGAGGAGATGGAGGCCGGGCGGCCGCGGCCCGTGCTGTGCTCGGTGAACTCGCGCGAGCCCTCCCAGGTCATCTTCTGCAATCGCAGTCCGCGCGTCGTGCTGCCCGTATGGCTCAACTTCGACG	214M	72-X-C,87-X-A,127-X-T	694	799	1019	2	158	685	203	555	1019	851	222	667	295	absent	Absent	0	0	0	0	0	0	0	0	NA	NA
10142037	C	A	c.190C>A	p.R64S	0.322861	0.999801	0.0137559	0.0317846	0.0180287	Neutral	exon 1b	NA	1/3	1030	190	3	NON_SYNONYMOUS	R	S	CCDS2597.1	64	GAGTACGGCCCTGAAGAAGACGGCGGGGAGGAGTCGGGCGCCGAGGAGTCCGGCCCGGAAGAGTCCGGCCCCGAGGAACTGGGCGCAGAGGAGGAGATGGAGGCCGGGCGGCCGCGGCCCGTGCTGAGCTCGGTGAACTCGCGCGAGCCCTCCCAGGTCATCTTCTGCAATCGCAGTCCGCGCGTCGTGCTGCCCGTATGGCTCAACTTCGACG	214M	72-X-C,87-X-A,127-X-A	623	815	1315	1	189	637	293	430	1315	802	323	659	368	Likely pathogenic	Path. / Likely path	0	0	0	0	0	0	0	0	NA	NA
10142038	G	C	c.191G>C	p.R64P	-0.477015	0.0124891	-0.274667	-0.278846	-0.0041795	Intermediate	exon 1b	NA	1/3	1031	191	3	NON_SYNONYMOUS	R	P	CCDS2597.1	64	GAGTACGGCCCTGAAGAAGACGGCGGGGAGGAGTCGGGCGCCGAGGAGTCCGGCCCGGAAGAGTCCGGCCCCGAGGAACTGGGCGCAGAGGAGGAGATGGAGGCCGGGCGGCCGCGGCCCGTGCTGCCCTCGGTGAACTCGCGCGAGCCCTCCCAGGTCATCTTCTGCAATCGCAGTCCGCGCGTCGTGCTGCCCGTATGGCTCAACTTCGACG	214M	72-X-C,87-X-A,128-X-C	462	540	1122	1	143	516	141	312	1122	224	154	416	92	Likely pathogenic	Path. / Likely path	2	2	0	0	0	0	0	0	8	0
10142038	G	A	c.191G>A	p.R64H	-0.235637	0.310297	-0.594651	-0.317198	0.277454	Intermediate	exon 1b	NA	1/3	1031	191	3	NON_SYNONYMOUS	R	H	CCDS2597.1	64	GAGTACGGCCCTGAAGAAGACGGCGGGGAGGAGTCGGGCGCCGAGGAGTCCGGCCCGGAAGAGTCCGGCCCCGAGGAACTGGGCGCAGAGGAGGAGATGGAGGCCGGGCGGCCGCGGCCCGTGCTGCACTCGGTGAACTCGCGCGAGCCCTCCCAGGTCATCTTCTGCAATCGCAGTCCGCGCGTCGTGCTGCCCGTATGGCTCAACTTCGACG	214M	72-X-C,87-X-A,128-X-A	731	778	1078	1	168	747	213	579	1078	630	247	726	234	Uncertain significance	Uncertain / Conflicting	0	0	0	0	0	0	0	0	NA	NA
10142038	G	T	c.191G>T	p.R64L	0.230499	0.999801	0.111691	-0.0617344	-0.173425	Neutral	exon 1b	NA	1/3	1031	191	3	NON_SYNONYMOUS	R	L	CCDS2597.1	64	GAGTACGGCCCTGAAGAAGACGGCGGGGAGGAGTCGGGCGCCGAGGAGTCCGGCCCGGAAGAGTCCGGCCCCGAGGAACTGGGCGCAGAGGAGGAGATGGAGGCCGGGCGGCCGCGGCCCGTGCTGCTCTCGGTGAACTCGCGCGAGCCCTCCCAGGTCATCTTCTGCAATCGCAGTCCGCGCGTCGTGCTGCCCGTATGGCTCAACTTCGACG	214M	72-X-C,87-X-A,128-X-T	576	862	1265	2	232	614	246	358	1265	516	232	588	262	absent	Absent	0	0	0	0	0	0	0	0	NA	NA
10142039	C	T	c.192C>T	p.R64R	-0.0412599	0.797389	0.038068	0.0659225	0.0278545	Neutral	exon 1b	NA	1/3	1032	192	3	SYNONYMOUS	R	R	CCDS2597.1	64	GAGTACGGCCCTGAAGAAGACGGCGGGGAGGAGTCGGGCGCCGAGGAGTCCGGCCCGGAAGAGTCCGGCCCCGAGGAACTGGGCGCAGAGGAGGAGATGGAGGCCGGGCGGCCGCGGCCCGTGCTGCGTTCGGTGAACTCGCGCGAGCCCTCCCAGGTCATCTTCTGCAATCGCAGTCCGCGCGTCGTGCTGCCCGTATGGCTCAACTTCGACG	214M	72-X-C,87-X-A,129-X-T	576	601	1263	1	184	579	223	431	1263	620	318	516	289	Likely benign	Benign / Likely benign	0	0	0	0	0	0	0	0	NA	NA
10142039	C	G	c.192C>G	p.R64R	0.0112466	0.881827	-0.218641	0.00868394	0.227325	Neutral	exon 1b	NA	1/3	1032	192	3	SYNONYMOUS	R	R	CCDS2597.1	64	GAGTACGGCCCTGAAGAAGACGGCGGGGAGGAGTCGGGCGCCGAGGAGTCCGGCCCGGAAGAGTCCGGCCCCGAGGAACTGGGCGCAGAGGAGGAGATGGAGGCCGGGCGGCCGCGGCCCGTGCTGCGGTCGGTGAACTCGCGCGAGCCCTCCCAGGTCATCTTCTGCAATCGCAGTCCGCGCGTCGTGCTGCCCGTATGGCTCAACTTCGACG	214M	72-X-C,87-X-A,129-X-G	626	528	1373	1	170	541	212	449	1373	857	273	868	341	absent	Absent	0	0	0	0	0	0	0	0	NA	NA
10142039	C	A	c.192C>A	p.R64R	0.204167	0.999801	0.0794868	0.169079	0.0895926	Neutral	exon 1b	NA	1/3	1032	192	3	SYNONYMOUS	R	R	CCDS2597.1	64	GAGTACGGCCCTGAAGAAGACGGCGGGGAGGAGTCGGGCGCCGAGGAGTCCGGCCCGGAAGAGTCCGGCCCCGAGGAACTGGGCGCAGAGGAGGAGATGGAGGCCGGGCGGCCGCGGCCCGTGCTGCGATCGGTGAACTCGCGCGAGCCCTCCCAGGTCATCTTCTGCAATCGCAGTCCGCGCGTCGTGCTGCCCGTATGGCTCAACTTCGACG	214M	72-X-C,87-X-A,129-X-A	610	797	1285	1	198	634	287	394	1285	628	303	598	348	absent	Absent	0	0	0	0	0	0	0	0	NA	NA
10142040	T	C	c.193T>C	p.S65P	-2.1907	5.11847e-41	-0.382499	0.321718	0.704217	LOF1	exon 1b	NA	1/3	1033	193	3	NON_SYNONYMOUS	S	P	CCDS2597.1	65	GAGTACGGCCCTGAAGAAGACGGCGGGGAGGAGTCGGGCGCCGAGGAGTCCGGCCCGGAAGAGTCCGGCCCCGAGGAACTGGGCGCAGAGGAGGAGATGGAGGCCGGGCGGCCGCGGCCCGTGCTGCGCCCGGTGAACTCGCGCGAGCCCTCCCAGGTCATCTTCTGCAATCGCAGTCCGCGCGTCGTGCTGCCCGTATGGCTCAACTTCGACG	214M	72-X-C,87-X-A,130-X-C	602	139	1416	1	194	234	62	436	1416	161	178	266	89	Pathogenic	Path. / Likely path	1	0	3	0	0	0	0	0	7	0
10142040	T	A	c.193T>A	p.S65T	-0.429221	0.0277454	0.025288	-0.0992792	-0.124567	Intermediate	exon 1b	NA	1/3	1033	193	3	NON_SYNONYMOUS	S	T	CCDS2597.1	65	GAGTACGGCCCTGAAGAAGACGGCGGGGAGGAGTCGGGCGCCGAGGAGTCCGGCCCGGAAGAGTCCGGCCCCGAGGAACTGGGCGCAGAGGAGGAGATGGAGGCCGGGCGGCCGCGGCCCGTGCTGCGCACGGTGAACTCGCGCGAGCCCTCCCAGGTCATCTTCTGCAATCGCAGTCCGCGCGTCGTGCTGCCCGTATGGCTCAACTTCGACG	214M	72-X-C,87-X-A,130-X-A	525	444	1182	1	217	395	146	382	1182	404	214	491	169	Pathogenic	Path. / Likely path	2	0	0	0	0	0	0	0	3	0
10142040	T	G	c.193T>G	p.S65A	-0.00977324	0.869005	-0.120528	-0.186685	-0.0661576	Neutral	exon 1b	NA	1/3	1033	193	3	NON_SYNONYMOUS	S	A	CCDS2597.1	65	GAGTACGGCCCTGAAGAAGACGGCGGGGAGGAGTCGGGCGCCGAGGAGTCCGGCCCGGAAGAGTCCGGCCCCGAGGAACTGGGCGCAGAGGAGGAGATGGAGGCCGGGCGGCCGCGGCCCGTGCTGCGCGCGGTGAACTCGCGCGAGCCCTCCCAGGTCATCTTCTGCAATCGCAGTCCGCGCGTCGTGCTGCCCGTATGGCTCAACTTCGACG	214M	72-X-C,87-X-A,130-X-G	877	855	1617	1	239	721	279	497	1617	798	345	711	298	absent	Absent	0	0	0	0	1	0	0	0	5	0
10142041	C	G	c.194C>G	p.S65W	-2.41491	1.69069e-49	-0.221866	-0.153686	0.0681803	LOF1	exon 1b	NA	1/3	1034	194	3	NON_SYNONYMOUS	S	W	CCDS2597.1	65	GAGTACGGCCCTGAAGAAGACGGCGGGGAGGAGTCGGGCGCCGAGGAGTCCGGCCCGGAAGAGTCCGGCCCCGAGGAACTGGGCGCAGAGGAGGAGATGGAGGCCGGGCGGCCGCGGCCCGTGCTGCGCTGGGTGAACTCGCGCGAGCCCTCCCAGGTCATCTTCTGCAATCGCAGTCCGCGCGTCGTGCTGCCCGTATGGCTCAACTTCGACG	214M	72-X-C,87-X-A,131-X-G	568	99	1304	1	170	206	34	386	1304	140	212	150	52	Pathogenic	Path. / Likely path	7	0	11	6	0	0	0	0	20	0
10142041	C	A	c.194C>A	p.S65*	-2.25535	2.34639e-43	-0.154841	-0.0298974	0.124944	LOF1	exon 1b	NA	1/3	1034	194	3	STOP_GAINED	S	*	CCDS2597.1	65	GAGTACGGCCCTGAAGAAGACGGCGGGGAGGAGTCGGGCGCCGAGGAGTCCGGCCCGGAAGAGTCCGGCCCCGAGGAACTGGGCGCAGAGGAGGAGATGGAGGCCGGGCGGCCGCGGCCCGTGCTGCGCTAGGTGAACTCGCGCGAGCCCTCCCAGGTCATCTTCTGCAATCGCAGTCCGCGCGTCGTGCTGCCCGTATGGCTCAACTTCGACG	214M	72-X-C,87-X-A,131-X-A	406	80	921	1	123	137	28	262	921	104	156	128	45	Pathogenic	Path. / Likely path	0	0	0	1	0	0	0	0	4	0
10142041	C	T	c.194C>T	p.S65L	-1.45393	9.24028e-19	-0.339029	-0.621016	-0.281986	LOF1	exon 1b	NA	1/3	1034	194	3	NON_SYNONYMOUS	S	L	CCDS2597.1	65	GAGTACGGCCCTGAAGAAGACGGCGGGGAGGAGTCGGGCGCCGAGGAGTCCGGCCCGGAAGAGTCCGGCCCCGAGGAACTGGGCGCAGAGGAGGAGATGGAGGCCGGGCGGCCGCGGCCCGTGCTGCGCTTGGTGAACTCGCGCGAGCCCTCCCAGGTCATCTTCTGCAATCGCAGTCCGCGCGTCGTGCTGCCCGTATGGCTCAACTTCGACG	214M	72-X-C,87-X-A,131-X-T	473	221	1093	1	127	278	66	367	1093	179	191	205	40	Pathogenic	Path. / Likely path	19	0	19	5	0	0	0	0	39	0
10142042	G	A	c.195G>A	p.S65S	-0.0572714	0.760467	-0.60932	-0.141847	0.467472	Neutral	exon 1b	NA	1/3	1035	195	3	SYNONYMOUS	S	S	CCDS2597.1	65	GAGTACGGCCCTGAAGAAGACGGCGGGGAGGAGTCGGGCGCCGAGGAGTCCGGCCCGGAAGAGTCCGGCCCCGAGGAACTGGGCGCAGAGGAGGAGATGGAGGCCGGGCGGCCGCGGCCCGTGCTGCGCTCAGTGAACTCGCGCGAGCCCTCCCAGGTCATCTTCTGCAATCGCAGTCCGCGCGTCGTGCTGCCCGTATGGCTCAACTTCGACG	214M	72-X-C,87-X-A,132-X-A	580	675	1099	1	131	566	169	442	1099	558	188	577	289	absent	Absent	0	0	0	0	0	0	0	0	NA	NA
10142042	G	C	c.195G>C	p.S65S	0.0248164	0.895581	-0.308968	-0.0115259	0.297443	Neutral	exon 1b	NA	1/3	1035	195	3	SYNONYMOUS	S	S	CCDS2597.1	65	GAGTACGGCCCTGAAGAAGACGGCGGGGAGGAGTCGGGCGCCGAGGAGTCCGGCCCGGAAGAGTCCGGCCCCGAGGAACTGGGCGCAGAGGAGGAGATGGAGGCCGGGCGGCCGCGGCCCGTGCTGCGCTCCGTGAACTCGCGCGAGCCCTCCCAGGTCATCTTCTGCAATCGCAGTCCGCGCGTCGTGCTGCCCGTATGGCTCAACTTCGACG	214M	72-X-C,87-X-A,132-X-C	619	771	1345	1	157	579	264	484	1345	637	278	651	289	Likely benign	Benign / Likely benign	0	0	0	0	0	0	0	0	1	0
10142042	G	T	c.195G>T	p.S65S	0.162375	0.999801	0.156621	-0.0465473	-0.203168	Neutral	exon 1b	NA	1/3	1035	195	3	SYNONYMOUS	S	S	CCDS2597.1	65	GAGTACGGCCCTGAAGAAGACGGCGGGGAGGAGTCGGGCGCCGAGGAGTCCGGCCCGGAAGAGTCCGGCCCCGAGGAACTGGGCGCAGAGGAGGAGATGGAGGCCGGGCGGCCGCGGCCCGTGCTGCGCTCTGTGAACTCGCGCGAGCCCTCCCAGGTCATCTTCTGCAATCGCAGTCCGCGCGTCGTGCTGCCCGTATGGCTCAACTTCGACG	214M	72-X-C,87-X-A,132-X-T	531	555	1263	1	201	510	175	372	1263	701	273	544	329	absent	Absent	0	0	0	0	0	0	0	0	NA	NA
10142043	G	T	c.196G>T	p.V66L	-0.283047	0.199686	-0.129373	0.059471	0.188844	Intermediate	exon 1b	NA	1/3	1036	196	3	NON_SYNONYMOUS	V	L	CCDS2597.1	66	GAGTACGGCCCTGAAGAAGACGGCGGGGAGGAGTCGGGCGCCGAGGAGTCCGGCCCGGAAGAGTCCGGCCCCGAGGAACTGGGCGCAGAGGAGGAGATGGAGGCCGGGCGGCCGCGGCCCGTGCTGCGCTCGTTGAACTCGCGCGAGCCCTCCCAGGTCATCTTCTGCAATCGCAGTCCGCGCGTCGTGCTGCCCGTATGGCTCAACTTCGACG	214M	72-X-C,87-X-A,133-X-T	655	637	1495	1	217	574	203	484	1495	541	273	617	291	absent	Absent	0	0	0	0	0	0	0	0	NA	NA
10142043	G	C	c.196G>C	p.V66L	-0.14003	0.594743	-0.284358	-0.0444394	0.239918	Neutral	exon 1b	NA	1/3	1036	196	3	NON_SYNONYMOUS	V	L	CCDS2597.1	66	GAGTACGGCCCTGAAGAAGACGGCGGGGAGGAGTCGGGCGCCGAGGAGTCCGGCCCGGAAGAGTCCGGCCCCGAGGAACTGGGCGCAGAGGAGGAGATGGAGGCCGGGCGGCCGCGGCCCGTGCTGCGCTCGCTGAACTCGCGCGAGCCCTCCCAGGTCATCTTCTGCAATCGCAGTCCGCGCGTCGTGCTGCCCGTATGGCTCAACTTCGACG	214M	72-X-C,87-X-A,133-X-C	589	659	1168	1	201	584	190	489	1168	575	216	583	296	absent	Absent	0	0	0	0	0	0	0	0	NA	NA
10142043	G	A	c.196G>A	p.V66M	-0.0209605	0.839396	-0.72196	-0.595804	0.126156	Neutral	exon 1b	NA	1/3	1036	196	3	NON_SYNONYMOUS	V	M	CCDS2597.1	66	GAGTACGGCCCTGAAGAAGACGGCGGGGAGGAGTCGGGCGCCGAGGAGTCCGGCCCGGAAGAGTCCGGCCCCGAGGAACTGGGCGCAGAGGAGGAGATGGAGGCCGGGCGGCCGCGGCCCGTGCTGCGCTCGATGAACTCGCGCGAGCCCTCCCAGGTCATCTTCTGCAATCGCAGTCCGCGCGTCGTGCTGCCCGTATGGCTCAACTTCGACG	214M	72-X-C,87-X-A,133-X-A	840	940	1377	1	222	937	223	685	1377	944	213	893	275	Uncertain significance	Uncertain / Conflicting	0	0	0	0	0	0	0	0	NA	NA
10142044	T	G	c.197T>G	p.V66G	0.0388511	0.930157	-0.176102	-0.11088	0.0652222	Neutral	exon 1b	NA	1/3	1037	197	3	NON_SYNONYMOUS	V	G	CCDS2597.1	66	GAGTACGGCCCTGAAGAAGACGGCGGGGAGGAGTCGGGCGCCGAGGAGTCCGGCCCGGAAGAGTCCGGCCCCGAGGAACTGGGCGCAGAGGAGGAGATGGAGGCCGGGCGGCCGCGGCCCGTGCTGCGCTCGGGGAACTCGCGCGAGCCCTCCCAGGTCATCTTCTGCAATCGCAGTCCGCGCGTCGTGCTGCCCGTATGGCTCAACTTCGACG	214M	72-X-C,87-X-A,134-X-G	821	892	1731	1	259	867	323	616	1731	947	342	798	354	absent	Absent	0	1	1	0	0	0	0	0	2	0
10142044	T	A	c.197T>A	p.V66E	0.171201	0.999801	-0.165359	0.0269312	0.19229	Neutral	exon 1b	NA	1/3	1037	197	3	NON_SYNONYMOUS	V	E	CCDS2597.1	66	GAGTACGGCCCTGAAGAAGACGGCGGGGAGGAGTCGGGCGCCGAGGAGTCCGGCCCGGAAGAGTCCGGCCCCGAGGAACTGGGCGCAGAGGAGGAGATGGAGGCCGGGCGGCCGCGGCCCGTGCTGCGCTCGGAGAACTCGCGCGAGCCCTCCCAGGTCATCTTCTGCAATCGCAGTCCGCGCGTCGTGCTGCCCGTATGGCTCAACTTCGACG	214M	72-X-C,87-X-A,134-X-A	801	1047	1576	1	229	659	388	669	1576	1020	416	919	451	absent	Absent	0	0	0	0	0	0	0	0	NA	NA
10142044	T	C	c.197T>C	p.V66A	0.345053	0.999801	0.158502	-0.00169366	-0.160195	Neutral	exon 1b	NA	1/3	1037	197	3	NON_SYNONYMOUS	V	A	CCDS2597.1	66	GAGTACGGCCCTGAAGAAGACGGCGGGGAGGAGTCGGGCGCCGAGGAGTCCGGCCCGGAAGAGTCCGGCCCCGAGGAACTGGGCGCAGAGGAGGAGATGGAGGCCGGGCGGCCGCGGCCCGTGCTGCGCTCGGCGAACTCGCGCGAGCCCTCCCAGGTCATCTTCTGCAATCGCAGTCCGCGCGTCGTGCTGCCCGTATGGCTCAACTTCGACG	214M	72-X-C,87-X-A,134-X-C	603	818	1273	1	228	672	297	448	1273	830	330	761	360	absent	Absent	0	0	0	0	0	0	0	0	NA	NA
10142045	G	T	c.198G>T	p.V66V	-0.103126	0.687832	-0.102856	-0.0167306	0.0861255	Neutral	exon 1b	NA	1/3	1038	198	3	SYNONYMOUS	V	V	CCDS2597.1	66	GAGTACGGCCCTGAAGAAGACGGCGGGGAGGAGTCGGGCGCCGAGGAGTCCGGCCCGGAAGAGTCCGGCCCCGAGGAACTGGGCGCAGAGGAGGAGATGGAGGCCGGGCGGCCGCGGCCCGTGCTGCGCTCGGTTAACTCGCGCGAGCCCTCCCAGGTCATCTTCTGCAATCGCAGTCCGCGCGTCGTGCTGCCCGTATGGCTCAACTTCGACG	214M	72-X-C,87-X-A,135-X-T	562	743	1444	1	176	609	281	441	1444	461	273	671	188	absent	Absent	0	0	0	0	0	0	0	0	NA	NA
10142045	G	A	c.198G>A	p.V66V	0.0122543	0.881827	0.0287947	0.00471329	-0.0240814	Neutral	exon 1b	NA	1/3	1038	198	3	SYNONYMOUS	V	V	CCDS2597.1	66	GAGTACGGCCCTGAAGAAGACGGCGGGGAGGAGTCGGGCGCCGAGGAGTCCGGCCCGGAAGAGTCCGGCCCCGAGGAACTGGGCGCAGAGGAGGAGATGGAGGCCGGGCGGCCGCGGCCCGTGCTGCGCTCGGTAAACTCGCGCGAGCCCTCCCAGGTCATCTTCTGCAATCGCAGTCCGCGCGTCGTGCTGCCCGTATGGCTCAACTTCGACG	214M	72-X-C,87-X-A,135-X-A	439	484	1251	1	185	477	174	489	1251	715	270	584	316	absent	Absent	0	0	0	0	0	0	0	0	NA	NA
10142045	G	C	c.198G>C	p.V66V	0.119088	0.999801	-0.00449104	0.0657542	0.0702453	Neutral	exon 1b	NA	1/3	1038	198	3	SYNONYMOUS	V	V	CCDS2597.1	66	GAGTACGGCCCTGAAGAAGACGGCGGGGAGGAGTCGGGCGCCGAGGAGTCCGGCCCGGAAGAGTCCGGCCCCGAGGAACTGGGCGCAGAGGAGGAGATGGAGGCCGGGCGGCCGCGGCCCGTGCTGCGCTCGGTCAACTCGCGCGAGCCCTCCCAGGTCATCTTCTGCAATCGCAGTCCGCGCGTCGTGCTGCCCGTATGGCTCAACTTCGACG	214M	72-X-C,87-X-A,135-X-C	668	788	1666	1	215	797	285	507	1666	799	350	647	382	absent	Absent	0	0	0	0	0	0	0	0	NA	NA
10142046	A	T	c.199A>T	p.N67Y	-0.331529	0.116725	-0.052047	0.371637	0.423685	Intermediate	exon 1b	NA	1/3	1039	199	3	NON_SYNONYMOUS	N	Y	CCDS2597.1	67	GAGTACGGCCCTGAAGAAGACGGCGGGGAGGAGTCGGGCGCCGAGGAGTCCGGCCCGGAAGAGTCCGGCCCCGAGGAACTGGGCGCAGAGGAGGAGATGGAGGCCGGGCGGCCGCGGCCCGTGCTGCGCTCGGTGTACTCGCGCGAGCCCTCCCAGGTCATCTTCTGCAATCGCAGTCCGCGCGTCGTGCTGCCCGTATGGCTCAACTTCGACG	214M	72-X-C,87-X-A,136-X-T	683	570	1414	1	231	595	270	439	1414	536	270	478	299	absent	Absent	0	0	0	0	0	0	0	0	NA	NA
10142046	A	C	c.199A>C	p.N67H	-0.122501	0.625611	-0.0522294	0.11022	0.16245	Neutral	exon 1b	NA	1/3	1039	199	3	NON_SYNONYMOUS	N	H	CCDS2597.1	67	GAGTACGGCCCTGAAGAAGACGGCGGGGAGGAGTCGGGCGCCGAGGAGTCCGGCCCGGAAGAGTCCGGCCCCGAGGAACTGGGCGCAGAGGAGGAGATGGAGGCCGGGCGGCCGCGGCCCGTGCTGCGCTCGGTGCACTCGCGCGAGCCCTCCCAGGTCATCTTCTGCAATCGCAGTCCGCGCGTCGTGCTGCCCGTATGGCTCAACTTCGACG	214M	72-X-C,87-X-A,136-X-C	661	716	1433	1	213	594	271	485	1433	603	313	793	293	Uncertain significance	Uncertain / Conflicting	0	0	0	0	0	0	0	0	NA	NA
10142046	A	G	c.199A>G	p.N67D	0.156524	0.999801	-0.0426231	-0.00203305	0.0405901	Neutral	exon 1b	NA	1/3	1039	199	3	NON_SYNONYMOUS	N	D	CCDS2597.1	67	GAGTACGGCCCTGAAGAAGACGGCGGGGAGGAGTCGGGCGCCGAGGAGTCCGGCCCGGAAGAGTCCGGCCCCGAGGAACTGGGCGCAGAGGAGGAGATGGAGGCCGGGCGGCCGCGGCCCGTGCTGCGCTCGGTGGACTCGCGCGAGCCCTCCCAGGTCATCTTCTGCAATCGCAGTCCGCGCGTCGTGCTGCCCGTATGGCTCAACTTCGACG	214M	72-X-C,87-X-A,136-X-G	526	568	1119	1	202	475	214	410	1119	742	225	740	310	absent	Absent	0	0	0	0	0	0	0	0	NA	NA
10142047	A	T	c.200A>T	p.N67I	-0.0258573	0.838561	-0.13061	-0.0323168	0.0982928	Neutral	exon 1b	NA	1/3	1040	200	3	NON_SYNONYMOUS	N	I	CCDS2597.1	67	GAGTACGGCCCTGAAGAAGACGGCGGGGAGGAGTCGGGCGCCGAGGAGTCCGGCCCGGAAGAGTCCGGCCCCGAGGAACTGGGCGCAGAGGAGGAGATGGAGGCCGGGCGGCCGCGGCCCGTGCTGCGCTCGGTGATCTCGCGCGAGCCCTCCCAGGTCATCTTCTGCAATCGCAGTCCGCGCGTCGTGCTGCCCGTATGGCTCAACTTCGACG	214M	72-X-C,87-X-A,137-X-T	550	558	1276	1	165	536	216	394	1276	595	245	493	232	absent	Absent	0	0	0	0	0	0	0	0	NA	NA
10142047	A	G	c.200A>G	p.N67S	0.231425	0.999801	-0.280882	-0.20458	0.0763022	Neutral	exon 1b	NA	1/3	1040	200	3	NON_SYNONYMOUS	N	S	CCDS2597.1	67	GAGTACGGCCCTGAAGAAGACGGCGGGGAGGAGTCGGGCGCCGAGGAGTCCGGCCCGGAAGAGTCCGGCCCCGAGGAACTGGGCGCAGAGGAGGAGATGGAGGCCGGGCGGCCGCGGCCCGTGCTGCGCTCGGTGAGCTCGCGCGAGCCCTCCCAGGTCATCTTCTGCAATCGCAGTCCGCGCGTCGTGCTGCCCGTATGGCTCAACTTCGACG	214M	72-X-C,87-X-A,137-X-G	600	784	1239	1	177	704	252	409	1239	676	210	633	250	Uncertain significance	Uncertain / Conflicting	2	0	0	0	0	0	0	0	3	0
10142047	A	C	c.200A>C	p.N67T	0.346311	0.999801	0.213021	-0.17629	-0.389311	Neutral	exon 1b	NA	1/3	1040	200	3	NON_SYNONYMOUS	N	T	CCDS2597.1	67	GAGTACGGCCCTGAAGAAGACGGCGGGGAGGAGTCGGGCGCCGAGGAGTCCGGCCCGGAAGAGTCCGGCCCCGAGGAACTGGGCGCAGAGGAGGAGATGGAGGCCGGGCGGCCGCGGCCCGTGCTGCGCTCGGTGACCTCGCGCGAGCCCTCCCAGGTCATCTTCTGCAATCGCAGTCCGCGCGTCGTGCTGCCCGTATGGCTCAACTTCGACG	214M	72-X-C,87-X-A,137-X-C	538	941	1259	1	243	668	315	412	1259	593	274	551	219	absent	Absent	0	0	0	0	0	0	0	0	NA	NA
10142048	C	A	c.201C>A	p.N67K	0.0800769	0.966412	0.071744	-0.0296527	-0.101397	Neutral	exon 1b	NA	1/3	1041	201	3	NON_SYNONYMOUS	N	K	CCDS2597.1	67	GAGTACGGCCCTGAAGAAGACGGCGGGGAGGAGTCGGGCGCCGAGGAGTCCGGCCCGGAAGAGTCCGGCCCCGAGGAACTGGGCGCAGAGGAGGAGATGGAGGCCGGGCGGCCGCGGCCCGTGCTGCGCTCGGTGAAATCGCGCGAGCCCTCCCAGGTCATCTTCTGCAATCGCAGTCCGCGCGTCGTGCTGCCCGTATGGCTCAACTTCGACG	214M	72-X-C,87-X-A,138-X-A	479	722	1249	1	177	663	223	404	1249	473	270	468	232	Uncertain significance	Uncertain / Conflicting	0	0	0	0	0	0	0	0	NA	NA
10142048	C	G	c.201C>G	p.N67K	0.139097	0.999801	0.116003	0.0918714	-0.0241313	Neutral	exon 1b	NA	1/3	1041	201	3	NON_SYNONYMOUS	N	K	CCDS2597.1	67	GAGTACGGCCCTGAAGAAGACGGCGGGGAGGAGTCGGGCGCCGAGGAGTCCGGCCCGGAAGAGTCCGGCCCCGAGGAACTGGGCGCAGAGGAGGAGATGGAGGCCGGGCGGCCGCGGCCCGTGCTGCGCTCGGTGAAGTCGCGCGAGCCCTCCCAGGTCATCTTCTGCAATCGCAGTCCGCGCGTCGTGCTGCCCGTATGGCTCAACTTCGACG	214M	72-X-C,87-X-A,138-X-G	647	823	1712	1	261	676	278	487	1712	731	317	674	388	Uncertain significance	Uncertain / Conflicting	0	0	0	0	0	0	0	0	NA	NA
10142048	C	T	c.201C>T	p.N67N	0.429184	0.999801	-0.110429	-0.328481	-0.218052	Neutral	exon 1b	NA	1/3	1041	201	3	SYNONYMOUS	N	N	CCDS2597.1	67	GAGTACGGCCCTGAAGAAGACGGCGGGGAGGAGTCGGGCGCCGAGGAGTCCGGCCCGGAAGAGTCCGGCCCCGAGGAACTGGGCGCAGAGGAGGAGATGGAGGCCGGGCGGCCGCGGCCCGTGCTGCGCTCGGTGAATTCGCGCGAGCCCTCCCAGGTCATCTTCTGCAATCGCAGTCCGCGCGTCGTGCTGCCCGTATGGCTCAACTTCGACG	214M	72-X-C,87-X-A,138-X-T	670	926	1545	1	241	744	254	435	1545	885	232	704	323	Likely benign	Benign / Likely benign	0	0	0	0	0	0	0	0	NA	NA
10142049	T	C	c.202T>C	p.S68P	-1.9037	2.66899e-31	-0.119929	-0.0769344	0.0429945	LOF1	exon 1b	NA	1/3	1042	202	3	NON_SYNONYMOUS	S	P	CCDS2597.1	68	GAGTACGGCCCTGAAGAAGACGGCGGGGAGGAGTCGGGCGCCGAGGAGTCCGGCCCGGAAGAGTCCGGCCCCGAGGAACTGGGCGCAGAGGAGGAGATGGAGGCCGGGCGGCCGCGGCCCGTGCTGCGCTCGGTGAACCCGCGCGAGCCCTCCCAGGTCATCTTCTGCAATCGCAGTCCGCGCGTCGTGCTGCCCGTATGGCTCAACTTCGACG	214M	72-X-C,87-X-A,139-X-C	526	137	1312	1	171	131	45	352	1312	169	205	265	73	absent	Absent	0	0	1	0	0	0	0	0	2	0
10142049	T	G	c.202T>G	p.S68A	-0.516675	0.00574351	-0.157708	-0.170187	-0.0124795	LOF2	exon 1b	NA	1/3	1042	202	3	NON_SYNONYMOUS	S	A	CCDS2597.1	68	GAGTACGGCCCTGAAGAAGACGGCGGGGAGGAGTCGGGCGCCGAGGAGTCCGGCCCGGAAGAGTCCGGCCCCGAGGAACTGGGCGCAGAGGAGGAGATGGAGGCCGGGCGGCCGCGGCCCGTGCTGCGCTCGGTGAACGCGCGCGAGCCCTCCCAGGTCATCTTCTGCAATCGCAGTCCGCGCGTCGTGCTGCCCGTATGGCTCAACTTCGACG	214M	72-X-C,87-X-A,139-X-G	560	333	1128	1	180	439	129	390	1128	522	218	499	168	absent	Absent	0	0	0	0	0	0	0	0	NA	NA
10142049	T	A	c.202T>A	p.S68T	0.218522	0.999801	0.10527	0.0880427	-0.0172269	Neutral	exon 1b	NA	1/3	1042	202	3	NON_SYNONYMOUS	S	T	CCDS2597.1	68	GAGTACGGCCCTGAAGAAGACGGCGGGGAGGAGTCGGGCGCCGAGGAGTCCGGCCCGGAAGAGTCCGGCCCCGAGGAACTGGGCGCAGAGGAGGAGATGGAGGCCGGGCGGCCGCGGCCCGTGCTGCGCTCGGTGAACACGCGCGAGCCCTCCCAGGTCATCTTCTGCAATCGCAGTCCGCGCGTCGTGCTGCCCGTATGGCTCAACTTCGACG	214M	72-X-C,87-X-A,139-X-A	600	748	1308	1	181	644	290	323	1308	550	277	447	253	absent	Absent	1	0	0	0	0	0	0	0	1	0
10142050	C	A	c.203C>A	p.S68*	-1.88645	8.95078e-31	0.104877	-0.52059	-0.625467	LOF1	exon 1b	NA	1/3	1043	203	3	STOP_GAINED	S	*	CCDS2597.1	68	GAGTACGGCCCTGAAGAAGACGGCGGGGAGGAGTCGGGCGCCGAGGAGTCCGGCCCGGAAGAGTCCGGCCCCGAGGAACTGGGCGCAGAGGAGGAGATGGAGGCCGGGCGGCCGCGGCCCGTGCTGCGCTCGGTGAACTAGCGCGAGCCCTCCCAGGTCATCTTCTGCAATCGCAGTCCGCGCGTCGTGCTGCCCGTATGGCTCAACTTCGACG	214M	72-X-C,87-X-A,140-X-A	531	192	1656	1	217	242	54	373	1656	132	236	195	36	Pathogenic	Path. / Likely path	0	0	1	0	0	0	0	0	8	0
10142050	C	T	c.203C>T	p.S68L	-0.498336	0.00826014	-0.612944	-0.169433	0.443511	LOF2	exon 1b	NA	1/3	1043	203	3	NON_SYNONYMOUS	S	L	CCDS2597.1	68	GAGTACGGCCCTGAAGAAGACGGCGGGGAGGAGTCGGGCGCCGAGGAGTCCGGCCCGGAAGAGTCCGGCCCCGAGGAACTGGGCGCAGAGGAGGAGATGGAGGCCGGGCGGCCGCGGCCCGTGCTGCGCTCGGTGAACTTGCGCGAGCCCTCCCAGGTCATCTTCTGCAATCGCAGTCCGCGCGTCGTGCTGCCCGTATGGCTCAACTTCGACG	214M	72-X-C,87-X-A,140-X-T	584	429	1096	1	113	586	134	417	1096	463	206	451	185	Conflicting interpretations of pathogenicity	Uncertain / Conflicting	2	0	0	0	0	0	0	0	2	0
10142050	C	G	c.203C>G	p.S68W	-0.222102	0.344862	-0.134165	-0.0379323	0.0962327	Neutral	exon 1b	NA	1/3	1043	203	3	NON_SYNONYMOUS	S	W	CCDS2597.1	68	GAGTACGGCCCTGAAGAAGACGGCGGGGAGGAGTCGGGCGCCGAGGAGTCCGGCCCGGAAGAGTCCGGCCCCGAGGAACTGGGCGCAGAGGAGGAGATGGAGGCCGGGCGGCCGCGGCCCGTGCTGCGCTCGGTGAACTGGCGCGAGCCCTCCCAGGTCATCTTCTGCAATCGCAGTCCGCGCGTCGTGCTGCCCGTATGGCTCAACTTCGACG	214M	72-X-C,87-X-A,140-X-G	633	540	1522	1	209	511	187	450	1522	622	253	657	269	absent	Absent	0	3	0	0	2	0	0	0	8	0
10142051	G	T	c.204G>T	p.S68S	-0.197032	0.434537	0.164362	0.225704	0.0613421	Neutral	exon 1b	NA	1/3	1044	204	3	SYNONYMOUS	S	S	CCDS2597.1	68	GAGTACGGCCCTGAAGAAGACGGCGGGGAGGAGTCGGGCGCCGAGGAGTCCGGCCCGGAAGAGTCCGGCCCCGAGGAACTGGGCGCAGAGGAGGAGATGGAGGCCGGGCGGCCGCGGCCCGTGCTGCGCTCGGTGAACTCTCGCGAGCCCTCCCAGGTCATCTTCTGCAATCGCAGTCCGCGCGTCGTGCTGCCCGTATGGCTCAACTTCGACG	214M	72-X-C,87-X-A,141-X-T	479	399	1433	1	187	457	180	317	1433	464	228	345	222	Likely benign	Benign / Likely benign	0	0	0	0	0	0	0	0	NA	NA
10142051	G	C	c.204G>C	p.S68S	-0.029275	0.838272	0.11249	0.103434	-0.00905637	Neutral	exon 1b	NA	1/3	1044	204	3	SYNONYMOUS	S	S	CCDS2597.1	68	GAGTACGGCCCTGAAGAAGACGGCGGGGAGGAGTCGGGCGCCGAGGAGTCCGGCCCGGAAGAGTCCGGCCCCGAGGAACTGGGCGCAGAGGAGGAGATGGAGGCCGGGCGGCCGCGGCCCGTGCTGCGCTCGGTGAACTCCCGCGAGCCCTCCCAGGTCATCTTCTGCAATCGCAGTCCGCGCGTCGTGCTGCCCGTATGGCTCAACTTCGACG	214M	72-X-C,87-X-A,141-X-C	685	699	1732	1	255	673	278	463	1732	692	325	683	317	Likely benign	Benign / Likely benign	0	0	0	0	0	0	0	0	NA	NA
10142051	G	A	c.204G>A	p.S68S	0.0943816	0.991802	-0.222083	-0.0306561	0.191426	Neutral	exon 1b	NA	1/3	1044	204	3	SYNONYMOUS	S	S	CCDS2597.1	68	GAGTACGGCCCTGAAGAAGACGGCGGGGAGGAGTCGGGCGCCGAGGAGTCCGGCCCGGAAGAGTCCGGCCCCGAGGAACTGGGCGCAGAGGAGGAGATGGAGGCCGGGCGGCCGCGGCCCGTGCTGCGCTCGGTGAACTCACGCGAGCCCTCCCAGGTCATCTTCTGCAATCGCAGTCCGCGCGTCGTGCTGCCCGTATGGCTCAACTTCGACG	214M	72-X-C,87-X-A,141-X-A	634	880	1196	1	187	869	303	490	1196	635	273	553	279	absent	Absent	1	0	0	0	0	0	0	0	1	0
10142052	C	A	c.205C>A	p.R69S	-0.151757	0.56735	0.00928937	0.00276968	-0.00651969	Neutral	exon 1b	NA	1/3	1045	205	3	NON_SYNONYMOUS	R	S	CCDS2597.1	69	GAGTACGGCCCTGAAGAAGACGGCGGGGAGGAGTCGGGCGCCGAGGAGTCCGGCCCGGAAGAGTCCGGCCCCGAGGAACTGGGCGCAGAGGAGGAGATGGAGGCCGGGCGGCCGCGGCCCGTGCTGCGCTCGGTGAACTCGAGCGAGCCCTCCCAGGTCATCTTCTGCAATCGCAGTCCGCGCGTCGTGCTGCCCGTATGGCTCAACTTCGACG	214M	72-X-C,87-X-A,142-X-A	509	490	1166	1	194	464	159	414	1166	557	246	655	272	absent	Absent	0	0	0	0	0	0	0	0	NA	NA
10142052	C	G	c.205C>G	p.R69G	-0.129907	0.61319	0.00691536	0.123785	0.11687	Neutral	exon 1b	NA	1/3	1045	205	3	NON_SYNONYMOUS	R	G	CCDS2597.1	69	GAGTACGGCCCTGAAGAAGACGGCGGGGAGGAGTCGGGCGCCGAGGAGTCCGGCCCGGAAGAGTCCGGCCCCGAGGAACTGGGCGCAGAGGAGGAGATGGAGGCCGGGCGGCCGCGGCCCGTGCTGCGCTCGGTGAACTCGGGCGAGCCCTCCCAGGTCATCTTCTGCAATCGCAGTCCGCGCGTCGTGCTGCCCGTATGGCTCAACTTCGACG	214M	72-X-C,87-X-A,142-X-G	784	745	1724	1	312	697	298	543	1724	762	308	800	357	Uncertain significance	Uncertain / Conflicting	0	0	0	0	0	0	0	0	NA	NA
10142052	C	T	c.205C>T	p.R69C	0.515067	0.999801	0.0750552	-0.10228	-0.177335	Neutral	exon 1b	NA	1/3	1045	205	3	NON_SYNONYMOUS	R	C	CCDS2597.1	69	GAGTACGGCCCTGAAGAAGACGGCGGGGAGGAGTCGGGCGCCGAGGAGTCCGGCCCGGAAGAGTCCGGCCCCGAGGAACTGGGCGCAGAGGAGGAGATGGAGGCCGGGCGGCCGCGGCCCGTGCTGCGCTCGGTGAACTCGTGCGAGCCCTCCCAGGTCATCTTCTGCAATCGCAGTCCGCGCGTCGTGCTGCCCGTATGGCTCAACTTCGACG	214M	72-X-C,87-X-A,142-X-T	725	1188	1566	2	245	977	369	489	1566	941	359	832	415	Uncertain significance	Uncertain / Conflicting	0	0	0	0	0	0	0	0	NA	NA
10142053	G	C	c.206G>C	p.R69P	-0.0967752	0.698422	-0.178391	-0.25164	-0.0732485	Neutral	exon 1b	NA	1/3	1046	206	3	NON_SYNONYMOUS	R	P	CCDS2597.1	69	GAGTACGGCCCTGAAGAAGACGGCGGGGAGGAGTCGGGCGCCGAGGAGTCCGGCCCGGAAGAGTCCGGCCCCGAGGAACTGGGCGCAGAGGAGGAGATGGAGGCCGGGCGGCCGCGGCCCGTGCTGCGCTCGGTGAACTCGCCCGAGCCCTCCCAGGTCATCTTCTGCAATCGCAGTCCGCGCGTCGTGCTGCCCGTATGGCTCAACTTCGACG	214M	72-X-C,87-X-A,143-X-C	616	762	1570	1	219	637	261	505	1570	569	248	534	185	absent	Absent	0	0	0	0	0	0	0	0	NA	NA
10142053	G	T	c.206G>T	p.R69L	-0.0837633	0.706364	-0.0330081	-0.20591	-0.172902	Neutral	exon 1b	NA	1/3	1046	206	3	NON_SYNONYMOUS	R	L	CCDS2597.1	69	GAGTACGGCCCTGAAGAAGACGGCGGGGAGGAGTCGGGCGCCGAGGAGTCCGGCCCGGAAGAGTCCGGCCCCGAGGAACTGGGCGCAGAGGAGGAGATGGAGGCCGGGCGGCCGCGGCCCGTGCTGCGCTCGGTGAACTCGCTCGAGCCCTCCCAGGTCATCTTCTGCAATCGCAGTCCGCGCGTCGTGCTGCCCGTATGGCTCAACTTCGACG	214M	72-X-C,87-X-A,143-X-T	744	655	1561	1	225	637	195	514	1561	828	363	726	330	Uncertain significance	Uncertain / Conflicting	0	0	0	0	0	0	0	0	NA	NA
10142053	G	A	c.206G>A	p.R69H	0.131455	0.999801	-0.104352	-0.224264	-0.119912	Neutral	exon 1b	NA	1/3	1046	206	3	NON_SYNONYMOUS	R	H	CCDS2597.1	69	GAGTACGGCCCTGAAGAAGACGGCGGGGAGGAGTCGGGCGCCGAGGAGTCCGGCCCGGAAGAGTCCGGCCCCGAGGAACTGGGCGCAGAGGAGGAGATGGAGGCCGGGCGGCCGCGGCCCGTGCTGCGCTCGGTGAACTCGCACGAGCCCTCCCAGGTCATCTTCTGCAATCGCAGTCCGCGCGTCGTGCTGCCCGTATGGCTCAACTTCGACG	214M	72-X-C,87-X-A,143-X-A	713	804	1409	1	197	774	217	497	1409	833	348	864	357	absent	Absent	0	0	0	0	0	0	0	0	NA	NA
10142054	C	T	c.207C>T	p.R69R	-0.159606	0.560358	-0.0927375	-0.222503	-0.129765	Neutral	exon 1b	NA	1/3	1047	207	3	SYNONYMOUS	R	R	CCDS2597.1	69	GAGTACGGCCCTGAAGAAGACGGCGGGGAGGAGTCGGGCGCCGAGGAGTCCGGCCCGGAAGAGTCCGGCCCCGAGGAACTGGGCGCAGAGGAGGAGATGGAGGCCGGGCGGCCGCGGCCCGTGCTGCGCTCGGTGAACTCGCGTGAGCCCTCCCAGGTCATCTTCTGCAATCGCAGTCCGCGCGTCGTGCTGCCCGTATGGCTCAACTTCGACG	214M	72-X-C,87-X-A,144-X-T	563	623	1206	1	190	509	191	436	1206	505	254	532	191	Likely benign	Benign / Likely benign	0	0	0	0	0	0	0	0	NA	NA
10142054	C	G	c.207C>G	p.R69R	-0.0533626	0.76637	0.242192	0.110759	-0.131433	Neutral	exon 1b	NA	1/3	1047	207	3	SYNONYMOUS	R	R	CCDS2597.1	69	GAGTACGGCCCTGAAGAAGACGGCGGGGAGGAGTCGGGCGCCGAGGAGTCCGGCCCGGAAGAGTCCGGCCCCGAGGAACTGGGCGCAGAGGAGGAGATGGAGGCCGGGCGGCCGCGGCCCGTGCTGCGCTCGGTGAACTCGCGGGAGCCCTCCCAGGTCATCTTCTGCAATCGCAGTCCGCGCGTCGTGCTGCCCGTATGGCTCAACTTCGACG	214M	72-X-C,87-X-A,144-X-G	542	691	1511	1	222	662	259	385	1511	446	294	519	219	Likely benign	Benign / Likely benign	0	0	0	0	0	0	0	0	NA	NA
10142054	C	A	c.207C>A	p.R69R	0.122539	0.999801	-0.176475	-0.105409	0.0710655	Neutral	exon 1b	NA	1/3	1047	207	3	SYNONYMOUS	R	R	CCDS2597.1	69	GAGTACGGCCCTGAAGAAGACGGCGGGGAGGAGTCGGGCGCCGAGGAGTCCGGCCCGGAAGAGTCCGGCCCCGAGGAACTGGGCGCAGAGGAGGAGATGGAGGCCGGGCGGCCGCGGCCCGTGCTGCGCTCGGTGAACTCGCGAGAGCCCTCCCAGGTCATCTTCTGCAATCGCAGTCCGCGCGTCGTGCTGCCCGTATGGCTCAACTTCGACG	214M	72-X-C,87-X-A,144-X-A	597	652	1506	1	181	625	207	407	1506	696	235	596	299	absent	Absent	0	0	0	0	0	0	0	0	NA	NA
10142055	G	T	c.208G>T	p.E70*	-3.29381	1.37223e-90	-0.0500917	0.537425	0.587517	LOF1	exon 1b	NA	1/3	1048	208	3	STOP_GAINED	E	*	CCDS2597.1	70	GAGTACGGCCCTGAAGAAGACGGCGGGGAGGAGTCGGGCGCCGAGGAGTCCGGCCCGGAAGAGTCCGGCCCCGAGGAACTGGGCGCAGAGGAGGAGATGGAGGCCGGGCGGCCGCGGCCCGTGCTGCGCTCGGTGAACTCGCGCTAGCCCTCCCAGGTCATCTTCTGCAATCGCAGTCCGCGCGTCGTGCTGCCCGTATGGCTCAACTTCGACG	214M	72-X-C,87-X-A,145-X-T	823	76	2191	1	258	224	52	505	2191	107	336	205	52	Pathogenic	Path. / Likely path	0	0	1	2	0	0	0	0	4	0
10142055	G	A	c.208G>A	p.E70K	-0.350053	0.0929887	-0.241695	0.0363777	0.278073	Intermediate	exon 1b	NA	1/3	1048	208	3	NON_SYNONYMOUS	E	K	CCDS2597.1	70	GAGTACGGCCCTGAAGAAGACGGCGGGGAGGAGTCGGGCGCCGAGGAGTCCGGCCCGGAAGAGTCCGGCCCCGAGGAACTGGGCGCAGAGGAGGAGATGGAGGCCGGGCGGCCGCGGCCCGTGCTGCGCTCGGTGAACTCGCGCAAGCCCTCCCAGGTCATCTTCTGCAATCGCAGTCCGCGCGTCGTGCTGCCCGTATGGCTCAACTTCGACG	214M	72-X-C,87-X-A,145-X-A	582	442	1340	1	181	542	179	492	1340	644	253	581	264	Likely pathogenic	Path. / Likely path	1	1	14	5	0	0	0	0	17	0
10142055	G	C	c.208G>C	p.E70Q	-0.0889384	0.706364	-0.0165916	0.0368126	0.0534042	Neutral	exon 1b	NA	1/3	1048	208	3	NON_SYNONYMOUS	E	Q	CCDS2597.1	70	GAGTACGGCCCTGAAGAAGACGGCGGGGAGGAGTCGGGCGCCGAGGAGTCCGGCCCGGAAGAGTCCGGCCCCGAGGAACTGGGCGCAGAGGAGGAGATGGAGGCCGGGCGGCCGCGGCCCGTGCTGCGCTCGGTGAACTCGCGCCAGCCCTCCCAGGTCATCTTCTGCAATCGCAGTCCGCGCGTCGTGCTGCCCGTATGGCTCAACTTCGACG	214M	72-X-C,87-X-A,145-X-C	763	745	1712	1	278	741	323	617	1712	890	370	889	341	Likely pathogenic	Path. / Likely path	0	0	0	0	0	0	0	0	NA	NA
10142056	A	G	c.209A>G	p.E70G	-0.440711	0.023527	-0.00936841	0.173121	0.182489	Intermediate	exon 1b	NA	1/3	1049	209	3	NON_SYNONYMOUS	E	G	CCDS2597.1	70	GAGTACGGCCCTGAAGAAGACGGCGGGGAGGAGTCGGGCGCCGAGGAGTCCGGCCCGGAAGAGTCCGGCCCCGAGGAACTGGGCGCAGAGGAGGAGATGGAGGCCGGGCGGCCGCGGCCCGTGCTGCGCTCGGTGAACTCGCGCGGGCCCTCCCAGGTCATCTTCTGCAATCGCAGTCCGCGCGTCGTGCTGCCCGTATGGCTCAACTTCGACG	214M	72-X-C,87-X-A,146-X-G	533	453	1016	1	179	423	155	385	1016	399	253	365	234	Conflicting interpretations of pathogenicity	Uncertain / Conflicting	0	0	0	0	0	0	0	0	NA	NA
10142056	A	T	c.209A>T	p.E70V	-0.371435	0.0669901	-0.247827	0.276757	0.524583	Intermediate	exon 1b	NA	1/3	1049	209	3	NON_SYNONYMOUS	E	V	CCDS2597.1	70	GAGTACGGCCCTGAAGAAGACGGCGGGGAGGAGTCGGGCGCCGAGGAGTCCGGCCCGGAAGAGTCCGGCCCCGAGGAACTGGGCGCAGAGGAGGAGATGGAGGCCGGGCGGCCGCGGCCCGTGCTGCGCTCGGTGAACTCGCGCGTGCCCTCCCAGGTCATCTTCTGCAATCGCAGTCCGCGCGTCGTGCTGCCCGTATGGCTCAACTTCGACG	214M	72-X-C,87-X-A,146-X-T	556	458	1496	1	208	547	224	486	1496	570	206	587	270	absent	Absent	0	0	0	0	0	0	0	0	NA	NA
10142056	A	C	c.209A>C	p.E70A	0.314086	0.999801	-0.229501	-0.513825	-0.284323	Neutral	exon 1b	NA	1/3	1049	209	3	NON_SYNONYMOUS	E	A	CCDS2597.1	70	GAGTACGGCCCTGAAGAAGACGGCGGGGAGGAGTCGGGCGCCGAGGAGTCCGGCCCGGAAGAGTCCGGCCCCGAGGAACTGGGCGCAGAGGAGGAGATGGAGGCCGGGCGGCCGCGGCCCGTGCTGCGCTCGGTGAACTCGCGCGCGCCCTCCCAGGTCATCTTCTGCAATCGCAGTCCGCGCGTCGTGCTGCCCGTATGGCTCAACTTCGACG	214M	72-X-C,87-X-A,146-X-C	369	362	1200	1	104	378	115	227	1200	558	131	422	136	Uncertain significance	Uncertain / Conflicting	0	0	0	0	0	0	0	0	NA	NA
10142057	G	A	c.210G>A	p.E70E	-0.100196	0.690125	-0.234553	-0.077439	0.157114	Neutral	exon 1b	NA	1/3	1050	210	3	SYNONYMOUS	E	E	CCDS2597.1	70	GAGTACGGCCCTGAAGAAGACGGCGGGGAGGAGTCGGGCGCCGAGGAGTCCGGCCCGGAAGAGTCCGGCCCCGAGGAACTGGGCGCAGAGGAGGAGATGGAGGCCGGGCGGCCGCGGCCCGTGCTGCGCTCGGTGAACTCGCGCGAACCCTCCCAGGTCATCTTCTGCAATCGCAGTCCGCGCGTCGTGCTGCCCGTATGGCTCAACTTCGACG	214M	72-X-C,87-X-A,147-X-A	786	776	1725	1	233	689	260	602	1725	846	328	632	358	absent	Absent	0	0	0	0	0	0	0	0	NA	NA
10142057	G	C	c.210G>C	p.E70D	-0.00233823	0.872402	-0.07333	-0.018188	0.0551421	Neutral	exon 1b	NA	1/3	1050	210	3	NON_SYNONYMOUS	E	D	CCDS2597.1	70	GAGTACGGCCCTGAAGAAGACGGCGGGGAGGAGTCGGGCGCCGAGGAGTCCGGCCCGGAAGAGTCCGGCCCCGAGGAACTGGGCGCAGAGGAGGAGATGGAGGCCGGGCGGCCGCGGCCCGTGCTGCGCTCGGTGAACTCGCGCGACCCCTCCCAGGTCATCTTCTGCAATCGCAGTCCGCGCGTCGTGCTGCCCGTATGGCTCAACTTCGACG	214M	72-X-C,87-X-A,147-X-C	516	743	1350	1	183	558	277	439	1350	482	250	509	199	Uncertain significance	Uncertain / Conflicting	0	0	0	0	0	0	0	0	NA	NA
10142057	G	T	c.210G>T	p.E70D	0.0480311	0.946204	0.25933	0.136028	-0.123302	Neutral	exon 1b	NA	1/3	1050	210	3	NON_SYNONYMOUS	E	D	CCDS2597.1	70	GAGTACGGCCCTGAAGAAGACGGCGGGGAGGAGTCGGGCGCCGAGGAGTCCGGCCCGGAAGAGTCCGGCCCCGAGGAACTGGGCGCAGAGGAGGAGATGGAGGCCGGGCGGCCGCGGCCCGTGCTGCGCTCGGTGAACTCGCGCGATCCCTCCCAGGTCATCTTCTGCAATCGCAGTCCGCGCGTCGTGCTGCCCGTATGGCTCAACTTCGACG	214M	72-X-C,87-X-A,147-X-T	468	627	1407	1	219	553	277	393	1407	496	269	511	214	Uncertain significance	Uncertain / Conflicting	0	0	0	0	0	0	0	0	NA	NA
10142058	C	G	c.211C>G	p.P71A	-0.158246	0.561466	0.102312	0.215201	0.112889	Neutral	exon 1b	NA	1/3	1051	211	3	NON_SYNONYMOUS	P	A	CCDS2597.1	71	GAGTACGGCCCTGAAGAAGACGGCGGGGAGGAGTCGGGCGCCGAGGAGTCCGGCCCGGAAGAGTCCGGCCCCGAGGAACTGGGCGCAGAGGAGGAGATGGAGGCCGGGCGGCCGCGGCCCGTGCTGCGCTCGGTGAACTCGCGCGAGGCCTCCCAGGTCATCTTCTGCAATCGCAGTCCGCGCGTCGTGCTGCCCGTATGGCTCAACTTCGACG	214M	72-X-C,87-X-A,148-X-G	451	448	1279	3	177	426	196	393	1279	508	258	487	247	absent	Absent	0	0	0	0	0	0	0	0	NA	NA
10142058	C	A	c.211C>A	p.P71T	-0.155946	0.562767	-0.238416	0.211728	0.450143	Neutral	exon 1b	NA	1/3	1051	211	3	NON_SYNONYMOUS	P	T	CCDS2597.1	71	GAGTACGGCCCTGAAGAAGACGGCGGGGAGGAGTCGGGCGCCGAGGAGTCCGGCCCGGAAGAGTCCGGCCCCGAGGAACTGGGCGCAGAGGAGGAGATGGAGGCCGGGCGGCCGCGGCCCGTGCTGCGCTCGGTGAACTCGCGCGAGACCTCCCAGGTCATCTTCTGCAATCGCAGTCCGCGCGTCGTGCTGCCCGTATGGCTCAACTTCGACG	214M	72-X-C,87-X-A,148-X-A	414	263	1340	1	106	336	101	255	1340	517	160	465	285	absent	Absent	0	0	0	0	0	0	0	0	NA	NA
10142059	C	G	c.212C>G	p.P71R	-0.322658	0.125891	-0.226459	0.00206867	0.228528	Intermediate	exon 1b	NA	1/3	1052	212	3	NON_SYNONYMOUS	P	R	CCDS2597.1	71	GAGTACGGCCCTGAAGAAGACGGCGGGGAGGAGTCGGGCGCCGAGGAGTCCGGCCCGGAAGAGTCCGGCCCCGAGGAACTGGGCGCAGAGGAGGAGATGGAGGCCGGGCGGCCGCGGCCCGTGCTGCGCTCGGTGAACTCGCGCGAGCGCTCCCAGGTCATCTTCTGCAATCGCAGTCCGCGCGTCGTGCTGCCCGTATGGCTCAACTTCGACG	214M	72-X-C,87-X-A,149-X-G	751	882	1534	1	201	584	282	467	1534	410	285	496	203	absent	Absent	0	0	0	0	0	0	0	0	1	0
10142059	C	A	c.212C>A	p.P71H	-0.0271983	0.838272	-0.134147	0.000563459	0.13471	Neutral	exon 1b	NA	1/3	1052	212	3	NON_SYNONYMOUS	P	H	CCDS2597.1	71	GAGTACGGCCCTGAAGAAGACGGCGGGGAGGAGTCGGGCGCCGAGGAGTCCGGCCCGGAAGAGTCCGGCCCCGAGGAACTGGGCGCAGAGGAGGAGATGGAGGCCGGGCGGCCGCGGCCCGTGCTGCGCTCGGTGAACTCGCGCGAGCACTCCCAGGTCATCTTCTGCAATCGCAGTCCGCGCGTCGTGCTGCCCGTATGGCTCAACTTCGACG	214M	72-X-C,87-X-A,149-X-A	652	807	1512	1	195	755	337	522	1512	645	324	594	244	absent	Absent	0	0	0	0	0	0	0	0	NA	NA
10142059	C	T	c.212C>T	p.P71L	0.145578	0.999801	0.0628746	0.0470031	-0.0158715	Neutral	exon 1b	NA	1/3	1052	212	3	NON_SYNONYMOUS	P	L	CCDS2597.1	71	GAGTACGGCCCTGAAGAAGACGGCGGGGAGGAGTCGGGCGCCGAGGAGTCCGGCCCGGAAGAGTCCGGCCCCGAGGAACTGGGCGCAGAGGAGGAGATGGAGGCCGGGCGGCCGCGGCCCGTGCTGCGCTCGGTGAACTCGCGCGAGCTCTCCCAGGTCATCTTCTGCAATCGCAGTCCGCGCGTCGTGCTGCCCGTATGGCTCAACTTCGACG	214M	72-X-C,87-X-A,149-X-T	459	520	1053	1	178	465	171	310	1053	527	195	487	270	Uncertain significance	Uncertain / Conflicting	0	0	0	0	0	0	0	0	NA	NA
10142060	C	A	c.213C>A	p.P71P	0	0.872402	0.120751	-0.0511014	-0.171853	Neutral	exon 1b	NA	1/3	1053	213	3	SYNONYMOUS	P	P	CCDS2597.1	71	GAGTACGGCCCTGAAGAAGACGGCGGGGAGGAGTCGGGCGCCGAGGAGTCCGGCCCGGAAGAGTCCGGCCCCGAGGAACTGGGCGCAGAGGAGGAGATGGAGGCCGGGCGGCCGCGGCCCGTGCTGCGCTCGGTGAACTCGCGCGAGCCATCCCAGGTCATCTTCTGCAATCGCAGTCCGCGCGTCGTGCTGCCCGTATGGCTCAACTTCGACG	214M	72-X-C,87-X-A,150-X-A	533	624	1315	1	246	534	203	454	1315	615	260	529	278	absent	Absent	0	0	0	0	0	0	0	0	NA	NA
10142060	C	T	c.213C>T	p.P71P	0.0699709	0.966412	-0.0634968	0.0654695	0.128966	Neutral	exon 1b	NA	1/3	1053	213	3	SYNONYMOUS	P	P	CCDS2597.1	71	GAGTACGGCCCTGAAGAAGACGGCGGGGAGGAGTCGGGCGCCGAGGAGTCCGGCCCGGAAGAGTCCGGCCCCGAGGAACTGGGCGCAGAGGAGGAGATGGAGGCCGGGCGGCCGCGGCCCGTGCTGCGCTCGGTGAACTCGCGCGAGCCTTCCCAGGTCATCTTCTGCAATCGCAGTCCGCGCGTCGTGCTGCCCGTATGGCTCAACTTCGACG	214M	72-X-C,87-X-A,150-X-T	499	493	1344	1	164	407	197	366	1344	645	228	544	279	Likely benign	Benign / Likely benign	1	0	0	0	0	0	0	0	1	0
10142060	C	G	c.213C>G	p.P71P	0.347029	0.999801	0.182524	0.30644	0.123916	Neutral	exon 1b	NA	1/3	1053	213	3	SYNONYMOUS	P	P	CCDS2597.1	71	GAGTACGGCCCTGAAGAAGACGGCGGGGAGGAGTCGGGCGCCGAGGAGTCCGGCCCGGAAGAGTCCGGCCCCGAGGAACTGGGCGCAGAGGAGGAGATGGAGGCCGGGCGGCCGCGGCCCGTGCTGCGCTCGGTGAACTCGCGCGAGCCGTCCCAGGTCATCTTCTGCAATCGCAGTCCGCGCGTCGTGCTGCCCGTATGGCTCAACTTCGACG	214M	72-X-C,87-X-A,150-X-G	410	579	1419	1	147	429	230	320	1419	571	257	514	347	Likely benign	Benign / Likely benign	0	0	0	0	0	0	0	0	NA	NA
10142061	T	G	c.214T>G	p.S72A	-0.112059	0.659734	-0.0457641	0.138003	0.183767	Neutral	exon 1b	NA	1/3	1054	214	3	NON_SYNONYMOUS	S	A	CCDS2597.1	72	GAGTACGGCCCTGAAGAAGACGGCGGGGAGGAGTCGGGCGCCGAGGAGTCCGGCCCGGAAGAGTCCGGCCCCGAGGAACTGGGCGCAGAGGAGGAGATGGAGGCCGGGCGGCCGCGGCCCGTGCTGCGCTCGGTGAACTCGCGCGAGCCCGCCCAGGTCATCTTCTGCAATCGCAGTCCGCGCGTCGTGCTGCCCGTATGGCTCAACTTCGACG	214M	72-X-C,87-X-A,151-X-G	715	629	1772	1	226	563	279	592	1772	919	393	830	396	absent	Absent	0	0	0	0	0	0	0	0	NA	NA
10142061	T	A	c.214T>A	p.S72T	0.387481	0.999801	-0.283271	-0.354645	-0.0713736	Neutral	exon 1b	NA	1/3	1054	214	3	NON_SYNONYMOUS	S	T	CCDS2597.1	72	GAGTACGGCCCTGAAGAAGACGGCGGGGAGGAGTCGGGCGCCGAGGAGTCCGGCCCGGAAGAGTCCGGCCCCGAGGAACTGGGCGCAGAGGAGGAGATGGAGGCCGGGCGGCCGCGGCCCGTGCTGCGCTCGGTGAACTCGCGCGAGCCCACCCAGGTCATCTTCTGCAATCGCAGTCCGCGCGTCGTGCTGCCCGTATGGCTCAACTTCGACG	214M	72-X-C,87-X-A,151-X-A	506	757	1084	1	125	633	206	306	1084	544	187	507	193	absent	Absent	0	0	0	0	0	0	0	0	NA	NA
10142062	C	T	c.215C>T	p.S72F	-0.387293	0.053535	-0.512845	0.202854	0.715699	Intermediate	exon 1b	NA	1/3	1055	215	3	NON_SYNONYMOUS	S	F	CCDS2597.1	72	GAGTACGGCCCTGAAGAAGACGGCGGGGAGGAGTCGGGCGCCGAGGAGTCCGGCCCGGAAGAGTCCGGCCCCGAGGAACTGGGCGCAGAGGAGGAGATGGAGGCCGGGCGGCCGCGGCCCGTGCTGCGCTCGGTGAACTCGCGCGAGCCCTTCCAGGTCATCTTCTGCAATCGCAGTCCGCGCGTCGTGCTGCCCGTATGGCTCAACTTCGACG	214M	72-X-C,87-X-A,152-X-T	443	431	1090	1	111	391	170	324	1090	315	142	338	167	Uncertain significance	Uncertain / Conflicting	0	0	0	0	0	0	0	0	NA	NA
10142062	C	G	c.215C>G	p.S72C	0.060751	0.964171	-0.00435182	0.171943	0.176295	Neutral	exon 1b	NA	1/3	1055	215	3	NON_SYNONYMOUS	S	C	CCDS2597.1	72	GAGTACGGCCCTGAAGAAGACGGCGGGGAGGAGTCGGGCGCCGAGGAGTCCGGCCCGGAAGAGTCCGGCCCCGAGGAACTGGGCGCAGAGGAGGAGATGGAGGCCGGGCGGCCGCGGCCCGTGCTGCGCTCGGTGAACTCGCGCGAGCCCTGCCAGGTCATCTTCTGCAATCGCAGTCCGCGCGTCGTGCTGCCCGTATGGCTCAACTTCGACG	214M	72-X-C,87-X-A,152-X-G	666	750	1729	1	269	673	303	478	1729	730	263	677	362	absent	Absent	0	0	0	0	0	0	0	0	NA	NA
10142062	C	A	c.215C>A	p.S72Y	0.245999	0.999801	-0.17054	-0.25848	-0.0879402	Neutral	exon 1b	NA	1/3	1055	215	3	NON_SYNONYMOUS	S	Y	CCDS2597.1	72	GAGTACGGCCCTGAAGAAGACGGCGGGGAGGAGTCGGGCGCCGAGGAGTCCGGCCCGGAAGAGTCCGGCCCCGAGGAACTGGGCGCAGAGGAGGAGATGGAGGCCGGGCGGCCGCGGCCCGTGCTGCGCTCGGTGAACTCGCGCGAGCCCTACCAGGTCATCTTCTGCAATCGCAGTCCGCGCGTCGTGCTGCCCGTATGGCTCAACTTCGACG	214M	72-X-C,87-X-A,152-X-A	483	899	1178	1	156	563	267	355	1178	420	194	400	156	absent	Absent	0	0	0	0	0	0	0	0	NA	NA
10142063	C	A	c.216C>A	p.S72S	-0.278167	0.206338	-0.0921651	-0.00675899	0.0854061	Intermediate	exon 1b	NA	1/3	1056	216	3	SYNONYMOUS	S	S	CCDS2597.1	72	GAGTACGGCCCTGAAGAAGACGGCGGGGAGGAGTCGGGCGCCGAGGAGTCCGGCCCGGAAGAGTCCGGCCCCGAGGAACTGGGCGCAGAGGAGGAGATGGAGGCCGGGCGGCCGCGGCCCGTGCTGCGCTCGGTGAACTCGCGCGAGCCCTCACAGGTCATCTTCTGCAATCGCAGTCCGCGCGTCGTGCTGCCCGTATGGCTCAACTTCGACG	214M	72-X-C,87-X-A,153-X-A	543	410	1552	1	165	428	139	383	1552	555	248	613	256	Likely benign	Benign / Likely benign	0	0	0	0	0	0	0	0	NA	NA
10142063	C	G	c.216C>G	p.S72S	-0.0710932	0.728166	0.194754	-0.0903747	-0.285129	Neutral	exon 1b	NA	1/3	1056	216	3	SYNONYMOUS	S	S	CCDS2597.1	72	GAGTACGGCCCTGAAGAAGACGGCGGGGAGGAGTCGGGCGCCGAGGAGTCCGGCCCGGAAGAGTCCGGCCCCGAGGAACTGGGCGCAGAGGAGGAGATGGAGGCCGGGCGGCCGCGGCCCGTGCTGCGCTCGGTGAACTCGCGCGAGCCCTCGCAGGTCATCTTCTGCAATCGCAGTCCGCGCGTCGTGCTGCCCGTATGGCTCAACTTCGACG	214M	72-X-C,87-X-A,153-X-G	575	627	1522	1	218	597	189	378	1522	500	292	533	231	absent	Absent	0	0	0	0	0	0	0	0	NA	NA
10142063	C	T	c.216C>T	p.S72S	0.0182818	0.885482	-0.0237032	-0.00639874	0.0173045	Neutral	exon 1b	NA	1/3	1056	216	3	SYNONYMOUS	S	S	CCDS2597.1	72	GAGTACGGCCCTGAAGAAGACGGCGGGGAGGAGTCGGGCGCCGAGGAGTCCGGCCCGGAAGAGTCCGGCCCCGAGGAACTGGGCGCAGAGGAGGAGATGGAGGCCGGGCGGCCGCGGCCCGTGCTGCGCTCGGTGAACTCGCGCGAGCCCTCTCAGGTCATCTTCTGCAATCGCAGTCCGCGCGTCGTGCTGCCCGTATGGCTCAACTTCGACG	214M	72-X-C,87-X-A,153-X-T	458	522	1183	1	142	535	213	364	1183	519	254	508	199	Likely benign	Benign / Likely benign	0	0	0	0	0	0	0	0	NA	NA
10142064	C	T	c.217C>T	p.Q73*	-2.15715	7.9369e-40	-0.337188	-0.222782	0.114406	LOF1	exon 1b	NA	1/3	1057	217	3	STOP_GAINED	Q	*	CCDS2597.1	73	GAGTACGGCCCTGAAGAAGACGGCGGGGAGGAGTCGGGCGCCGAGGAGTCCGGCCCGGAAGAGTCCGGCCCCGAGGAACTGGGCGCAGAGGAGGAGATGGAGGCCGGGCGGCCGCGGCCCGTGCTGCGCTCGGTGAACTCGCGCGAGCCCTCCTAGGTCATCTTCTGCAATCGCAGTCCGCGCGTCGTGCTGCCCGTATGGCTCAACTTCGACG	214M	72-X-C,87-X-A,154-X-T	358	82	1149	1	93	155	28	280	1149	109	151	188	37	Pathogenic	Path. / Likely path	0	0	1	6	1	0	0	0	8	0
10142064	C	A	c.217C>A	p.Q73K	-0.211347	0.380167	-0.0362657	-0.00101722	0.0352485	Neutral	exon 1b	NA	1/3	1057	217	3	NON_SYNONYMOUS	Q	K	CCDS2597.1	73	GAGTACGGCCCTGAAGAAGACGGCGGGGAGGAGTCGGGCGCCGAGGAGTCCGGCCCGGAAGAGTCCGGCCCCGAGGAACTGGGCGCAGAGGAGGAGATGGAGGCCGGGCGGCCGCGGCCCGTGCTGCGCTCGGTGAACTCGCGCGAGCCCTCCAAGGTCATCTTCTGCAATCGCAGTCCGCGCGTCGTGCTGCCCGTATGGCTCAACTTCGACG	214M	72-X-C,87-X-A,154-X-A	572	473	1430	1	160	449	146	421	1430	609	320	548	311	absent	Absent	2	0	0	0	0	0	0	0	2	0
10142064	C	G	c.217C>G	p.Q73E	-0.0703005	0.728166	-0.18527	0.126135	0.311405	Neutral	exon 1b	NA	1/3	1057	217	3	NON_SYNONYMOUS	Q	E	CCDS2597.1	73	GAGTACGGCCCTGAAGAAGACGGCGGGGAGGAGTCGGGCGCCGAGGAGTCCGGCCCGGAAGAGTCCGGCCCCGAGGAACTGGGCGCAGAGGAGGAGATGGAGGCCGGGCGGCCGCGGCCCGTGCTGCGCTCGGTGAACTCGCGCGAGCCCTCCGAGGTCATCTTCTGCAATCGCAGTCCGCGCGTCGTGCTGCCCGTATGGCTCAACTTCGACG	214M	72-X-C,87-X-A,154-X-G	610	593	1592	1	160	656	254	408	1592	606	269	497	266	Uncertain significance	Uncertain / Conflicting	0	0	0	0	0	0	0	0	NA	NA
10142065	A	G	c.218A>G	p.Q73R	-0.275487	0.207813	-0.00513672	0.1095	0.114637	Intermediate	exon 1b	NA	1/3	1058	218	3	NON_SYNONYMOUS	Q	R	CCDS2597.1	73	GAGTACGGCCCTGAAGAAGACGGCGGGGAGGAGTCGGGCGCCGAGGAGTCCGGCCCGGAAGAGTCCGGCCCCGAGGAACTGGGCGCAGAGGAGGAGATGGAGGCCGGGCGGCCGCGGCCCGTGCTGCGCTCGGTGAACTCGCGCGAGCCCTCCCGGGTCATCTTCTGCAATCGCAGTCCGCGCGTCGTGCTGCCCGTATGGCTCAACTTCGACG	214M	72-X-C,87-X-A,155-X-G	506	455	994	1	177	438	175	312	994	381	198	350	182	Uncertain significance	Uncertain / Conflicting	0	0	0	0	0	0	0	0	NA	NA
10142065	A	C	c.218A>C	p.Q73P	-0.226019	0.338545	-0.0424601	0.26696	0.30942	Neutral	exon 1b	NA	1/3	1058	218	3	NON_SYNONYMOUS	Q	P	CCDS2597.1	73	GAGTACGGCCCTGAAGAAGACGGCGGGGAGGAGTCGGGCGCCGAGGAGTCCGGCCCGGAAGAGTCCGGCCCCGAGGAACTGGGCGCAGAGGAGGAGATGGAGGCCGGGCGGCCGCGGCCCGTGCTGCGCTCGGTGAACTCGCGCGAGCCCTCCCCGGTCATCTTCTGCAATCGCAGTCCGCGCGTCGTGCTGCCCGTATGGCTCAACTTCGACG	214M	72-X-C,87-X-A,155-X-C	582	451	1221	1	196	446	218	401	1221	607	251	589	287	absent	Absent	0	0	0	0	0	0	0	0	NA	NA
10142065	A	T	c.218A>T	p.Q73L	0.0440565	0.939278	-0.0463883	-0.0148448	0.0315435	Neutral	exon 1b	NA	1/3	1058	218	3	NON_SYNONYMOUS	Q	L	CCDS2597.1	73	GAGTACGGCCCTGAAGAAGACGGCGGGGAGGAGTCGGGCGCCGAGGAGTCCGGCCCGGAAGAGTCCGGCCCCGAGGAACTGGGCGCAGAGGAGGAGATGGAGGCCGGGCGGCCGCGGCCCGTGCTGCGCTCGGTGAACTCGCGCGAGCCCTCCCTGGTCATCTTCTGCAATCGCAGTCCGCGCGTCGTGCTGCCCGTATGGCTCAACTTCGACG	214M	72-X-C,87-X-A,155-X-T	697	723	1737	1	265	694	315	457	1737	741	252	650	263	Uncertain significance	Uncertain / Conflicting	0	0	0	0	0	0	0	0	NA	NA
10142066	G	A	c.219G>A	p.Q73Q	-0.147221	0.572493	-0.093641	-0.166363	-0.0727221	Neutral	exon 1b	NA	1/3	1059	219	3	SYNONYMOUS	Q	Q	CCDS2597.1	73	GAGTACGGCCCTGAAGAAGACGGCGGGGAGGAGTCGGGCGCCGAGGAGTCCGGCCCGGAAGAGTCCGGCCCCGAGGAACTGGGCGCAGAGGAGGAGATGGAGGCCGGGCGGCCGCGGCCCGTGCTGCGCTCGGTGAACTCGCGCGAGCCCTCCCAAGTCATCTTCTGCAATCGCAGTCCGCGCGTCGTGCTGCCCGTATGGCTCAACTTCGACG	214M	72-X-C,87-X-A,156-X-A	495	429	1225	1	134	445	140	284	1225	427	206	434	164	absent	Absent	0	0	0	0	0	0	0	0	1	0
10142066	G	T	c.219G>T	p.Q73H	0.590403	0.999801	-0.263457	-0.0409059	0.222551	Neutral	exon 1b	NA	1/3	1059	219	3	NON_SYNONYMOUS	Q	H	CCDS2597.1	73	GAGTACGGCCCTGAAGAAGACGGCGGGGAGGAGTCGGGCGCCGAGGAGTCCGGCCCGGAAGAGTCCGGCCCCGAGGAACTGGGCGCAGAGGAGGAGATGGAGGCCGGGCGGCCGCGGCCCGTGCTGCGCTCGGTGAACTCGCGCGAGCCCTCCCATGTCATCTTCTGCAATCGCAGTCCGCGCGTCGTGCTGCCCGTATGGCTCAACTTCGACG	214M	72-X-C,87-X-A,156-X-T	460	1081	1446	1	160	653	388	399	1446	592	178	480	246	absent	Absent	0	0	0	0	0	0	0	0	NA	NA
10142067	G	T	c.220G>T	p.V74F	-0.216557	0.362921	0.180703	-0.19129	-0.371994	Neutral	exon 1b	NA	1/3	1060	220	3	NON_SYNONYMOUS	V	F	CCDS2597.1	74	GAGTACGGCCCTGAAGAAGACGGCGGGGAGGAGTCGGGCGCCGAGGAGTCCGGCCCGGAAGAGTCCGGCCCCGAGGAACTGGGCGCAGAGGAGGAGATGGAGGCCGGGCGGCCGCGGCCCGTGCTGCGCTCGGTGAACTCGCGCGAGCCCTCCCAGTTCATCTTCTGCAATCGCAGTCCGCGCGTCGTGCTGCCCGTATGGCTCAACTTCGACG	214M	72-X-C,87-X-A,157-X-T	545	493	1517	1	238	531	146	447	1517	587	294	617	240	absent	Absent	0	0	0	0	0	0	0	0	NA	NA
10142067	G	A	c.220G>A	p.V74I	-0.0288621	0.838272	-0.337564	0.130543	0.468108	Neutral	exon 1b	NA	1/3	1060	220	3	NON_SYNONYMOUS	V	I	CCDS2597.1	74	GAGTACGGCCCTGAAGAAGACGGCGGGGAGGAGTCGGGCGCCGAGGAGTCCGGCCCGGAAGAGTCCGGCCCCGAGGAACTGGGCGCAGAGGAGGAGATGGAGGCCGGGCGGCCGCGGCCCGTGCTGCGCTCGGTGAACTCGCGCGAGCCCTCCCAGATCATCTTCTGCAATCGCAGTCCGCGCGTCGTGCTGCCCGTATGGCTCAACTTCGACG	214M	72-X-C,87-X-A,157-X-A	579	573	1229	2	177	603	264	417	1229	643	191	448	264	absent	Absent	0	0	0	0	0	0	0	0	NA	NA
10142067	G	C	c.220G>C	p.V74L	0.350553	0.999801	-0.158061	0.0177919	0.175853	Neutral	exon 1b	NA	1/3	1060	220	3	NON_SYNONYMOUS	V	L	CCDS2597.1	74	GAGTACGGCCCTGAAGAAGACGGCGGGGAGGAGTCGGGCGCCGAGGAGTCCGGCCCGGAAGAGTCCGGCCCCGAGGAACTGGGCGCAGAGGAGGAGATGGAGGCCGGGCGGCCGCGGCCCGTGCTGCGCTCGGTGAACTCGCGCGAGCCCTCCCAGCTCATCTTCTGCAATCGCAGTCCGCGCGTCGTGCTGCCCGTATGGCTCAACTTCGACG	214M	72-X-C,87-X-A,157-X-C	659	1028	1565	1	180	793	358	435	1565	706	286	605	328	Uncertain significance	Uncertain / Conflicting	0	0	0	0	0	0	0	0	NA	NA
10142068	T	A	c.221T>A	p.V74D	-2.45725	3.5324e-51	-0.22561	-0.413917	-0.188307	LOF1	exon 1b	NA	1/3	1061	221	3	NON_SYNONYMOUS	V	D	CCDS2597.1	74	GAGTACGGCCCTGAAGAAGACGGCGGGGAGGAGTCGGGCGCCGAGGAGTCCGGCCCGGAAGAGTCCGGCCCCGAGGAACTGGGCGCAGAGGAGGAGATGGAGGCCGGGCGGCCGCGGCCCGTGCTGCGCTCGGTGAACTCGCGCGAGCCCTCCCAGGACATCTTCTGCAATCGCAGTCCGCGCGTCGTGCTGCCCGTATGGCTCAACTTCGACG	214M	72-X-C,87-X-A,158-X-A	541	133	1226	1	148	167	49	358	1226	87	214	151	21	Conflicting interpretations of pathogenicity	Uncertain / Conflicting	4	0	0	0	0	0	0	0	5	0
10142068	T	G	c.221T>G	p.V74G	-1.54991	3.73904e-21	-0.294446	-0.256201	0.0382448	LOF1	exon 1b	NA	1/3	1061	221	3	NON_SYNONYMOUS	V	G	CCDS2597.1	74	GAGTACGGCCCTGAAGAAGACGGCGGGGAGGAGTCGGGCGCCGAGGAGTCCGGCCCGGAAGAGTCCGGCCCCGAGGAACTGGGCGCAGAGGAGGAGATGGAGGCCGGGCGGCCGCGGCCCGTGCTGCGCTCGGTGAACTCGCGCGAGCCCTCCCAGGGCATCTTCTGCAATCGCAGTCCGCGCGTCGTGCTGCCCGTATGGCTCAACTTCGACG	214M	72-X-C,87-X-A,158-X-G	484	202	1052	1	119	187	53	306	1052	147	185	155	62	absent	Absent	1	1	5	2	3	0	2	0	8	0
10142068	T	C	c.221T>C	p.V74A	-0.0691256	0.729234	-0.187724	0.209346	0.39707	Neutral	exon 1b	NA	1/3	1061	221	3	NON_SYNONYMOUS	V	A	CCDS2597.1	74	GAGTACGGCCCTGAAGAAGACGGCGGGGAGGAGTCGGGCGCCGAGGAGTCCGGCCCGGAAGAGTCCGGCCCCGAGGAACTGGGCGCAGAGGAGGAGATGGAGGCCGGGCGGCCGCGGCCCGTGCTGCGCTCGGTGAACTCGCGCGAGCCCTCCCAGGCCATCTTCTGCAATCGCAGTCCGCGCGTCGTGCTGCCCGTATGGCTCAACTTCGACG	214M	72-X-C,87-X-A,158-X-C	514	589	1217	1	166	465	239	416	1217	525	222	514	273	Uncertain significance	Uncertain / Conflicting	0	0	0	0	0	0	0	0	NA	NA
10142069	C	A	c.222C>A	p.V74V	-0.404734	0.0403365	-4.45034	-4.61509	-0.164756	Intermediate	exon 1b	NA	1/3	1062	222	3	SYNONYMOUS	V	V	CCDS2597.1	74	GAGTACGGCCCTGAAGAAGACGGCGGGGAGGAGTCGGGCGCCGAGGAGTCCGGCCCGGAAGAGTCCGGCCCCGAGGAACTGGGCGCAGAGGAGGAGATGGAGGCCGGGCGGCCGCGGCCCGTGCTGCGCTCGGTGAACTCGCGCGAGCCCTCCCAGGTAATCTTCTGCAATCGCAGTCCGCGCGTCGTGCTGCCCGTATGGCTCAACTTCGACG	214M	72-X-C,87-X-A,159-X-A	560	439	1026	1	13	410	9	397	1026	468	8	484	6	absent	Absent	0	0	0	0	0	0	0	0	NA	NA
10142069	C	G	c.222C>G	p.V74V	-0.149276	0.56735	-0.126282	0.193275	0.319558	Neutral	exon 1b	NA	1/3	1062	222	3	SYNONYMOUS	V	V	CCDS2597.1	74	GAGTACGGCCCTGAAGAAGACGGCGGGGAGGAGTCGGGCGCCGAGGAGTCCGGCCCGGAAGAGTCCGGCCCCGAGGAACTGGGCGCAGAGGAGGAGATGGAGGCCGGGCGGCCGCGGCCCGTGCTGCGCTCGGTGAACTCGCGCGAGCCCTCCCAGGTGATCTTCTGCAATCGCAGTCCGCGCGTCGTGCTGCCCGTATGGCTCAACTTCGACG	214M	72-X-C,87-X-A,159-X-G	524	633	1338	1	176	526	248	383	1338	412	214	440	217	Likely benign	Benign / Likely benign	0	0	0	0	0	0	0	0	NA	NA
10142069	C	T	c.222C>T	p.V74V	-0.130273	0.61319	-0.15403	0.0355419	0.189572	Neutral	exon 1b	NA	1/3	1062	222	3	SYNONYMOUS	V	V	CCDS2597.1	74	GAGTACGGCCCTGAAGAAGACGGCGGGGAGGAGTCGGGCGCCGAGGAGTCCGGCCCGGAAGAGTCCGGCCCCGAGGAACTGGGCGCAGAGGAGGAGATGGAGGCCGGGCGGCCGCGGCCCGTGCTGCGCTCGGTGAACTCGCGCGAGCCCTCCCAGGTTATCTTCTGCAATCGCAGTCCGCGCGTCGTGCTGCCCGTATGGCTCAACTTCGACG	214M	72-X-C,87-X-A,159-X-T	390	423	1076	1	146	408	180	284	1076	349	137	347	136	Likely benign	Benign / Likely benign	0	0	0	0	0	0	0	0	NA	NA
10142070	A	T	c.223A>T	p.I75F	-0.275217	0.207813	-0.0767432	0.0780719	0.154815	Intermediate	exon 1b	NA	1/3	1063	223	3	NON_SYNONYMOUS	I	F	CCDS2597.1	75	GAGTACGGCCCTGAAGAAGACGGCGGGGAGGAGTCGGGCGCCGAGGAGTCCGGCCCGGAAGAGTCCGGCCCCGAGGAACTGGGCGCAGAGGAGGAGATGGAGGCCGGGCGGCCGCGGCCCGTGCTGCGCTCGGTGAACTCGCGCGAGCCCTCCCAGGTCTTCTTCTGCAATCGCAGTCCGCGCGTCGTGCTGCCCGTATGGCTCAACTTCGACG	214M	72-X-C,87-X-A,160-X-T	728	694	1642	1	245	661	255	591	1642	681	353	672	326	absent	Absent	0	0	0	0	0	0	0	0	NA	NA
10142070	A	C	c.223A>C	p.I75L	-0.102822	0.687832	0.159469	0.0114441	-0.148024	Neutral	exon 1b	NA	1/3	1063	223	3	NON_SYNONYMOUS	I	L	CCDS2597.1	75	GAGTACGGCCCTGAAGAAGACGGCGGGGAGGAGTCGGGCGCCGAGGAGTCCGGCCCGGAAGAGTCCGGCCCCGAGGAACTGGGCGCAGAGGAGGAGATGGAGGCCGGGCGGCCGCGGCCCGTGCTGCGCTCGGTGAACTCGCGCGAGCCCTCCCAGGTCCTCTTCTGCAATCGCAGTCCGCGCGTCGTGCTGCCCGTATGGCTCAACTTCGACG	214M	72-X-C,87-X-A,160-X-C	737	632	1893	1	276	698	258	521	1893	840	388	720	330	Uncertain significance	Uncertain / Conflicting	0	0	0	0	0	0	0	0	NA	NA
10142070	A	G	c.223A>G	p.I75V	6.13886e-05	0.872402	0.0972566	0.207655	0.110399	Neutral	exon 1b	NA	1/3	1063	223	3	NON_SYNONYMOUS	I	V	CCDS2597.1	75	GAGTACGGCCCTGAAGAAGACGGCGGGGAGGAGTCGGGCGCCGAGGAGTCCGGCCCGGAAGAGTCCGGCCCCGAGGAACTGGGCGCAGAGGAGGAGATGGAGGCCGGGCGGCCGCGGCCCGTGCTGCGCTCGGTGAACTCGCGCGAGCCCTCCCAGGTCGTCTTCTGCAATCGCAGTCCGCGCGTCGTGCTGCCCGTATGGCTCAACTTCGACG	214M	72-X-C,87-X-A,160-X-G	519	512	1156	1	178	484	170	311	1156	500	232	494	317	Uncertain significance	Uncertain / Conflicting	0	0	0	0	0	0	0	0	NA	NA
10142071	T	G	c.224T>G	p.I75S	-0.686671	8.93865e-05	-0.426664	-0.472166	-0.0455021	LOF2	exon 1b	NA	1/3	1064	224	3	NON_SYNONYMOUS	I	S	CCDS2597.1	75	GAGTACGGCCCTGAAGAAGACGGCGGGGAGGAGTCGGGCGCCGAGGAGTCCGGCCCGGAAGAGTCCGGCCCCGAGGAACTGGGCGCAGAGGAGGAGATGGAGGCCGGGCGGCCGCGGCCCGTGCTGCGCTCGGTGAACTCGCGCGAGCCCTCCCAGGTCAGCTTCTGCAATCGCAGTCCGCGCGTCGTGCTGCCCGTATGGCTCAACTTCGACG	214M	72-X-C,87-X-A,161-X-G	733	370	1477	1	179	533	116	444	1477	558	225	698	146	Conflicting interpretations of pathogenicity	Uncertain / Conflicting	0	0	0	0	0	0	0	0	1	0
10142071	T	C	c.224T>C	p.I75T	-0.180561	0.492602	0.0783842	0.162447	0.0840629	Neutral	exon 1b	NA	1/3	1064	224	3	NON_SYNONYMOUS	I	T	CCDS2597.1	75	GAGTACGGCCCTGAAGAAGACGGCGGGGAGGAGTCGGGCGCCGAGGAGTCCGGCCCGGAAGAGTCCGGCCCCGAGGAACTGGGCGCAGAGGAGGAGATGGAGGCCGGGCGGCCGCGGCCCGTGCTGCGCTCGGTGAACTCGCGCGAGCCCTCCCAGGTCACCTTCTGCAATCGCAGTCCGCGCGTCGTGCTGCCCGTATGGCTCAACTTCGACG	214M	72-X-C,87-X-A,161-X-C	470	417	1004	1	164	392	207	252	1004	354	180	390	141	absent	Absent	0	0	0	0	0	0	0	0	NA	NA
10142071	T	A	c.224T>A	p.I75N	-0.0132497	0.857352	-0.201061	0.18824	0.389301	Neutral	exon 1b	NA	1/3	1064	224	3	NON_SYNONYMOUS	I	N	CCDS2597.1	75	GAGTACGGCCCTGAAGAAGACGGCGGGGAGGAGTCGGGCGCCGAGGAGTCCGGCCCGGAAGAGTCCGGCCCCGAGGAACTGGGCGCAGAGGAGGAGATGGAGGCCGGGCGGCCGCGGCCCGTGCTGCGCTCGGTGAACTCGCGCGAGCCCTCCCAGGTCAACTTCTGCAATCGCAGTCCGCGCGTCGTGCTGCCCGTATGGCTCAACTTCGACG	214M	72-X-C,87-X-A,161-X-A	437	480	1181	1	133	480	206	313	1181	444	174	411	212	absent	Absent	0	0	0	0	0	0	0	0	NA	NA
10142072	C	G	c.225C>G	p.I75M	-0.0920324	0.706364	-0.230382	0.0254125	0.255795	Neutral	exon 1b	NA	1/3	1065	225	3	NON_SYNONYMOUS	I	M	CCDS2597.1	75	GAGTACGGCCCTGAAGAAGACGGCGGGGAGGAGTCGGGCGCCGAGGAGTCCGGCCCGGAAGAGTCCGGCCCCGAGGAACTGGGCGCAGAGGAGGAGATGGAGGCCGGGCGGCCGCGGCCCGTGCTGCGCTCGGTGAACTCGCGCGAGCCCTCCCAGGTCATGTTCTGCAATCGCAGTCCGCGCGTCGTGCTGCCCGTATGGCTCAACTTCGACG	214M	72-X-C,87-X-A,162-X-G	469	469	1348	1	154	478	191	380	1348	533	188	541	214	Uncertain significance	Uncertain / Conflicting	0	0	0	0	0	0	0	0	NA	NA
10142072	C	A	c.225C>A	p.I75I	-0.0666478	0.736202	-0.170227	0.132399	0.302625	Neutral	exon 1b	NA	1/3	1065	225	3	SYNONYMOUS	I	I	CCDS2597.1	75	GAGTACGGCCCTGAAGAAGACGGCGGGGAGGAGTCGGGCGCCGAGGAGTCCGGCCCGGAAGAGTCCGGCCCCGAGGAACTGGGCGCAGAGGAGGAGATGGAGGCCGGGCGGCCGCGGCCCGTGCTGCGCTCGGTGAACTCGCGCGAGCCCTCCCAGGTCATATTCTGCAATCGCAGTCCGCGCGTCGTGCTGCCCGTATGGCTCAACTTCGACG	214M	72-X-C,87-X-A,162-X-A	478	539	1402	1	139	659	221	415	1402	534	252	498	247	absent	Absent	0	0	0	0	0	0	0	0	NA	NA
10142072	C	T	c.225C>T	p.I75I	0.195014	0.999801	-0.372567	-0.0601531	0.312413	Neutral	exon 1b	NA	1/3	1065	225	3	SYNONYMOUS	I	I	CCDS2597.1	75	GAGTACGGCCCTGAAGAAGACGGCGGGGAGGAGTCGGGCGCCGAGGAGTCCGGCCCGGAAGAGTCCGGCCCCGAGGAACTGGGCGCAGAGGAGGAGATGGAGGCCGGGCGGCCGCGGCCCGTGCTGCGCTCGGTGAACTCGCGCGAGCCCTCCCAGGTCATTTTCTGCAATCGCAGTCCGCGCGTCGTGCTGCCCGTATGGCTCAACTTCGACG	214M	72-X-C,87-X-A,162-X-T	414	601	1374	1	128	481	185	350	1374	496	151	398	234	Likely benign	Benign / Likely benign	0	0	0	0	0	0	0	0	NA	NA
10142073	T	G	c.226T>G	p.F76V	-0.139088	0.755891	0.152226	0.178752	0.0265262	Neutral	exon 1b	NA	1/3	1066	226	3	NON_SYNONYMOUS	F	V	CCDS2597.1	76	GAGTACGGCCCTGAAGAAGACGGCGGGGAGGAGTCGGGCGCCGAGGAGTCCGGCCCGGAAGAGTCCGGCCCCGAGGAACTGGGCGCAGAGGAGGAGATGGAGGCCGGGCGGCCGCGGCCCGTGCTGCGCTCGGTGAACTCGCGCGAGCCCTCCCAGGTCATCGTCTGCAATCGCAGTCCGCGCGTCGTGCTGCCCGTATGGCTCAACTTCGACG	214M	72-X-C,87-X-A,163-X-G	527	556	1519	1	178	489	232	442	1519	614	297	557	269	absent	Absent	0	0	0	0	0	0	0	0	NA	NA
10142073	T	C	c.226T>C	p.F76L	-0.0995961	0.0335651	0.349619	0.222284	-0.127336	Intermediate	exon 1b	NA	1/3	1066	226	3	NON_SYNONYMOUS	F	L	CCDS2597.1	76	GAGTACGGCCCTGAAGAAGACGGCGGGGAGGAGTCGGGCGCCGAGGAGTCCGGCCCGGAAGAGTCCGGCCCCGAGGAACTGGGCGCAGAGGAGGAGATGGAGGCCGGGCGGCCGCGGCCCGTGCTGCGCTCGGTGAACTCGCGCGAGCCCTCCCAGGTCATCCTCTGCAATCGCAGTCCGCGCGTCGTGCTGCCCGTATGGCTCAACTTCGACG	214M	72-X-C,87-X-A,163-X-C	558	411	1335	1	249	504	185	390	1335	481	285	466	258	absent	Absent	0	0	0	0	0	0	0	0	NA	NA
10142073	T	A	c.226T>A	p.F76I	0.141245	0.999801	0.27625	0.234971	-0.0412792	Neutral	exon 1b	NA	1/3	1066	226	3	NON_SYNONYMOUS	F	I	CCDS2597.1	76	GAGTACGGCCCTGAAGAAGACGGCGGGGAGGAGTCGGGCGCCGAGGAGTCCGGCCCGGAAGAGTCCGGCCCCGAGGAACTGGGCGCAGAGGAGGAGATGGAGGCCGGGCGGCCGCGGCCCGTGCTGCGCTCGGTGAACTCGCGCGAGCCCTCCCAGGTCATCATCTGCAATCGCAGTCCGCGCGTCGTGCTGCCCGTATGGCTCAACTTCGACG	214M	72-X-C,87-X-A,163-X-A	473	478	1425	1	176	448	185	300	1425	618	215	520	284	Likely pathogenic	Path. / Likely path	0	0	1	3	0	0	0	0	3	0
10142074	T	C	c.227T>C	p.F76S	-2.73122	2.01072e-58	0.114046	0.511684	0.397638	LOF1	exon 1b	NA	1/3	1067	227	3	NON_SYNONYMOUS	F	S	CCDS2597.1	76	GAGTACGGCCCTGAAGAAGACGGCGGGGAGGAGTCGGGCGCCGAGGAGTCCGGCCCGGAAGAGTCCGGCCCCGAGGAACTGGGCGCAGAGGAGGAGATGGAGGCCGGGCGGCCGCGGCCCGTGCTGCGCTCGGTGAACTCGCGCGAGCCCTCCCAGGTCATCTCCTGCAATCGCAGTCCGCGCGTCGTGCTGCCCGTATGGCTCAACTTCGACG	214M	72-X-C,87-X-A,164-X-C	335	61	1177	1	127	82	27	300	1177	78	209	144	31	Uncertain significance	Uncertain / Conflicting	2	0	0	2	0	0	0	0	4	0
10142074	T	A	c.227T>A	p.F76Y	-0.914642	5.52005e-12	0.114973	0.138057	0.0230835	LOF2	exon 1b	NA	1/3	1067	227	3	NON_SYNONYMOUS	F	Y	CCDS2597.1	76	GAGTACGGCCCTGAAGAAGACGGCGGGGAGGAGTCGGGCGCCGAGGAGTCCGGCCCGGAAGAGTCCGGCCCCGAGGAACTGGGCGCAGAGGAGGAGATGGAGGCCGGGCGGCCGCGGCCCGTGCTGCGCTCGGTGAACTCGCGCGAGCCCTCCCAGGTCATCTACTGCAATCGCAGTCCGCGCGTCGTGCTGCCCGTATGGCTCAACTTCGACG	214M	72-X-C,87-X-A,164-X-A	488	190	1456	1	176	321	86	310	1456	274	232	352	116	Uncertain significance	Uncertain / Conflicting	0	0	0	0	0	0	0	0	NA	NA
10142074	T	G	c.227T>G	p.F76C	-0.137361	0.900212	0.0297184	0.197096	0.167378	Neutral	exon 1b	NA	1/3	1067	227	3	NON_SYNONYMOUS	F	C	CCDS2597.1	76	GAGTACGGCCCTGAAGAAGACGGCGGGGAGGAGTCGGGCGCCGAGGAGTCCGGCCCGGAAGAGTCCGGCCCCGAGGAACTGGGCGCAGAGGAGGAGATGGAGGCCGGGCGGCCGCGGCCCGTGCTGCGCTCGGTGAACTCGCGCGAGCCCTCCCAGGTCATCTGCTGCAATCGCAGTCCGCGCGTCGTGCTGCCCGTATGGCTCAACTTCGACG	214M	72-X-C,87-X-A,164-X-G	642	651	1528	1	212	677	282	470	1528	762	296	574	324	Uncertain significance	Uncertain / Conflicting	0	0	0	0	0	0	0	0	NA	NA
10142075	C	G	c.228C>G	p.F76L	-0.0091532	0.820128	0.162087	0.245794	0.0837072	Neutral	exon 1a	NA	1/3	1068	228	3	NON_SYNONYMOUS	F	L	CCDS2597.1	76	TGCGCTCGGTGAACTCGCGCGAGCCCTCCCAGGTCATCTTGTGCAATCGTAGTCCGCGCGTCGTGCTGCCCGTATGGCTCAACTTCGACGGCGAGCCGCAGCCCTACCCAACGCTGCCGCCTGGCACGGGCCGCCGCATACACAGCTACCGAGGTACGAGCCTGGCGCTTAGGCCCGACCCAGCAGGGACGATAGCACGGTCTGAA	206M	41-X-G,50-X-T,140-X-A,159-X-A,163-X-T	377	848	1437	1	328	664	395	290	1437	568	217	698	483	Uncertain significance	Uncertain / Conflicting	1	0	1	0	0	0	0	0	2	0
10142075	C	A	c.228C>A	p.F76L	-0.49729	2.81046e-05	0.186077	0.532205	0.346128	LOF2	exon 1b	NA	1/3	1068	228	3	NON_SYNONYMOUS	F	L	CCDS2597.1	76	GAGTACGGCCCTGAAGAAGACGGCGGGGAGGAGTCGGGCGCCGAGGAGTCCGGCCCGGAAGAGTCCGGCCCCGAGGAACTGGGCGCAGAGGAGGAGATGGAGGCCGGGCGGCCGCGGCCCGTGCTGCGCTCGGTGAACTCGCGCGAGCCCTCCCAGGTCATCTTATGCAATCGCAGTCCGCGCGTCGTGCTGCCCGTATGGCTCAACTTCGACG	214M	72-X-C,87-X-A,165-X-A	390	259	1226	1	185	325	151	291	1226	263	210	343	172	absent	Absent	0	0	0	0	0	0	0	0	NA	NA
10142075	C	T	c.228C>T	p.F76F	-0.0435657	0.301267	0.164715	-0.0827708	-0.247486	Neutral	exon 1b	NA	1/3	1068	228	3	SYNONYMOUS	F	F	CCDS2597.1	76	GAGTACGGCCCTGAAGAAGACGGCGGGGAGGAGTCGGGCGCCGAGGAGTCCGGCCCGGAAGAGTCCGGCCCCGAGGAACTGGGCGCAGAGGAGGAGATGGAGGCCGGGCGGCCGCGGCCCGTGCTGCGCTCGGTGAACTCGCGCGAGCCCTCCCAGGTCATCTTTTGCAATCGCAGTCCGCGCGTCGTGCTGCCCGTATGGCTCAACTTCGACG	214M	72-X-C,87-X-A,165-X-T	360	302	1079	1	132	247	112	296	1079	406	156	391	155	Likely benign	Benign / Likely benign	0	0	0	0	0	0	0	0	NA	NA
10142076	T	C	c.229T>C	p.C77R	-0.138652	0.455227	-0.0487395	-0.0733956	-0.0246561	Neutral	exon 1b	NA	1/3	1069	229	3	NON_SYNONYMOUS	C	R	CCDS2597.1	77	GAGTACGGCCCTGAAGAAGACGGCGGGGAGGAGTCGGGCGCCGAGGAGTCCGGCCCGGAAGAGTCCGGCCCCGAGGAACTGGGCGCAGAGGAGGAGATGGAGGCCGGGCGGCCGCGGCCCGTGCTGCGCTCGGTGAACTCGCGCGAGCCCTCCCAGGTCATCTTCCGCAATCGCAGTCCGCGCGTCGTGCTGCCCGTATGGCTCAACTTCGACG	214M	72-X-C,87-X-A,166-X-C	437	370	1020	1	169	460	147	329	1020	478	179	429	159	Uncertain significance	Uncertain / Conflicting	0	0	0	0	0	0	0	0	NA	NA
10142076	T	G	c.229T>G	p.C77G	-0.104917	0.560358	0.259285	0.0620949	-0.197191	Neutral	exon 1b	NA	1/3	1069	229	3	NON_SYNONYMOUS	C	G	CCDS2597.1	77	GAGTACGGCCCTGAAGAAGACGGCGGGGAGGAGTCGGGCGCCGAGGAGTCCGGCCCGGAAGAGTCCGGCCCCGAGGAACTGGGCGCAGAGGAGGAGATGGAGGCCGGGCGGCCGCGGCCCGTGCTGCGCTCGGTGAACTCGCGCGAGCCCTCCCAGGTCATCTTCGGCAATCGCAGTCCGCGCGTCGTGCTGCCCGTATGGCTCAACTTCGACG	214M	72-X-C,87-X-A,166-X-G	579	686	1564	1	254	541	220	445	1564	481	301	545	233	absent	Absent	0	0	0	0	0	0	0	0	NA	NA
10142076	T	A	c.229T>A	p.C77S	0.00092196	0.966412	-0.0766508	0.10887	0.18552	Neutral	exon 1b	NA	1/3	1069	229	3	NON_SYNONYMOUS	C	S	CCDS2597.1	77	GAGTACGGCCCTGAAGAAGACGGCGGGGAGGAGTCGGGCGCCGAGGAGTCCGGCCCGGAAGAGTCCGGCCCCGAGGAACTGGGCGCAGAGGAGGAGATGGAGGCCGGGCGGCCGCGGCCCGTGCTGCGCTCGGTGAACTCGCGCGAGCCCTCCCAGGTCATCTTCAGCAATCGCAGTCCGCGCGTCGTGCTGCCCGTATGGCTCAACTTCGACG	214M	72-X-C,87-X-A,166-X-A	482	607	1393	1	174	505	240	360	1393	497	220	480	240	absent	Absent	0	0	0	0	0	0	0	0	NA	NA
10142077	G	C	c.230G>C	p.C77S	0.0308903	0.71694	0.17662	0.159792	-0.0168289	Neutral	exon 1b	NA	1/3	1070	230	3	NON_SYNONYMOUS	C	S	CCDS2597.1	77	GAGTACGGCCCTGAAGAAGACGGCGGGGAGGAGTCGGGCGCCGAGGAGTCCGGCCCGGAAGAGTCCGGCCCCGAGGAACTGGGCGCAGAGGAGGAGATGGAGGCCGGGCGGCCGCGGCCCGTGCTGCGCTCGGTGAACTCGCGCGAGCCCTCCCAGGTCATCTTCTCCAATCGCAGTCCGCGCGTCGTGCTGCCCGTATGGCTCAACTTCGACG	214M	72-X-C,87-X-A,167-X-C	587	621	1817	1	240	631	260	411	1817	555	244	515	274	Uncertain significance	Uncertain / Conflicting	0	0	0	0	0	0	0	0	NA	NA
10142077	G	A	c.230G>A	p.C77Y	0.0591041	0.999801	-0.31832	-0.491287	-0.172967	Neutral	exon 1b	NA	1/3	1070	230	3	NON_SYNONYMOUS	C	Y	CCDS2597.1	77	GAGTACGGCCCTGAAGAAGACGGCGGGGAGGAGTCGGGCGCCGAGGAGTCCGGCCCGGAAGAGTCCGGCCCCGAGGAACTGGGCGCAGAGGAGGAGATGGAGGCCGGGCGGCCGCGGCCCGTGCTGCGCTCGGTGAACTCGCGCGAGCCCTCCCAGGTCATCTTCTACAATCGCAGTCCGCGCGTCGTGCTGCCCGTATGGCTCAACTTCGACG	214M	72-X-C,87-X-A,167-X-A	782	1128	1531	1	212	847	284	645	1531	1060	328	986	335	absent	Absent	0	0	0	0	0	0	0	0	NA	NA
10142077	G	T	c.230G>T	p.C77F	0.136382	0.999801	0.0173999	-0.194793	-0.212193	Neutral	exon 1b	NA	1/3	1070	230	3	NON_SYNONYMOUS	C	F	CCDS2597.1	77	GAGTACGGCCCTGAAGAAGACGGCGGGGAGGAGTCGGGCGCCGAGGAGTCCGGCCCGGAAGAGTCCGGCCCCGAGGAACTGGGCGCAGAGGAGGAGATGGAGGCCGGGCGGCCGCGGCCCGTGCTGCGCTCGGTGAACTCGCGCGAGCCCTCCCAGGTCATCTTCTTCAATCGCAGTCCGCGCGTCGTGCTGCCCGTATGGCTCAACTTCGACG	214M	72-X-C,87-X-A,167-X-T	382	483	1141	1	135	422	134	327	1141	496	187	496	174	Uncertain significance	Uncertain / Conflicting	0	0	0	0	0	0	0	0	NA	NA
10142078	C	A	c.231C>A	p.C77*	-2.70116	2.86637e-74	0.106011	0.443666	0.337654	LOF1	exon 1b	NA	1/3	1071	231	3	STOP_GAINED	C	*	CCDS2597.1	77	GAGTACGGCCCTGAAGAAGACGGCGGGGAGGAGTCGGGCGCCGAGGAGTCCGGCCCGGAAGAGTCCGGCCCCGAGGAACTGGGCGCAGAGGAGGAGATGGAGGCCGGGCGGCCGCGGCCCGTGCTGCGCTCGGTGAACTCGCGCGAGCCCTCCCAGGTCATCTTCTGAAATCGCAGTCCGCGCGTCGTGCTGCCCGTATGGCTCAACTTCGACG	214M	72-X-C,87-X-A,168-X-A	477	71	1669	1	185	194	35	333	1669	67	254	141	36	Pathogenic	Path. / Likely path	0	0	0	0	0	0	0	0	1	0
10142078	C	T	c.231C>T	p.C77C	-0.129652	0.203524	-0.775597	-0.535337	0.24026	Neutral	exon 1b	NA	1/3	1071	231	3	SYNONYMOUS	C	C	CCDS2597.1	77	GAGTACGGCCCTGAAGAAGACGGCGGGGAGGAGTCGGGCGCCGAGGAGTCCGGCCCGGAAGAGTCCGGCCCCGAGGAACTGGGCGCAGAGGAGGAGATGGAGGCCGGGCGGCCGCGGCCCGTGCTGCGCTCGGTGAACTCGCGCGAGCCCTCCCAGGTCATCTTCTGTAATCGCAGTCCGCGCGTCGTGCTGCCCGTATGGCTCAACTTCGACG	214M	72-X-C,87-X-A,168-X-T	947	876	1391	1	176	769	207	686	1391	809	284	912	260	absent	Absent	0	0	0	0	0	0	0	0	NA	NA
10142078	C	G	c.231C>G	p.C77W	0.00595725	0.814716	-0.151255	-0.0718394	0.0794151	Neutral	exon 1b	NA	1/3	1071	231	3	NON_SYNONYMOUS	C	W	CCDS2597.1	77	GAGTACGGCCCTGAAGAAGACGGCGGGGAGGAGTCGGGCGCCGAGGAGTCCGGCCCGGAAGAGTCCGGCCCCGAGGAACTGGGCGCAGAGGAGGAGATGGAGGCCGGGCGGCCGCGGCCCGTGCTGCGCTCGGTGAACTCGCGCGAGCCCTCCCAGGTCATCTTCTGGAATCGCAGTCCGCGCGTCGTGCTGCCCGTATGGCTCAACTTCGACG	214M	72-X-C,87-X-A,168-X-G	477	718	1299	2	164	563	213	331	1299	332	174	340	168	absent	Absent	0	0	0	0	0	0	0	0	NA	NA
10142079	A	T	c.232A>T	p.N78Y	-2.77331	3.20417e-51	-0.22223	0.711685	0.933915	LOF1	exon 1b	NA	1/3	1072	232	3	NON_SYNONYMOUS	N	Y	CCDS2597.1	78	GAGTACGGCCCTGAAGAAGACGGCGGGGAGGAGTCGGGCGCCGAGGAGTCCGGCCCGGAAGAGTCCGGCCCCGAGGAACTGGGCGCAGAGGAGGAGATGGAGGCCGGGCGGCCGCGGCCCGTGCTGCGCTCGGTGAACTCGCGCGAGCCCTCCCAGGTCATCTTCTGCTATCGCAGTCCGCGCGTCGTGCTGCCCGTATGGCTCAACTTCGACG	214M	72-X-C,87-X-A,169-X-T	546	115	1540	1	180	169	76	403	1540	114	189	185	44	Likely pathogenic	Path. / Likely path	4	0	1	0	0	0	0	0	5	0
10142079	A	C	c.232A>C	p.N78H	-2.47472	3.97601e-35	-0.103044	0.547334	0.650378	LOF1	exon 1b	NA	1/3	1072	232	3	NON_SYNONYMOUS	N	H	CCDS2597.1	78	GAGTACGGCCCTGAAGAAGACGGCGGGGAGGAGTCGGGCGCCGAGGAGTCCGGCCCGGAAGAGTCCGGCCCCGAGGAACTGGGCGCAGAGGAGGAGATGGAGGCCGGGCGGCCGCGGCCCGTGCTGCGCTCGGTGAACTCGCGCGAGCCCTCCCAGGTCATCTTCTGCCATCGCAGTCCGCGCGTCGTGCTGCCCGTATGGCTCAACTTCGACG	214M	72-X-C,87-X-A,169-X-C	504	175	1442	1	155	172	66	302	1442	93	165	151	46	Pathogenic	Path. / Likely path	3	0	9	8	0	0	0	0	13	0
10142079	A	G	c.232A>G	p.N78D	-2.24534	1.92211e-29	-0.00829741	0.25939	0.267687	LOF1	exon 1b	NA	1/3	1072	232	3	NON_SYNONYMOUS	N	D	CCDS2597.1	78	GAGTACGGCCCTGAAGAAGACGGCGGGGAGGAGTCGGGCGCCGAGGAGTCCGGCCCGGAAGAGTCCGGCCCCGAGGAACTGGGCGCAGAGGAGGAGATGGAGGCCGGGCGGCCGCGGCCCGTGCTGCGCTCGGTGAACTCGCGCGAGCCCTCCCAGGTCATCTTCTGCGATCGCAGTCCGCGCGTCGTGCTGCCCGTATGGCTCAACTTCGACG	214M	72-X-C,87-X-A,169-X-G	312	77	1133	1	122	143	29	304	1133	167	175	155	45	Likely pathogenic	Path. / Likely path	3	0	1	1	0	0	0	0	4	0
10142080	A	C	c.233A>C	p.N78T	-3.23415	9.71369e-91	-0.0234768	0.606021	0.629498	LOF1	exon 1b	NA	1/3	1073	233	3	NON_SYNONYMOUS	N	T	CCDS2597.1	78	GAGTACGGCCCTGAAGAAGACGGCGGGGAGGAGTCGGGCGCCGAGGAGTCCGGCCCGGAAGAGTCCGGCCCCGAGGAACTGGGCGCAGAGGAGGAGATGGAGGCCGGGCGGCCGCGGCCCGTGCTGCGCTCGGTGAACTCGCGCGAGCCCTCCCAGGTCATCTTCTGCACTCGCAGTCCGCGCGTCGTGCTGCCCGTATGGCTCAACTTCGACG	214M	72-X-C,87-X-A,170-X-C	409	29	1166	1	126	102	15	263	1166	72	140	86	33	Pathogenic	Path. / Likely path	1	0	2	3	0	0	0	0	3	0
10142080	A	T	c.233A>T	p.N78I	-2.53201	5.9185e-59	0.00883678	0.753473	0.744636	LOF1	exon 1b	NA	1/3	1073	233	3	NON_SYNONYMOUS	N	I	CCDS2597.1	78	GAGTACGGCCCTGAAGAAGACGGCGGGGAGGAGTCGGGCGCCGAGGAGTCCGGCCCGGAAGAGTCCGGCCCCGAGGAACTGGGCGCAGAGGAGGAGATGGAGGCCGGGCGGCCGCGGCCCGTGCTGCGCTCGGTGAACTCGCGCGAGCCCTCCCAGGTCATCTTCTGCATTCGCAGTCCGCGCGTCGTGCTGCCCGTATGGCTCAACTTCGACG	214M	72-X-C,87-X-A,170-X-T	464	69	1413	1	154	122	42	291	1413	91	165	108	45	Likely pathogenic	Path. / Likely path	3	0	2	0	0	0	0	0	5	0
10142080	A	G	c.233A>G	p.N78S	-2.35854	2.31115e-28	-0.0809979	0.274302	0.3553	LOF1	exon 1b	NA	1/3	1073	233	3	NON_SYNONYMOUS	N	S	CCDS2597.1	78	GAGTACGGCCCTGAAGAAGACGGCGGGGAGGAGTCGGGCGCCGAGGAGTCCGGCCCGGAAGAGTCCGGCCCCGAGGAACTGGGCGCAGAGGAGGAGATGGAGGCCGGGCGGCCGCGGCCCGTGCTGCGCTCGGTGAACTCGCGCGAGCCCTCCCAGGTCATCTTCTGCAGTCGCAGTCCGCGCGTCGTGCTGCCCGTATGGCTCAACTTCGACG	214M	72-X-C,87-X-A,170-X-G	416	132	1228	1	105	165	43	261	1228	117	171	120	39	Pathogenic	Path. / Likely path	10	1	20	13	0	0	0	0	36	0
10142081	T	G	c.234T>G	p.N78K	-3.22983	1.50937e-76	-0.156565	-0.104096	0.052469	LOF1	exon 1b	NA	1/3	1074	234	3	NON_SYNONYMOUS	N	K	CCDS2597.1	78	GAGTACGGCCCTGAAGAAGACGGCGGGGAGGAGTCGGGCGCCGAGGAGTCCGGCCCGGAAGAGTCCGGCCCCGAGGAACTGGGCGCAGAGGAGGAGATGGAGGCCGGGCGGCCGCGGCCCGTGCTGCGCTCGGTGAACTCGCGCGAGCCCTCCCAGGTCATCTTCTGCAAGCGCAGTCCGCGCGTCGTGCTGCCCGTATGGCTCAACTTCGACG	214M	72-X-C,87-X-A,171-X-G	396	30	1213	1	123	97	9	297	1213	110	173	111	48	absent	Absent	4	0	0	0	0	0	0	0	4	0
10142081	T	A	c.234T>A	p.N78K	-2.97437	2.86637e-74	-0.138724	0.45377	0.592494	LOF1	exon 1b	NA	1/3	1074	234	3	NON_SYNONYMOUS	N	K	CCDS2597.1	78	GAGTACGGCCCTGAAGAAGACGGCGGGGAGGAGTCGGGCGCCGAGGAGTCCGGCCCGGAAGAGTCCGGCCCCGAGGAACTGGGCGCAGAGGAGGAGATGGAGGCCGGGCGGCCGCGGCCCGTGCTGCGCTCGGTGAACTCGCGCGAGCCCTCCCAGGTCATCTTCTGCAAACGCAGTCCGCGCGTCGTGCTGCCCGTATGGCTCAACTTCGACG	214M	72-X-C,87-X-A,171-X-A	454	70	1240	1	150	126	38	283	1240	55	158	123	30	absent	Absent	5	0	0	0	0	0	0	0	5	0
10142081	T	C	c.234T>C	p.N78N	-0.0775877	0.728166	-0.0705237	-0.0560418	0.0144819	Neutral	exon 1b	NA	1/3	1074	234	3	SYNONYMOUS	N	N	CCDS2597.1	78	GAGTACGGCCCTGAAGAAGACGGCGGGGAGGAGTCGGGCGCCGAGGAGTCCGGCCCGGAAGAGTCCGGCCCCGAGGAACTGGGCGCAGAGGAGGAGATGGAGGCCGGGCGGCCGCGGCCCGTGCTGCGCTCGGTGAACTCGCGCGAGCCCTCCCAGGTCATCTTCTGCAACCGCAGTCCGCGCGTCGTGCTGCCCGTATGGCTCAACTTCGACG	214M	72-X-C,87-X-A,171-X-C	495	496	1138	1	163	536	195	333	1138	479	215	502	191	absent	Absent	0	0	0	0	0	0	0	0	NA	NA
10142082	C	G	c.235C>G	p.R79G	-0.270995	0.280941	-0.244123	-0.0174215	0.226702	Intermediate	exon 1b	NA	1/3	1075	235	3	NON_SYNONYMOUS	R	G	CCDS2597.1	79	GAGTACGGCCCTGAAGAAGACGGCGGGGAGGAGTCGGGCGCCGAGGAGTCCGGCCCGGAAGAGTCCGGCCCCGAGGAACTGGGCGCAGAGGAGGAGATGGAGGCCGGGCGGCCGCGGCCCGTGCTGCGCTCGGTGAACTCGCGCGAGCCCTCCCAGGTCATCTTCTGCAATGGCAGTCCGCGCGTCGTGCTGCCCGTATGGCTCAACTTCGACG	214M	72-X-C,87-X-A,172-X-G	429	305	1276	1	125	348	141	279	1276	446	134	424	154	Uncertain significance	Uncertain / Conflicting	0	0	0	0	0	0	0	0	NA	NA
10142082	C	A	c.235C>A	p.R79S	-0.055341	0.163418	0.0477776	0.0712026	0.023425	Neutral	exon 1b	NA	1/3	1075	235	3	NON_SYNONYMOUS	R	S	CCDS2597.1	79	GAGTACGGCCCTGAAGAAGACGGCGGGGAGGAGTCGGGCGCCGAGGAGTCCGGCCCGGAAGAGTCCGGCCCCGAGGAACTGGGCGCAGAGGAGGAGATGGAGGCCGGGCGGCCGCGGCCCGTGCTGCGCTCGGTGAACTCGCGCGAGCCCTCCCAGGTCATCTTCTGCAATAGCAGTCCGCGCGTCGTGCTGCCCGTATGGCTCAACTTCGACG	214M	72-X-C,87-X-A,172-X-A	447	386	1234	2	122	386	172	279	1234	344	149	297	156	Uncertain significance	Uncertain / Conflicting	0	0	0	0	0	0	0	0	NA	NA
10142082	C	T	c.235C>T	p.R79C	-0.0180033	0.61319	-0.193783	-0.25586	-0.0620772	Neutral	exon 1b	NA	1/3	1075	235	3	NON_SYNONYMOUS	R	C	CCDS2597.1	79	GAGTACGGCCCTGAAGAAGACGGCGGGGAGGAGTCGGGCGCCGAGGAGTCCGGCCCGGAAGAGTCCGGCCCCGAGGAACTGGGCGCAGAGGAGGAGATGGAGGCCGGGCGGCCGCGGCCCGTGCTGCGCTCGGTGAACTCGCGCGAGCCCTCCCAGGTCATCTTCTGCAATTGCAGTCCGCGCGTCGTGCTGCCCGTATGGCTCAACTTCGACG	214M	72-X-C,87-X-A,172-X-T	605	649	1663	1	150	506	214	452	1663	563	233	559	188	Uncertain significance	Uncertain / Conflicting	0	0	0	0	0	0	0	0	NA	NA
10142083	G	C	c.236G>C	p.R79P	-1.76752	1.6178e-25	0.145533	0.331282	0.185748	LOF1	exon 1b	NA	1/3	1076	236	3	NON_SYNONYMOUS	R	P	CCDS2597.1	79	GAGTACGGCCCTGAAGAAGACGGCGGGGAGGAGTCGGGCGCCGAGGAGTCCGGCCCGGAAGAGTCCGGCCCCGAGGAACTGGGCGCAGAGGAGGAGATGGAGGCCGGGCGGCCGCGGCCCGTGCTGCGCTCGGTGAACTCGCGCGAGCCCTCCCAGGTCATCTTCTGCAATCCCAGTCCGCGCGTCGTGCTGCCCGTATGGCTCAACTTCGACG	214M	72-X-C,87-X-A,173-X-C	646	236	2150	1	212	409	79	467	2150	207	310	318	126	absent	Absent	0	0	0	0	0	0	0	0	2	0
10142083	G	A	c.236G>A	p.R79H	-0.0508021	0.706364	-0.635928	-0.681495	-0.0455667	Neutral	exon 1b	NA	1/3	1076	236	3	NON_SYNONYMOUS	R	H	CCDS2597.1	79	GAGTACGGCCCTGAAGAAGACGGCGGGGAGGAGTCGGGCGCCGAGGAGTCCGGCCCGGAAGAGTCCGGCCCCGAGGAACTGGGCGCAGAGGAGGAGATGGAGGCCGGGCGGCCGCGGCCCGTGCTGCGCTCGGTGAACTCGCGCGAGCCCTCCCAGGTCATCTTCTGCAATCACAGTCCGCGCGTCGTGCTGCCCGTATGGCTCAACTTCGACG	214M	72-X-C,87-X-A,173-X-A	1072	1104	1448	1	258	928	239	814	1448	1123	334	1139	318	absent	Absent	2	0	0	0	0	0	0	0	2	0
10142083	G	T	c.236G>T	p.R79L	0.141843	0.999801	0.111407	0.104308	-0.00709868	Neutral	exon 1b	NA	1/3	1076	236	3	NON_SYNONYMOUS	R	L	CCDS2597.1	79	GAGTACGGCCCTGAAGAAGACGGCGGGGAGGAGTCGGGCGCCGAGGAGTCCGGCCCGGAAGAGTCCGGCCCCGAGGAACTGGGCGCAGAGGAGGAGATGGAGGCCGGGCGGCCGCGGCCCGTGCTGCGCTCGGTGAACTCGCGCGAGCCCTCCCAGGTCATCTTCTGCAATCTCAGTCCGCGCGTCGTGCTGCCCGTATGGCTCAACTTCGACG	214M	72-X-C,87-X-A,173-X-T	720	829	1948	1	218	742	253	464	1948	863	303	687	379	Uncertain significance	Uncertain / Conflicting	0	0	0	0	0	0	0	0	NA	NA
10142084	C	G	c.237C>G	p.R79R	-0.132674	0.61319	-0.142307	0.0334131	0.17572	Neutral	exon 1b	NA	1/3	1077	237	3	SYNONYMOUS	R	R	CCDS2597.1	79	GAGTACGGCCCTGAAGAAGACGGCGGGGAGGAGTCGGGCGCCGAGGAGTCCGGCCCGGAAGAGTCCGGCCCCGAGGAACTGGGCGCAGAGGAGGAGATGGAGGCCGGGCGGCCGCGGCCCGTGCTGCGCTCGGTGAACTCGCGCGAGCCCTCCCAGGTCATCTTCTGCAATCGGAGTCCGCGCGTCGTGCTGCCCGTATGGCTCAACTTCGACG	214M	72-X-C,87-X-A,174-X-G	778	791	2575	1	259	929	304	740	2575	967	408	943	416	Likely benign	Benign / Likely benign	1	0	0	0	0	0	0	0	1	0
10142084	C	T	c.237C>T	p.R79R	0.0630259	0.964171	-0.136785	0.0468157	0.1836	Neutral	exon 1b	NA	1/3	1077	237	3	SYNONYMOUS	R	R	CCDS2597.1	79	GAGTACGGCCCTGAAGAAGACGGCGGGGAGGAGTCGGGCGCCGAGGAGTCCGGCCCGGAAGAGTCCGGCCCCGAGGAACTGGGCGCAGAGGAGGAGATGGAGGCCGGGCGGCCGCGGCCCGTGCTGCGCTCGGTGAACTCGCGCGAGCCCTCCCAGGTCATCTTCTGCAATCGTAGTCCGCGCGTCGTGCTGCCCGTATGGCTCAACTTCGACG	214M	72-X-C,87-X-A,174-X-T	1491	1713	4365	1	418	1419	646	1011	4365	1518	667	1421	678	Likely benign	Benign / Likely benign	0	0	0	0	0	0	0	0	NA	NA
10142084	C	A	c.237C>A	p.R79R	0.169996	0.999801	-0.0167482	-0.0302799	-0.0135317	Neutral	exon 1b	NA	1/3	1077	237	3	SYNONYMOUS	R	R	CCDS2597.1	79	GAGTACGGCCCTGAAGAAGACGGCGGGGAGGAGTCGGGCGCCGAGGAGTCCGGCCCGGAAGAGTCCGGCCCCGAGGAACTGGGCGCAGAGGAGGAGATGGAGGCCGGGCGGCCGCGGCCCGTGCTGCGCTCGGTGAACTCGCGCGAGCCCTCCCAGGTCATCTTCTGCAATCGAAGTCCGCGCGTCGTGCTGCCCGTATGGCTCAACTTCGACG	214M	72-X-C,87-X-A,174-X-A	738	816	1906	1	221	703	284	414	1906	745	302	700	324	absent	Absent	0	0	0	0	0	0	0	0	NA	NA
10142085	A	C	c.238A>C	p.S80R	-2.38293	7.9462e-49	0.0614532	0.206581	0.145128	LOF1	exon 1b	NA	1/3	1078	238	3	NON_SYNONYMOUS	S	R	CCDS2597.1	80	GAGTACGGCCCTGAAGAAGACGGCGGGGAGGAGTCGGGCGCCGAGGAGTCCGGCCCGGAAGAGTCCGGCCCCGAGGAACTGGGCGCAGAGGAGGAGATGGAGGCCGGGCGGCCGCGGCCCGTGCTGCGCTCGGTGAACTCGCGCGAGCCCTCCCAGGTCATCTTCTGCAATCGCCGTCCGCGCGTCGTGCTGCCCGTATGGCTCAACTTCGACG	214M	72-X-C,87-X-A,175-X-C	457	82	1589	1	171	191	36	341	1589	123	233	127	104	Pathogenic	Path. / Likely path	1	0	3	4	0	0	0	0	7	0
10142085	A	G	c.238A>G	p.S80G	-0.311826	0.00574351	-0.0203234	0.019464	0.0397874	Intermediate	exon 1b	NA	1/3	1078	238	3	NON_SYNONYMOUS	S	G	CCDS2597.1	80	GAGTACGGCCCTGAAGAAGACGGCGGGGAGGAGTCGGGCGCCGAGGAGTCCGGCCCGGAAGAGTCCGGCCCCGAGGAACTGGGCGCAGAGGAGGAGATGGAGGCCGGGCGGCCGCGGCCCGTGCTGCGCTCGGTGAACTCGCGCGAGCCCTCCCAGGTCATCTTCTGCAATCGCGGTCCGCGCGTCGTGCTGCCCGTATGGCTCAACTTCGACG	214M	72-X-C,87-X-A,175-X-G	610	439	1552	1	202	467	178	406	1552	449	255	566	205	Likely pathogenic	Path. / Likely path	0	0	0	0	0	0	0	0	3	0
10142085	A	T	c.238A>T	p.S80C	-0.0194392	0.625611	0.009209	0.0337813	0.0245723	Neutral	exon 1b	NA	1/3	1078	238	3	NON_SYNONYMOUS	S	C	CCDS2597.1	80	GAGTACGGCCCTGAAGAAGACGGCGGGGAGGAGTCGGGCGCCGAGGAGTCCGGCCCGGAAGAGTCCGGCCCCGAGGAACTGGGCGCAGAGGAGGAGATGGAGGCCGGGCGGCCGCGGCCCGTGCTGCGCTCGGTGAACTCGCGCGAGCCCTCCCAGGTCATCTTCTGCAATCGCTGTCCGCGCGTCGTGCTGCCCGTATGGCTCAACTTCGACG	214M	72-X-C,87-X-A,175-X-T	768	835	2057	1	255	819	371	511	2057	633	325	815	256	absent	Absent	0	0	0	0	0	0	0	0	NA	NA
10142086	G	A	c.239G>A	p.S80N	-1.85815	4.84489e-36	0.15939	0.019157	-0.140233	LOF1	exon 1b	NA	1/3	1079	239	3	NON_SYNONYMOUS	S	N	CCDS2597.1	80	GAGTACGGCCCTGAAGAAGACGGCGGGGAGGAGTCGGGCGCCGAGGAGTCCGGCCCGGAAGAGTCCGGCCCCGAGGAACTGGGCGCAGAGGAGGAGATGGAGGCCGGGCGGCCGCGGCCCGTGCTGCGCTCGGTGAACTCGCGCGAGCCCTCCCAGGTCATCTTCTGCAATCGCAATCCGCGCGTCGTGCTGCCCGTATGGCTCAACTTCGACG	214M	72-X-C,87-X-A,176-X-A	714	198	2238	1	226	326	58	522	2238	194	345	296	101	Pathogenic	Path. / Likely path	6	0	5	6	1	0	0	0	19	0
10142086	G	T	c.239G>T	p.S80I	-1.57008	1.63135e-20	0.088844	0.0829991	-0.00584483	LOF1	exon 1b	NA	1/3	1079	239	3	NON_SYNONYMOUS	S	I	CCDS2597.1	80	GAGTACGGCCCTGAAGAAGACGGCGGGGAGGAGTCGGGCGCCGAGGAGTCCGGCCCGGAAGAGTCCGGCCCCGAGGAACTGGGCGCAGAGGAGGAGATGGAGGCCGGGCGGCCGCGGCCCGTGCTGCGCTCGGTGAACTCGCGCGAGCCCTCCCAGGTCATCTTCTGCAATCGCATTCCGCGCGTCGTGCTGCCCGTATGGCTCAACTTCGACG	214M	72-X-C,87-X-A,176-X-T	468	131	1518	1	135	195	56	332	1518	246	227	267	78	Pathogenic	Path. / Likely path	1	2	4	3	0	0	0	0	8	0
10142086	G	C	c.239G>C	p.S80T	0.131944	0.881827	0.0321285	-0.00641533	-0.0385439	Neutral	exon 1b	NA	1/3	1079	239	3	NON_SYNONYMOUS	S	T	CCDS2597.1	80	GAGTACGGCCCTGAAGAAGACGGCGGGGAGGAGTCGGGCGCCGAGGAGTCCGGCCCGGAAGAGTCCGGCCCCGAGGAACTGGGCGCAGAGGAGGAGATGGAGGCCGGGCGGCCGCGGCCCGTGCTGCGCTCGGTGAACTCGCGCGAGCCCTCCCAGGTCATCTTCTGCAATCGCACTCCGCGCGTCGTGCTGCCCGTATGGCTCAACTTCGACG	214M	72-X-C,87-X-A,176-X-C	348	330	1113	1	137	380	132	282	1113	481	172	444	275	absent	Absent	0	0	0	0	0	0	0	0	NA	NA
10142087	T	C	c.240T>C	p.S80S	-0.0319238	0.756075	0.240937	0.0407396	-0.200198	Neutral	exon 1a	NA	1/3	1080	240	3	SYNONYMOUS	S	S	CCDS2597.1	80	TGCGCTCGGTGAACTCGCGCGAGCCCTCCCAGGTCATCTTCTGCAATCGTAGCCCGCGCGTCGTGCTGCCCGTATGGCTCAACTTCGACGGCGAGCCGCAGCCCTACCCAACGCTGCCGCCTGGCACGGGCCGCCGCATACACAGCTACCGAGGTACGAGCCTGGCGCTTAGGCCCGACCCAGCAGGGACGATAGCACGGTCTGAA	206M	50-X-T,53-X-C,140-X-A,159-X-A,163-X-T	794	1822	2665	1	574	1193	841	658	2665	1214	661	1284	784	Likely benign	Benign / Likely benign	0	0	0	0	0	0	0	0	NA	NA
10142087	T	G	c.240T>G	p.S80R	-3.7459	1.67513e-116	-0.178121	0.195435	0.373556	LOF1	exon 1b	NA	1/3	1080	240	3	NON_SYNONYMOUS	S	R	CCDS2597.1	80	GAGTACGGCCCTGAAGAAGACGGCGGGGAGGAGTCGGGCGCCGAGGAGTCCGGCCCGGAAGAGTCCGGCCCCGAGGAACTGGGCGCAGAGGAGGAGATGGAGGCCGGGCGGCCGCGGCCCGTGCTGCGCTCGGTGAACTCGCGCGAGCCCTCCCAGGTCATCTTCTGCAATCGCAGGCCGCGCGTCGTGCTGCCCGTATGGCTCAACTTCGACG	214M	72-X-C,87-X-A,177-X-G	284	17	796	1	70	56	5	151	796	27	107	49	19	absent	Absent	1	0	2	3	0	0	0	0	7	0
10142087	T	A	c.240T>A	p.S80R	-2.14831	2.30724e-42	-0.381823	-0.272572	0.109251	LOF1	exon 1b	NA	1/3	1080	240	3	NON_SYNONYMOUS	S	R	CCDS2597.1	80	GAGTACGGCCCTGAAGAAGACGGCGGGGAGGAGTCGGGCGCCGAGGAGTCCGGCCCGGAAGAGTCCGGCCCCGAGGAACTGGGCGCAGAGGAGGAGATGGAGGCCGGGCGGCCGCGGCCCGTGCTGCGCTCGGTGAACTCGCGCGAGCCCTCCCAGGTCATCTTCTGCAATCGCAGACCGCGCGTCGTGCTGCCCGTATGGCTCAACTTCGACG	214M	72-X-C,87-X-A,177-X-A	184	68	643	1	41	73	18	164	643	36	100	57	9	absent	Absent	6	0	0	0	0	0	0	0	8	0
10142088	C	T	c.241C>T	p.P81S	-0.00251529	0.839207	-0.0791689	-0.14174	-0.0625711	Neutral	exon 1a	NA	1/3	1081	241	3	NON_SYNONYMOUS	P	S	CCDS2597.1	81	TGCGCTCGGTGAACTCGCGCGAGCCCTCCCAGGTCATCTTCTGCAATCGTAGTTCGCGCGTCGTGCTGCCCGTATGGCTCAACTTCGACGGCGAGCCGCAGCCCTACCCAACGCTGCCGCCTGGCACGGGCCGCCGCATACACAGCTACCGAGGTACGAGCCTGGCGCTTAGGCCCGACCCAGCAGGGACGATAGCACGGTCTGAA	206M	50-X-T,54-X-T,140-X-A,159-X-A,163-X-T	755	1926	2283	1	507	1332	778	882	2283	1541	612	1768	883	Conflicting interpretations of pathogenicity	Uncertain / Conflicting	13	0	14	12	1	0	0	1	32	0
10142088	C	G	c.241C>G	p.P81A	0.0357616	0.892851	0.170387	-0.0632724	-0.233659	Neutral	exon 1a	NA	1/3	1081	241	3	NON_SYNONYMOUS	P	A	CCDS2597.1	81	TGCGCTCGGTGAACTCGCGCGAGCCCTCCCAGGTCATCTTCTGCAATCGTAGTGCGCGCGTCGTGCTGCCCGTATGGCTCAACTTCGACGGCGAGCCGCAGCCCTACCCAACGCTGCCGCCTGGCACGGGCCGCCGCATACACAGCTACCGAGGTACGAGCCTGGCGCTTAGGCCCGACCCAGCAGGGACGATAGCACGGTCTGAA	206M	50-X-T,54-X-G,140-X-A,159-X-A,163-X-T	603	1585	1996	1	386	1050	665	556	1996	1008	572	1063	620	Uncertain significance	Uncertain / Conflicting	0	0	0	0	0	0	0	0	NA	NA
10142088	C	A	c.241C>A	p.P81T	0.209878	0.999811	-0.169611	0.0806851	0.250296	Neutral	exon 1a	NA	1/3	1081	241	3	NON_SYNONYMOUS	P	T	CCDS2597.1	81	TGCGCTCGGTGAACTCGCGCGAGCCCTCCCAGGTCATCTTCTGCAATCGTAGTACGCGCGTCGTGCTGCCCGTATGGCTCAACTTCGACGGCGAGCCGCAGCCCTACCCAACGCTGCCGCCTGGCACGGGCCGCCGCATACACAGCTACCGAGGTACGAGCCTGGCGCTTAGGCCCGACCCAGCAGGGACGATAGCACGGTCTGAA	206M	50-X-T,54-X-A,140-X-A,159-X-A,163-X-T	550	1108	1656	1	349	825	557	406	1656	1302	263	1143	816	absent	Absent	2	0	0	0	0	0	0	0	2	0
10142089	C	T	c.242C>T	p.P81L	-0.507945	0.000127345	-0.0157559	0.139737	0.155493	LOF2	exon 1a	NA	1/3	1082	242	3	NON_SYNONYMOUS	P	L	CCDS2597.1	81	TGCGCTCGGTGAACTCGCGCGAGCCCTCCCAGGTCATCTTCTGCAATCGTAGTCTGCGCGTCGTGCTGCCCGTATGGCTCAACTTCGACGGCGAGCCGCAGCCCTACCCAACGCTGCCGCCTGGCACGGGCCGCCGCATACACAGCTACCGAGGTACGAGCCTGGCGCTTAGGCCCGACCCAGCAGGGACGATAGCACGGTCTGAA	206M	50-X-T,55-X-T,140-X-A,159-X-A,163-X-T	712	1274	1343	1	550	979	547	539	1343	555	355	652	442	Likely pathogenic	Path. / Likely path	0	0	0	0	0	0	0	0	NA	NA
10142089	C	A	c.242C>A	p.P81Q	0.0545688	0.910132	-0.201369	-0.122246	0.0791236	Neutral	exon 1a	NA	1/3	1082	242	3	NON_SYNONYMOUS	P	Q	CCDS2597.1	81	TGCGCTCGGTGAACTCGCGCGAGCCCTCCCAGGTCATCTTCTGCAATCGTAGTCAGCGCGTCGTGCTGCCCGTATGGCTCAACTTCGACGGCGAGCCGCAGCCCTACCCAACGCTGCCGCCTGGCACGGGCCGCCGCATACACAGCTACCGAGGTACGAGCCTGGCGCTTAGGCCCGACCCAGCAGGGACGATAGCACGGTCTGAA	206M	50-X-T,55-X-A,140-X-A,159-X-A,163-X-T	722	2057	1588	1	389	1273	829	652	1588	1127	476	1041	665	Conflicting interpretations of pathogenicity	Uncertain / Conflicting	0	0	0	0	0	0	0	0	NA	NA
10142089	C	G	c.242C>G	p.P81R	0.130879	0.973499	0.042292	-0.092429	-0.134721	Neutral	exon 1a	NA	1/3	1082	242	3	NON_SYNONYMOUS	P	R	CCDS2597.1	81	TGCGCTCGGTGAACTCGCGCGAGCCCTCCCAGGTCATCTTCTGCAATCGTAGTCGGCGCGTCGTGCTGCCCGTATGGCTCAACTTCGACGGCGAGCCGCAGCCCTACCCAACGCTGCCGCCTGGCACGGGCCGCCGCATACACAGCTACCGAGGTACGAGCCTGGCGCTTAGGCCCGACCCAGCAGGGACGATAGCACGGTCTGAA	206M	50-X-T,55-X-G,140-X-A,159-X-A,163-X-T	986	2604	3115	1	683	1844	1336	956	3115	2037	761	1871	984	absent	Absent	0	0	0	0	0	0	0	0	NA	NA
10142090	G	T	c.243G>T	p.P81P	0	0.840451	0.346996	0.182872	-0.164124	Neutral	exon 1a	NA	1/3	1083	243	3	SYNONYMOUS	P	P	CCDS2597.1	81	TGCGCTCGGTGAACTCGCGCGAGCCCTCCCAGGTCATCTTCTGCAATCGTAGTCCTCGCGTCGTGCTGCCCGTATGGCTCAACTTCGACGGCGAGCCGCAGCCCTACCCAACGCTGCCGCCTGGCACGGGCCGCCGCATACACAGCTACCGAGGTACGAGCCTGGCGCTTAGGCCCGACCCAGCAGGGACGATAGCACGGTCTGAA	206M	50-X-T,56-X-T,140-X-A,159-X-A,163-X-T	611	1332	1791	1	541	847	676	561	1791	1152	533	1107	824	absent	Absent	0	0	0	0	0	0	0	0	NA	NA
10142090	G	A	c.243G>A	p.P81P	0.010546	0.855725	0.320196	0.275116	-0.0450807	Neutral	exon 1a	NA	1/3	1083	243	3	SYNONYMOUS	P	P	CCDS2597.1	81	TGCGCTCGGTGAACTCGCGCGAGCCCTCCCAGGTCATCTTCTGCAATCGTAGTCCACGCGTCGTGCTGCCCGTATGGCTCAACTTCGACGGCGAGCCGCAGCCCTACCCAACGCTGCCGCCTGGCACGGGCCGCCGCATACACAGCTACCGAGGTACGAGCCTGGCGCTTAGGCCCGACCCAGCAGGGACGATAGCACGGTCTGAA	206M	50-X-T,56-X-A,140-X-A,159-X-A,163-X-T	617	1676	1759	1	642	1183	986	638	1759	1071	497	1013	751	absent	Absent	0	0	0	0	0	0	0	0	NA	NA
10142090	G	C	c.243G>C	p.P81P	0.104652	0.966792	-0.531437	-0.489831	0.0416063	Neutral	exon 1a	NA	1/3	1083	243	3	SYNONYMOUS	P	P	CCDS2597.1	81	TGCGCTCGGTGAACTCGCGCGAGCCCTCCCAGGTCATCTTCTGCAATCGTAGTCCCCGCGTCGTGCTGCCCGTATGGCTCAACTTCGACGGCGAGCCGCAGCCCTACCCAACGCTGCCGCCTGGCACGGGCCGCCGCATACACAGCTACCGAGGTACGAGCCTGGCGCTTAGGCCCGACCCAGCAGGGACGATAGCACGGTCTGAA	206M	50-X-T,56-X-C,140-X-A,159-X-A,163-X-T	583	1739	1467	1	279	1028	589	596	1467	1074	310	959	453	absent	Absent	0	0	0	0	0	0	0	0	NA	NA
10142091	C	G	c.244C>G	p.R82G	-0.156867	0.359467	0.0586048	-0.399984	-0.458589	Neutral	exon 1a	NA	1/3	1084	244	3	NON_SYNONYMOUS	R	G	CCDS2597.1	82	TGCGCTCGGTGAACTCGCGCGAGCCCTCCCAGGTCATCTTCTGCAATCGTAGTCCGGGCGTCGTGCTGCCCGTATGGCTCAACTTCGACGGCGAGCCGCAGCCCTACCCAACGCTGCCGCCTGGCACGGGCCGCCGCATACACAGCTACCGAGGTACGAGCCTGGCGCTTAGGCCCGACCCAGCAGGGACGATAGCACGGTCTGAA	206M	50-X-T,57-X-G,140-X-A,159-X-A,163-X-T	526	893	1699	1	392	808	355	440	1699	882	333	784	359	absent	Absent	1	2	1	0	0	0	0	0	8	0
10142091	C	T	c.244C>T	p.R82C	0.0169764	0.858629	-0.200444	-0.379255	-0.178811	Neutral	exon 1a	NA	1/3	1084	244	3	NON_SYNONYMOUS	R	C	CCDS2597.1	82	TGCGCTCGGTGAACTCGCGCGAGCCCTCCCAGGTCATCTTCTGCAATCGTAGTCCGTGCGTCGTGCTGCCCGTATGGCTCAACTTCGACGGCGAGCCGCAGCCCTACCCAACGCTGCCGCCTGGCACGGGCCGCCGCATACACAGCTACCGAGGTACGAGCCTGGCGCTTAGGCCCGACCCAGCAGGGACGATAGCACGGTCTGAA	206M	50-X-T,57-X-T,140-X-A,159-X-A,163-X-T	811	1859	1507	1	455	1292	705	849	1507	1708	596	1605	750	Uncertain significance	Uncertain / Conflicting	1	0	0	0	0	0	0	0	2	0
10142091	C	A	c.244C>A	p.R82S	0.168762	0.99489	0.385094	0.164457	-0.220638	Neutral	exon 1a	NA	1/3	1084	244	3	NON_SYNONYMOUS	R	S	CCDS2597.1	82	TGCGCTCGGTGAACTCGCGCGAGCCCTCCCAGGTCATCTTCTGCAATCGTAGTCCGAGCGTCGTGCTGCCCGTATGGCTCAACTTCGACGGCGAGCCGCAGCCCTACCCAACGCTGCCGCCTGGCACGGGCCGCCGCATACACAGCTACCGAGGTACGAGCCTGGCGCTTAGGCCCGACCCAGCAGGGACGATAGCACGGTCTGAA	206M	50-X-T,57-X-A,140-X-A,159-X-A,163-X-T	692	1585	1933	1	658	1158	746	416	1933	1092	388	941	821	absent	Absent	0	0	0	0	0	0	0	0	NA	NA
10142092	G	C	c.245G>C	p.R82P	-2.50427	3.86266e-89	-0.084359	0.57285	0.657209	LOF1	exon 1a	NA	1/3	1085	245	3	NON_SYNONYMOUS	R	P	CCDS2597.1	82	TGCGCTCGGTGAACTCGCGCGAGCCCTCCCAGGTCATCTTCTGCAATCGTAGTCCGCCCGTCGTGCTGCCCGTATGGCTCAACTTCGACGGCGAGCCGCAGCCCTACCCAACGCTGCCGCCTGGCACGGGCCGCCGCATACACAGCTACCGAGGTACGAGCCTGGCGCTTAGGCCCGACCCAGCAGGGACGATAGCACGGTCTGAA	206M	50-X-T,58-X-C,140-X-A,159-X-A,163-X-T	889	183	3513	1	676	302	118	1098	3513	300	668	362	290	Pathogenic	Path. / Likely path	4	1	2	0	2	0	2	0	13	0
10142092	G	T	c.245G>T	p.R82L	-0.603612	3.85734e-06	0.784118	0.882668	0.0985499	LOF2	exon 1a	NA	1/3	1085	245	3	NON_SYNONYMOUS	R	L	CCDS2597.1	82	TGCGCTCGGTGAACTCGCGCGAGCCCTCCCAGGTCATCTTCTGCAATCGTAGTCCGCTCGTCGTGCTGCCCGTATGGCTCAACTTCGACGGCGAGCCGCAGCCCTACCCAACGCTGCCGCCTGGCACGGGCCGCCGCATACACAGCTACCGAGGTACGAGCCTGGCGCTTAGGCCCGACCCAGCAGGGACGATAGCACGGTCTGAA	206M	50-X-T,58-X-T,140-X-A,159-X-A,163-X-T	554	679	1806	1	652	610	577	390	1806	496	511	709	559	Likely pathogenic	Path. / Likely path	0	1	0	0	0	0	0	0	5	0
10142092	G	A	c.245G>A	p.R82H	0.284731	0.999811	-0.149514	-0.319678	-0.170165	Neutral	exon 1a	NA	1/3	1085	245	3	NON_SYNONYMOUS	R	H	CCDS2597.1	82	TGCGCTCGGTGAACTCGCGCGAGCCCTCCCAGGTCATCTTCTGCAATCGTAGTCCGCACGTCGTGCTGCCCGTATGGCTCAACTTCGACGGCGAGCCGCAGCCCTACCCAACGCTGCCGCCTGGCACGGGCCGCCGCATACACAGCTACCGAGGTACGAGCCTGGCGCTTAGGCCCGACCCAGCAGGGACGATAGCACGGTCTGAA	206M	50-X-T,58-X-A,140-X-A,159-X-A,163-X-T	608	1583	1747	1	413	1038	653	675	1747	1909	420	1614	837	Conflicting interpretations of pathogenicity	Uncertain / Conflicting	0	0	0	0	0	0	0	0	NA	NA
10142093	C	A	c.246C>A	p.R82R	0.0313747	0.889381	0.15709	0.283158	0.126069	Neutral	exon 1a	NA	1/3	1086	246	3	SYNONYMOUS	R	R	CCDS2597.1	82	TGCGCTCGGTGAACTCGCGCGAGCCCTCCCAGGTCATCTTCTGCAATCGTAGTCCGCGAGTCGTGCTGCCCGTATGGCTCAACTTCGACGGCGAGCCGCAGCCCTACCCAACGCTGCCGCCTGGCACGGGCCGCCGCATACACAGCTACCGAGGTACGAGCCTGGCGCTTAGGCCCGACCCAGCAGGGACGATAGCACGGTCTGAA	206M	50-X-T,59-X-A,140-X-A,159-X-A,163-X-T	608	1832	2049	1	533	1180	978	720	2049	1130	531	1342	883	absent	Absent	0	0	0	0	0	0	0	0	NA	NA
10142093	C	T	c.246C>T	p.R82R	0.0923856	0.953171	0.158138	-0.212077	-0.370215	Neutral	exon 1a	NA	1/3	1086	246	3	SYNONYMOUS	R	R	CCDS2597.1	82	TGCGCTCGGTGAACTCGCGCGAGCCCTCCCAGGTCATCTTCTGCAATCGTAGTCCGCGTGTCGTGCTGCCCGTATGGCTCAACTTCGACGGCGAGCCGCAGCCCTACCCAACGCTGCCGCCTGGCACGGGCCGCCGCATACACAGCTACCGAGGTACGAGCCTGGCGCTTAGGCCCGACCCAGCAGGGACGATAGCACGGTCTGAA	206M	50-X-T,59-X-T,140-X-A,159-X-A,163-X-T	534	1325	1248	1	505	890	516	482	1248	1022	330	862	551	Likely benign	Benign / Likely benign	0	0	0	0	0	0	0	0	NA	NA
10142093	C	G	c.246C>G	p.R82R	0.116389	0.969117	0.0143423	-0.181983	-0.196325	Neutral	exon 1a	NA	1/3	1086	246	3	SYNONYMOUS	R	R	CCDS2597.1	82	TGCGCTCGGTGAACTCGCGCGAGCCCTCCCAGGTCATCTTCTGCAATCGTAGTCCGCGGGTCGTGCTGCCCGTATGGCTCAACTTCGACGGCGAGCCGCAGCCCTACCCAACGCTGCCGCCTGGCACGGGCCGCCGCATACACAGCTACCGAGGTACGAGCCTGGCGCTTAGGCCCGACCCAGCAGGGACGATAGCACGGTCTGAA	206M	50-X-T,59-X-G,140-X-A,159-X-A,163-X-T	618	1289	2101	1	404	916	536	525	2101	1381	426	1312	727	absent	Absent	0	0	0	0	0	0	0	0	NA	NA
10142094	G	C	c.247G>C	p.V83L	-0.19909	0.227929	-0.342978	-0.151352	0.191626	Neutral	exon 1a	NA	1/3	1087	247	3	NON_SYNONYMOUS	V	L	CCDS2597.1	83	TGCGCTCGGTGAACTCGCGCGAGCCCTCCCAGGTCATCTTCTGCAATCGTAGTCCGCGCCTCGTGCTGCCCGTATGGCTCAACTTCGACGGCGAGCCGCAGCCCTACCCAACGCTGCCGCCTGGCACGGGCCGCCGCATACACAGCTACCGAGGTACGAGCCTGGCGCTTAGGCCCGACCCAGCAGGGACGATAGCACGGTCTGAA	206M	50-X-T,60-X-C,140-X-A,159-X-A,163-X-T	189	301	848	1	126	246	158	198	848	393	96	362	171	Uncertain significance	Uncertain / Conflicting	0	0	0	0	0	0	0	0	NA	NA
10142094	G	A	c.247G>A	p.V83I	0.0441007	0.902294	-0.0947769	0.00936842	0.104145	Neutral	exon 1a	NA	1/3	1087	247	3	NON_SYNONYMOUS	V	I	CCDS2597.1	83	TGCGCTCGGTGAACTCGCGCGAGCCCTCCCAGGTCATCTTCTGCAATCGTAGTCCGCGCATCGTGCTGCCCGTATGGCTCAACTTCGACGGCGAGCCGCAGCCCTACCCAACGCTGCCGCCTGGCACGGGCCGCCGCATACACAGCTACCGAGGTACGAGCCTGGCGCTTAGGCCCGACCCAGCAGGGACGATAGCACGGTCTGAA	206M	50-X-T,60-X-A,140-X-A,159-X-A,163-X-T	1129	2865	3604	1	727	2033	1275	973	3604	1854	689	1997	1189	absent	Absent	1	0	0	0	0	0	0	0	1	0
10142094	G	T	c.247G>T	p.V83F	0.0937907	0.953171	0.227661	0.202552	-0.0251085	Neutral	exon 1a	NA	1/3	1087	247	3	NON_SYNONYMOUS	V	F	CCDS2597.1	83	TGCGCTCGGTGAACTCGCGCGAGCCCTCCCAGGTCATCTTCTGCAATCGTAGTCCGCGCTTCGTGCTGCCCGTATGGCTCAACTTCGACGGCGAGCCGCAGCCCTACCCAACGCTGCCGCCTGGCACGGGCCGCCGCATACACAGCTACCGAGGTACGAGCCTGGCGCTTAGGCCCGACCCAGCAGGGACGATAGCACGGTCTGAA	206M	50-X-T,60-X-T,140-X-A,159-X-A,163-X-T	513	1145	1857	1	436	938	706	540	1857	1276	453	1178	772	absent	Absent	0	0	0	0	0	0	0	0	NA	NA
10142095	T	G	c.248T>G	p.V83G	-0.131777	0.427924	-0.130441	0.312382	0.442823	Neutral	exon 1a	NA	1/3	1088	248	3	NON_SYNONYMOUS	V	G	CCDS2597.1	83	TGCGCTCGGTGAACTCGCGCGAGCCCTCCCAGGTCATCTTCTGCAATCGTAGTCCGCGCGGCGTGCTGCCCGTATGGCTCAACTTCGACGGCGAGCCGCAGCCCTACCCAACGCTGCCGCCTGGCACGGGCCGCCGCATACACAGCTACCGAGGTACGAGCCTGGCGCTTAGGCCCGACCCAGCAGGGACGATAGCACGGTCTGAA	206M	50-X-T,61-X-G,140-X-A,159-X-A,163-X-T	842	2062	2442	1	613	1603	1245	874	2442	1269	521	1335	913	absent	Absent	0	0	0	0	0	0	0	0	NA	NA
10142095	T	C	c.248T>C	p.V83A	-0.0482559	0.696688	0.372219	0.0520134	-0.320206	Neutral	exon 1a	NA	1/3	1088	248	3	NON_SYNONYMOUS	V	A	CCDS2597.1	83	TGCGCTCGGTGAACTCGCGCGAGCCCTCCCAGGTCATCTTCTGCAATCGTAGTCCGCGCGCCGTGCTGCCCGTATGGCTCAACTTCGACGGCGAGCCGCAGCCCTACCCAACGCTGCCGCCTGGCACGGGCCGCCGCATACACAGCTACCGAGGTACGAGCCTGGCGCTTAGGCCCGACCCAGCAGGGACGATAGCACGGTCTGAA	206M	50-X-T,61-X-C,140-X-A,159-X-A,163-X-T	514	1010	1298	1	407	884	519	479	1298	1003	527	919	591	absent	Absent	0	0	0	0	0	0	0	0	NA	NA
10142095	T	A	c.248T>A	p.V83D	0.00981886	0.855725	0.192351	0.00996025	-0.182391	Neutral	exon 1a	NA	1/3	1088	248	3	NON_SYNONYMOUS	V	D	CCDS2597.1	83	TGCGCTCGGTGAACTCGCGCGAGCCCTCCCAGGTCATCTTCTGCAATCGTAGTCCGCGCGACGTGCTGCCCGTATGGCTCAACTTCGACGGCGAGCCGCAGCCCTACCCAACGCTGCCGCCTGGCACGGGCCGCCGCATACACAGCTACCGAGGTACGAGCCTGGCGCTTAGGCCCGACCCAGCAGGGACGATAGCACGGTCTGAA	206M	50-X-T,61-X-A,140-X-A,159-X-A,163-X-T	1046	2144	2850	1	851	1533	927	870	2850	1933	726	1917	1277	absent	Absent	0	0	0	0	0	0	0	0	NA	NA
10142096	C	G	c.249C>G	p.V83V	-0.0904655	0.564547	0.3241	0.474063	0.149963	Neutral	exon 1a	NA	1/3	1089	249	3	SYNONYMOUS	V	V	CCDS2597.1	83	TGCGCTCGGTGAACTCGCGCGAGCCCTCCCAGGTCATCTTCTGCAATCGTAGTCCGCGCGTGGTGCTGCCCGTATGGCTCAACTTCGACGGCGAGCCGCAGCCCTACCCAACGCTGCCGCCTGGCACGGGCCGCCGCATACACAGCTACCGAGGTACGAGCCTGGCGCTTAGGCCCGACCCAGCAGGGACGATAGCACGGTCTGAA	206M	50-X-T,62-X-G,140-X-A,159-X-A,163-X-T	608	1149	1890	1	436	937	788	491	1890	993	558	921	787	Likely benign	Benign / Likely benign	0	0	0	0	0	0	0	0	NA	NA
10142096	C	T	c.249C>T	p.V83V	0.114072	0.969117	-0.102944	-0.19121	-0.0882654	Neutral	exon 1a	NA	1/3	1089	249	3	SYNONYMOUS	V	V	CCDS2597.1	83	TGCGCTCGGTGAACTCGCGCGAGCCCTCCCAGGTCATCTTCTGCAATCGTAGTCCGCGCGTTGTGCTGCCCGTATGGCTCAACTTCGACGGCGAGCCGCAGCCCTACCCAACGCTGCCGCCTGGCACGGGCCGCCGCATACACAGCTACCGAGGTACGAGCCTGGCGCTTAGGCCCGACCCAGCAGGGACGATAGCACGGTCTGAA	206M	50-X-T,62-X-T,140-X-A,159-X-A,163-X-T	968	2842	2545	1	601	1852	1003	1059	2545	1971	769	1886	1207	absent	Absent	0	0	0	0	0	0	0	0	NA	NA
10142096	C	A	c.249C>A	p.V83V	0.170294	0.99489	0.0567584	-0.1634	-0.220159	Neutral	exon 1a	NA	1/3	1089	249	3	SYNONYMOUS	V	V	CCDS2597.1	83	TGCGCTCGGTGAACTCGCGCGAGCCCTCCCAGGTCATCTTCTGCAATCGTAGTCCGCGCGTAGTGCTGCCCGTATGGCTCAACTTCGACGGCGAGCCGCAGCCCTACCCAACGCTGCCGCCTGGCACGGGCCGCCGCATACACAGCTACCGAGGTACGAGCCTGGCGCTTAGGCCCGACCCAGCAGGGACGATAGCACGGTCTGAA	206M	50-X-T,62-X-A,140-X-A,159-X-A,163-X-T	729	1859	2683	1	427	1444	749	607	2683	1435	583	1618	800	absent	Absent	0	0	0	0	0	0	0	0	NA	NA
10142097	G	T	c.250G>T	p.V84L	-0.302954	0.0374125	0.0520094	0.259592	0.207583	Intermediate	exon 1a	NA	1/3	1090	250	3	NON_SYNONYMOUS	V	L	CCDS2597.1	84	TGCGCTCGGTGAACTCGCGCGAGCCCTCCCAGGTCATCTTCTGCAATCGTAGTCCGCGCGTCTTGCTGCCCGTATGGCTCAACTTCGACGGCGAGCCGCAGCCCTACCCAACGCTGCCGCCTGGCACGGGCCGCCGCATACACAGCTACCGAGGTACGAGCCTGGCGCTTAGGCCCGACCCAGCAGGGACGATAGCACGGTCTGAA	206M	50-X-T,63-X-T,140-X-A,159-X-A,163-X-T	1065	1657	2981	1	705	1499	980	1021	2981	1730	862	1849	1181	Pathogenic	Path. / Likely path	0	0	0	0	1	0	0	1	3	0
10142097	G	A	c.250G>A	p.V84M	-0.00204948	0.839207	-0.269175	-0.655141	-0.385966	Neutral	exon 1a	NA	1/3	1090	250	3	NON_SYNONYMOUS	V	M	CCDS2597.1	84	TGCGCTCGGTGAACTCGCGCGAGCCCTCCCAGGTCATCTTCTGCAATCGTAGTCCGCGCGTCATGCTGCCCGTATGGCTCAACTTCGACGGCGAGCCGCAGCCCTACCCAACGCTGCCGCCTGGCACGGGCCGCCGCATACACAGCTACCGAGGTACGAGCCTGGCGCTTAGGCCCGACCCAGCAGGGACGATAGCACGGTCTGAA	206M	50-X-T,63-X-A,140-X-A,159-X-A,163-X-T	662	1313	1122	2	365	859	421	502	1122	1129	326	962	400	Conflicting interpretations of pathogenicity	Uncertain / Conflicting	0	0	0	0	0	0	0	0	NA	NA
10142097	G	C	c.250G>C	p.V84L	0.215755	0.999811	0.213722	-0.0751461	-0.288868	Neutral	exon 1a	NA	1/3	1090	250	3	NON_SYNONYMOUS	V	L	CCDS2597.1	84	TGCGCTCGGTGAACTCGCGCGAGCCCTCCCAGGTCATCTTCTGCAATCGTAGTCCGCGCGTCCTGCTGCCCGTATGGCTCAACTTCGACGGCGAGCCGCAGCCCTACCCAACGCTGCCGCCTGGCACGGGCCGCCGCATACACAGCTACCGAGGTACGAGCCTGGCGCTTAGGCCCGACCCAGCAGGGACGATAGCACGGTCTGAA	206M	50-X-T,63-X-C,140-X-A,159-X-A,163-X-T	432	1252	956	1	284	812	505	345	956	777	367	670	489	Pathogenic	Path. / Likely path	0	1	0	0	0	0	0	0	1	0
10142098	T	A	c.251T>A	p.V84E	-2.91684	2.93374e-120	0.15946	1.22871	1.06925	LOF1	exon 1a	NA	1/3	1091	251	3	NON_SYNONYMOUS	V	E	CCDS2597.1	84	TGCGCTCGGTGAACTCGCGCGAGCCCTCCCAGGTCATCTTCTGCAATCGTAGTCCGCGCGTCGAGCTGCCCGTATGGCTCAACTTCGACGGCGAGCCGCAGCCCTACCCAACGCTGCCGCCTGGCACGGGCCGCCGCATACACAGCTACCGAGGTACGAGCCTGGCGCTTAGGCCCGACCCAGCAGGGACGATAGCACGGTCTGAA	206M	50-X-T,64-X-A,140-X-A,159-X-A,163-X-T	582	110	1692	1	386	113	162	546	1692	79	534	154	83	Likely pathogenic	Path. / Likely path	2	0	0	0	0	0	0	0	2	0
10142098	T	G	c.251T>G	p.V84G	0.00365494	0.847648	-0.24302	-0.0483319	0.194689	Neutral	exon 1a	NA	1/3	1091	251	3	NON_SYNONYMOUS	V	G	CCDS2597.1	84	TGCGCTCGGTGAACTCGCGCGAGCCCTCCCAGGTCATCTTCTGCAATCGTAGTCCGCGCGTCGGGCTGCCCGTATGGCTCAACTTCGACGGCGAGCCGCAGCCCTACCCAACGCTGCCGCCTGGCACGGGCCGCCGCATACACAGCTACCGAGGTACGAGCCTGGCGCTTAGGCCCGACCCAGCAGGGACGATAGCACGGTCTGAA	206M	50-X-T,64-X-G,140-X-A,159-X-A,163-X-T	782	1890	2170	1	431	1415	800	861	2170	1605	580	1640	999	absent	Absent	0	0	0	0	0	0	0	0	NA	NA
10142098	T	C	c.251T>C	p.V84A	0.110842	0.969117	0.079992	-0.0464771	-0.126469	Neutral	exon 1a	NA	1/3	1091	251	3	NON_SYNONYMOUS	V	A	CCDS2597.1	84	TGCGCTCGGTGAACTCGCGCGAGCCCTCCCAGGTCATCTTCTGCAATCGTAGTCCGCGCGTCGCGCTGCCCGTATGGCTCAACTTCGACGGCGAGCCGCAGCCCTACCCAACGCTGCCGCCTGGCACGGGCCGCCGCATACACAGCTACCGAGGTACGAGCCTGGCGCTTAGGCCCGACCCAGCAGGGACGATAGCACGGTCTGAA	206M	50-X-T,64-X-C,140-X-A,159-X-A,163-X-T	953	2514	2451	1	690	1649	1005	820	2451	1689	658	1761	1116	Uncertain significance	Uncertain / Conflicting	0	0	0	0	0	0	0	0	NA	NA
10142099	G	C	c.252G>C	p.V84V	-0.0747417	0.609227	0.189483	0.108218	-0.0812659	Neutral	exon 1a	NA	1/3	1092	252	3	SYNONYMOUS	V	V	CCDS2597.1	84	TGCGCTCGGTGAACTCGCGCGAGCCCTCCCAGGTCATCTTCTGCAATCGTAGTCCGCGCGTCGTCCTGCCCGTATGGCTCAACTTCGACGGCGAGCCGCAGCCCTACCCAACGCTGCCGCCTGGCACGGGCCGCCGCATACACAGCTACCGAGGTACGAGCCTGGCGCTTAGGCCCGACCCAGCAGGGACGATAGCACGGTCTGAA	206M	50-X-T,65-X-C,140-X-A,159-X-A,163-X-T	1189	3165	3507	1	912	2413	1640	1343	3507	1982	1184	1869	1252	Likely benign	Benign / Likely benign	0	0	0	0	0	0	0	0	NA	NA
10142099	G	T	c.252G>T	p.V84V	0.0341799	0.892851	0.105583	0.122364	0.0167807	Neutral	exon 1a	NA	1/3	1092	252	3	SYNONYMOUS	V	V	CCDS2597.1	84	TGCGCTCGGTGAACTCGCGCGAGCCCTCCCAGGTCATCTTCTGCAATCGTAGTCCGCGCGTCGTTCTGCCCGTATGGCTCAACTTCGACGGCGAGCCGCAGCCCTACCCAACGCTGCCGCCTGGCACGGGCCGCCGCATACACAGCTACCGAGGTACGAGCCTGGCGCTTAGGCCCGACCCAGCAGGGACGATAGCACGGTCTGAA	206M	50-X-T,65-X-T,140-X-A,159-X-A,163-X-T	1113	2906	3212	1	851	2094	1542	945	3212	1720	744	1754	1082	absent	Absent	0	0	0	0	0	0	0	0	NA	NA
10142099	G	A	c.252G>A	p.V84V	0.0636793	0.917585	-0.842809	-0.781824	0.0609852	Neutral	exon 1a	NA	1/3	1092	252	3	SYNONYMOUS	V	V	CCDS2597.1	84	TGCGCTCGGTGAACTCGCGCGAGCCCTCCCAGGTCATCTTCTGCAATCGTAGTCCGCGCGTCGTACTGCCCGTATGGCTCAACTTCGACGGCGAGCCGCAGCCCTACCCAACGCTGCCGCCTGGCACGGGCCGCCGCATACACAGCTACCGAGGTACGAGCCTGGCGCTTAGGCCCGACCCAGCAGGGACGATAGCACGGTCTGAA	206M	50-X-T,65-X-A,140-X-A,159-X-A,163-X-T	1369	3697	1941	1	575	2641	1145	1468	1941	2720	565	2654	837	Likely benign	Benign / Likely benign	0	0	0	0	0	0	0	0	NA	NA
10142100	C	A	c.253C>A	p.L85M	-0.370004	0.00773867	-0.0784085	0.0621478	0.140556	Intermediate	exon 1a	NA	1/3	1093	253	3	NON_SYNONYMOUS	L	M	CCDS2597.1	85	TGCGCTCGGTGAACTCGCGCGAGCCCTCCCAGGTCATCTTCTGCAATCGTAGTCCGCGCGTCGTGATGCCCGTATGGCTCAACTTCGACGGCGAGCCGCAGCCCTACCCAACGCTGCCGCCTGGCACGGGCCGCCGCATACACAGCTACCGAGGTACGAGCCTGGCGCTTAGGCCCGACCCAGCAGGGACGATAGCACGGTCTGAA	206M	50-X-T,66-X-A,140-X-A,159-X-A,163-X-T	500	852	1136	1	272	752	480	484	1136	666	415	989	363	absent	Absent	0	0	0	0	0	0	0	0	NA	NA
10142100	C	T	c.253C>T	p.L85L	-0.166119	0.333417	-0.706697	-0.682379	0.0243175	Neutral	exon 1a	NA	1/3	1093	253	3	SYNONYMOUS	L	L	CCDS2597.1	85	TGCGCTCGGTGAACTCGCGCGAGCCCTCCCAGGTCATCTTCTGCAATCGTAGTCCGCGCGTCGTGTTGCCCGTATGGCTCAACTTCGACGGCGAGCCGCAGCCCTACCCAACGCTGCCGCCTGGCACGGGCCGCCGCATACACAGCTACCGAGGTACGAGCCTGGCGCTTAGGCCCGACCCAGCAGGGACGATAGCACGGTCTGAA	206M	50-X-T,66-X-T,140-X-A,159-X-A,163-X-T	1168	2237	1604	2	501	1630	740	1081	1604	1890	492	1832	625	Likely benign	Benign / Likely benign	0	0	0	0	0	0	0	0	NA	NA
10142100	C	G	c.253C>G	p.L85V	0.000319021	0.840451	0.383689	0.0727695	-0.310919	Neutral	exon 1a	NA	1/3	1093	253	3	NON_SYNONYMOUS	L	V	CCDS2597.1	85	TGCGCTCGGTGAACTCGCGCGAGCCCTCCCAGGTCATCTTCTGCAATCGTAGTCCGCGCGTCGTGGTGCCCGTATGGCTCAACTTCGACGGCGAGCCGCAGCCCTACCCAACGCTGCCGCCTGGCACGGGCCGCCGCATACACAGCTACCGAGGTACGAGCCTGGCGCTTAGGCCCGACCCAGCAGGGACGATAGCACGGTCTGAA	206M	50-X-T,66-X-G,140-X-A,159-X-A,163-X-T	1157	2229	3730	1	910	1997	1124	957	3730	2225	1077	2185	1375	Uncertain significance	Uncertain / Conflicting	0	0	0	0	0	0	0	0	NA	NA
10142101	T	A	c.254T>A	p.L85Q	0.170993	0.99489	0.32703	0.0851928	-0.241837	Neutral	exon 1a	NA	1/3	1094	254	3	NON_SYNONYMOUS	L	Q	CCDS2597.1	85	TGCGCTCGGTGAACTCGCGCGAGCCCTCCCAGGTCATCTTCTGCAATCGTAGTCCGCGCGTCGTGCAGCCCGTATGGCTCAACTTCGACGGCGAGCCGCAGCCCTACCCAACGCTGCCGCCTGGCACGGGCCGCCGCATACACAGCTACCGAGGTACGAGCCTGGCGCTTAGGCCCGACCCAGCAGGGACGATAGCACGGTCTGAA	206M	50-X-T,67-X-A,140-X-A,159-X-A,163-X-T	594	1516	1617	1	508	748	782	463	1617	1095	443	1028	673	absent	Absent	0	0	0	0	0	0	0	0	NA	NA
10142101	T	G	c.254T>G	p.L85R	0.324664	0.999811	0.163935	-0.0400642	-0.203999	Neutral	exon 1a	NA	1/3	1094	254	3	NON_SYNONYMOUS	L	R	CCDS2597.1	85	TGCGCTCGGTGAACTCGCGCGAGCCCTCCCAGGTCATCTTCTGCAATCGTAGTCCGCGCGTCGTGCGGCCCGTATGGCTCAACTTCGACGGCGAGCCGCAGCCCTACCCAACGCTGCCGCCTGGCACGGGCCGCCGCATACACAGCTACCGAGGTACGAGCCTGGCGCTTAGGCCCGACCCAGCAGGGACGATAGCACGGTCTGAA	206M	50-X-T,67-X-G,140-X-A,159-X-A,163-X-T	1048	3089	3249	1	747	2130	1426	937	3249	2510	858	2015	1449	absent	Absent	0	0	0	0	0	0	0	0	NA	NA
10142102	G	T	c.255G>T	p.L85L	0.0136214	0.856464	0.129784	0.229504	0.0997203	Neutral	exon 1a	NA	1/3	1095	255	3	SYNONYMOUS	L	L	CCDS2597.1	85	TGCGCTCGGTGAACTCGCGCGAGCCCTCCCAGGTCATCTTCTGCAATCGTAGTCCGCGCGTCGTGCTTCCCGTATGGCTCAACTTCGACGGCGAGCCGCAGCCCTACCCAACGCTGCCGCCTGGCACGGGCCGCCGCATACACAGCTACCGAGGTACGAGCCTGGCGCTTAGGCCCGACCCAGCAGGGACGATAGCACGGTCTGAA	206M	50-X-T,68-X-T,140-X-A,159-X-A,163-X-T	1044	2687	3200	1	776	1880	1374	960	3200	1710	804	1676	1295	Likely benign	Benign / Likely benign	0	0	0	0	0	0	0	0	NA	NA
10142102	G	C	c.255G>C	p.L85L	0.0490826	0.9064	0.216892	0.108895	-0.107997	Neutral	exon 1a	NA	1/3	1095	255	3	SYNONYMOUS	L	L	CCDS2597.1	85	TGCGCTCGGTGAACTCGCGCGAGCCCTCCCAGGTCATCTTCTGCAATCGTAGTCCGCGCGTCGTGCTCCCCGTATGGCTCAACTTCGACGGCGAGCCGCAGCCCTACCCAACGCTGCCGCCTGGCACGGGCCGCCGCATACACAGCTACCGAGGTACGAGCCTGGCGCTTAGGCCCGACCCAGCAGGGACGATAGCACGGTCTGAA	206M	50-X-T,68-X-C,140-X-A,159-X-A,163-X-T	366	795	842	1	301	488	428	281	842	631	240	610	384	Likely benign	Benign / Likely benign	0	0	0	0	0	0	0	0	NA	NA
10142102	G	A	c.255G>A	p.L85L	0.127935	0.973499	-0.0422345	0.227154	0.269389	Neutral	exon 1a	NA	1/3	1095	255	3	SYNONYMOUS	L	L	CCDS2597.1	85	TGCGCTCGGTGAACTCGCGCGAGCCCTCCCAGGTCATCTTCTGCAATCGTAGTCCGCGCGTCGTGCTACCCGTATGGCTCAACTTCGACGGCGAGCCGCAGCCCTACCCAACGCTGCCGCCTGGCACGGGCCGCCGCATACACAGCTACCGAGGTACGAGCCTGGCGCTTAGGCCCGACCCAGCAGGGACGATAGCACGGTCTGAA	206M	50-X-T,68-X-A,140-X-A,159-X-A,163-X-T	368	1054	1168	1	277	738	519	419	1168	819	273	995	642	Likely benign	Benign / Likely benign	0	0	0	0	0	0	0	0	NA	NA
10142103	C	A	c.256C>A	p.P86T	-2.26405	3.9346e-73	0.122149	0.695803	0.573654	LOF1	exon 1a	NA	1/3	1096	256	3	NON_SYNONYMOUS	P	T	CCDS2597.1	86	TGCGCTCGGTGAACTCGCGCGAGCCCTCCCAGGTCATCTTCTGCAATCGTAGTCCGCGCGTCGTGCTGACCGTATGGCTCAACTTCGACGGCGAGCCGCAGCCCTACCCAACGCTGCCGCCTGGCACGGGCCGCCGCATACACAGCTACCGAGGTACGAGCCTGGCGCTTAGGCCCGACCCAGCAGGGACGATAGCACGGTCTGAA	206M	50-X-T,69-X-A,140-X-A,159-X-A,163-X-T	578	196	1723	1	345	223	105	313	1723	79	323	184	109	absent	Absent	4	0	0	0	0	0	0	0	4	0
10142103	C	T	c.256C>T	p.P86S	-0.563674	1.78077e-05	-0.688227	-1.91159	-1.22336	LOF2	exon 1a	NA	1/3	1096	256	3	NON_SYNONYMOUS	P	S	CCDS2597.1	86	TGCGCTCGGTGAACTCGCGCGAGCCCTCCCAGGTCATCTTCTGCAATCGTAGTCCGCGCGTCGTGCTGTCCGTATGGCTCAACTTCGACGGCGAGCCGCAGCCCTACCCAACGCTGCCGCCTGGCACGGGCCGCCGCATACACAGCTACCGAGGTACGAGCCTGGCGCTTAGGCCCGACCCAGCAGGGACGATAGCACGGTCTGAA	206M	50-X-T,69-X-T,140-X-A,159-X-A,163-X-T	575	846	1196	1	350	752	121	544	1196	618	179	746	86	Likely pathogenic	Path. / Likely path	10	4	18	6	5	1	4	0	26	0
10142104	C	A	c.257C>A	p.P86H	-2.90391	2.87491e-119	0.242714	0.263079	0.0203653	LOF1	exon 1a	NA	1/3	1097	257	3	NON_SYNONYMOUS	P	H	CCDS2597.1	86	TGCGCTCGGTGAACTCGCGCGAGCCCTCCCAGGTCATCTTCTGCAATCGTAGTCCGCGCGTCGTGCTGCACGTATGGCTCAACTTCGACGGCGAGCCGCAGCCCTACCCAACGCTGCCGCCTGGCACGGGCCGCCGCATACACAGCTACCGAGGTACGAGCCTGGCGCTTAGGCCCGACCCAGCAGGGACGATAGCACGGTCTGAA	206M	50-X-T,70-X-A,140-X-A,159-X-A,163-X-T	209	48	1011	1	184	73	20	312	1011	38	258	112	37	absent	Absent	8	0	0	0	0	0	0	0	11	0
10142104	C	G	c.257C>G	p.P86R	-2.87824	3.34224e-117	-0.144955	-0.576113	-0.431158	LOF1	exon 1a	NA	1/3	1097	257	3	NON_SYNONYMOUS	P	R	CCDS2597.1	86	TGCGCTCGGTGAACTCGCGCGAGCCCTCCCAGGTCATCTTCTGCAATCGTAGTCCGCGCGTCGTGCTGCGCGTATGGCTCAACTTCGACGGCGAGCCGCAGCCCTACCCAACGCTGCCGCCTGGCACGGGCCGCCGCATACACAGCTACCGAGGTACGAGCCTGGCGCTTAGGCCCGACCCAGCAGGGACGATAGCACGGTCTGAA	206M	50-X-T,70-X-G,140-X-A,159-X-A,163-X-T	372	76	1824	1	287	145	34	419	1824	60	231	142	17	Pathogenic	Path. / Likely path	3	0	3	2	0	0	0	0	6	0
10142104	C	T	c.257C>T	p.P86L	-2.1432	1.16371e-65	-0.568637	-0.446141	0.122496	LOF1	exon 1a	NA	1/3	1097	257	3	NON_SYNONYMOUS	P	L	CCDS2597.1	86	TGCGCTCGGTGAACTCGCGCGAGCCCTCCCAGGTCATCTTCTGCAATCGTAGTCCGCGCGTCGTGCTGCTCGTATGGCTCAACTTCGACGGCGAGCCGCAGCCCTACCCAACGCTGCCGCCTGGCACGGGCCGCCGCATACACAGCTACCGAGGTACGAGCCTGGCGCTTAGGCCCGACCCAGCAGGGACGATAGCACGGTCTGAA	206M	50-X-T,70-X-T,140-X-A,159-X-A,163-X-T	618	245	1943	1	303	316	78	645	1943	172	311	302	82	Pathogenic	Path. / Likely path	7	0	13	8	0	0	0	0	21	0
10142105	C	G	c.258C>G	p.P86P	-0.144019	0.398306	-0.0582055	-0.187614	-0.129408	Neutral	exon 1a	NA	1/3	1098	258	3	SYNONYMOUS	P	P	CCDS2597.1	86	TGCGCTCGGTGAACTCGCGCGAGCCCTCCCAGGTCATCTTCTGCAATCGTAGTCCGCGCGTCGTGCTGCCGGTATGGCTCAACTTCGACGGCGAGCCGCAGCCCTACCCAACGCTGCCGCCTGGCACGGGCCGCCGCATACACAGCTACCGAGGTACGAGCCTGGCGCTTAGGCCCGACCCAGCAGGGACGATAGCACGGTCTGAA	206M	50-X-T,71-X-G,140-X-A,159-X-A,163-X-T	316	781	883	1	208	490	252	365	883	514	266	508	346	Likely benign	Benign / Likely benign	0	0	0	0	0	0	0	0	NA	NA
10142105	C	T	c.258C>T	p.P86P	-0.0535616	0.690315	-0.11837	0.0564386	0.174809	Neutral	exon 1a	NA	1/3	1098	258	3	SYNONYMOUS	P	P	CCDS2597.1	86	TGCGCTCGGTGAACTCGCGCGAGCCCTCCCAGGTCATCTTCTGCAATCGTAGTCCGCGCGTCGTGCTGCCTGTATGGCTCAACTTCGACGGCGAGCCGCAGCCCTACCCAACGCTGCCGCCTGGCACGGGCCGCCGCATACACAGCTACCGAGGTACGAGCCTGGCGCTTAGGCCCGACCCAGCAGGGACGATAGCACGGTCTGAA	206M	50-X-T,71-X-T,140-X-A,159-X-A,163-X-T	1168	2557	3208	1	924	1963	1354	1262	3208	2350	704	2208	1352	Likely benign	Benign / Likely benign	0	0	0	0	0	0	0	0	NA	NA
10142105	C	A	c.258C>A	p.P86P	0.134876	0.975256	-0.173135	-0.173798	-0.000663389	Neutral	exon 1a	NA	1/3	1098	258	3	SYNONYMOUS	P	P	CCDS2597.1	86	TGCGCTCGGTGAACTCGCGCGAGCCCTCCCAGGTCATCTTCTGCAATCGTAGTCCGCGCGTCGTGCTGCCAGTATGGCTCAACTTCGACGGCGAGCCGCAGCCCTACCCAACGCTGCCGCCTGGCACGGGCCGCCGCATACACAGCTACCGAGGTACGAGCCTGGCGCTTAGGCCCGACCCAGCAGGGACGATAGCACGGTCTGAA	206M	50-X-T,71-X-A,140-X-A,159-X-A,163-X-T	798	2406	2775	1	559	1400	911	697	2775	1310	407	1371	766	absent	Absent	0	0	0	0	0	0	0	0	NA	NA
10142106	G	A	c.259G>A	p.V87I	-0.0784652	0.602918	-0.857605	-0.856817	0.000787724	Neutral	exon 1a	NA	1/3	1099	259	3	NON_SYNONYMOUS	V	I	CCDS2597.1	87	TGCGCTCGGTGAACTCGCGCGAGCCCTCCCAGGTCATCTTCTGCAATCGTAGTCCGCGCGTCGTGCTGCCCATATGGCTCAACTTCGACGGCGAGCCGCAGCCCTACCCAACGCTGCCGCCTGGCACGGGCCGCCGCATACACAGCTACCGAGGTACGAGCCTGGCGCTTAGGCCCGACCCAGCAGGGACGATAGCACGGTCTGAA	206M	50-X-T,72-X-A,140-X-A,159-X-A,163-X-T	1630	2894	2004	1	565	2299	745	1392	2004	3060	636	2664	1021	Uncertain significance	Uncertain / Conflicting	0	0	0	0	0	0	0	0	NA	NA
10142106	G	C	c.259G>C	p.V87L	-0.00649424	0.830619	0.276515	0.144323	-0.132192	Neutral	exon 1a	NA	1/3	1099	259	3	NON_SYNONYMOUS	V	L	CCDS2597.1	87	TGCGCTCGGTGAACTCGCGCGAGCCCTCCCAGGTCATCTTCTGCAATCGTAGTCCGCGCGTCGTGCTGCCCCTATGGCTCAACTTCGACGGCGAGCCGCAGCCCTACCCAACGCTGCCGCCTGGCACGGGCCGCCGCATACACAGCTACCGAGGTACGAGCCTGGCGCTTAGGCCCGACCCAGCAGGGACGATAGCACGGTCTGAA	206M	50-X-T,72-X-C,140-X-A,159-X-A,163-X-T	1369	2681	3853	1	972	1959	1429	1261	3853	2850	1355	2824	1840	absent	Absent	0	0	0	0	0	0	0	0	NA	NA
10142106	G	T	c.259G>T	p.V87L	0.0361394	0.892851	0.218144	0.306165	0.0880214	Neutral	exon 1a	NA	1/3	1099	259	3	NON_SYNONYMOUS	V	L	CCDS2597.1	87	TGCGCTCGGTGAACTCGCGCGAGCCCTCCCAGGTCATCTTCTGCAATCGTAGTCCGCGCGTCGTGCTGCCCTTATGGCTCAACTTCGACGGCGAGCCGCAGCCCTACCCAACGCTGCCGCCTGGCACGGGCCGCCGCATACACAGCTACCGAGGTACGAGCCTGGCGCTTAGGCCCGACCCAGCAGGGACGATAGCACGGTCTGAA	206M	50-X-T,72-X-T,140-X-A,159-X-A,163-X-T	685	1849	1762	1	427	1154	941	497	1762	878	561	973	743	absent	Absent	0	0	0	0	0	0	0	0	NA	NA
10142107	T	G	c.260T>G	p.V87G	-2.59959	6.29663e-96	0.384785	0.0865819	-0.298203	LOF1	exon 1a	NA	1/3	1100	260	3	NON_SYNONYMOUS	V	G	CCDS2597.1	87	TGCGCTCGGTGAACTCGCGCGAGCCCTCCCAGGTCATCTTCTGCAATCGTAGTCCGCGCGTCGTGCTGCCCGGATGGCTCAACTTCGACGGCGAGCCGCAGCCCTACCCAACGCTGCCGCCTGGCACGGGCCGCCGCATACACAGCTACCGAGGTACGAGCCTGGCGCTTAGGCCCGACCCAGCAGGGACGATAGCACGGTCTGAA	206M	50-X-T,73-X-G,140-X-A,159-X-A,163-X-T	185	20	354	1	193	50	9	193	354	85	164	155	60	absent	Absent	0	0	0	0	0	0	0	0	NA	NA
10142107	T	A	c.260T>A	p.V87E	-0.626087	1.55887e-06	0.642086	0.307018	-0.335068	LOF2	exon 1a	NA	1/3	1100	260	3	NON_SYNONYMOUS	V	E	CCDS2597.1	87	TGCGCTCGGTGAACTCGCGCGAGCCCTCCCAGGTCATCTTCTGCAATCGTAGTCCGCGCGTCGTGCTGCCCGAATGGCTCAACTTCGACGGCGAGCCGCAGCCCTACCCAACGCTGCCGCCTGGCACGGGCCGCCGCATACACAGCTACCGAGGTACGAGCCTGGCGCTTAGGCCCGACCCAGCAGGGACGATAGCACGGTCTGAA	206M	50-X-T,73-X-A,140-X-A,159-X-A,163-X-T	451	444	1165	1	392	599	257	291	1165	443	424	565	330	absent	Absent	0	1	0	0	0	0	0	0	1	0
10142107	T	C	c.260T>C	p.V87A	-0.277478	0.0604972	0.358831	-0.118689	-0.47752	Intermediate	exon 1a	NA	1/3	1100	260	3	NON_SYNONYMOUS	V	A	CCDS2597.1	87	TGCGCTCGGTGAACTCGCGCGAGCCCTCCCAGGTCATCTTCTGCAATCGTAGTCCGCGCGTCGTGCTGCCCGCATGGCTCAACTTCGACGGCGAGCCGCAGCCCTACCCAACGCTGCCGCCTGGCACGGGCCGCCGCATACACAGCTACCGAGGTACGAGCCTGGCGCTTAGGCCCGACCCAGCAGGGACGATAGCACGGTCTGAA	206M	50-X-T,73-X-C,140-X-A,159-X-A,163-X-T	549	1140	1766	1	415	839	425	617	1766	819	698	909	525	absent	Absent	0	0	0	0	0	0	0	0	2	0
10142108	A	C	c.261A>C	p.V87V	-0.123428	0.448182	0.261619	0.0503612	-0.211258	Neutral	exon 1a	NA	1/3	1101	261	3	SYNONYMOUS	V	V	CCDS2597.1	87	TGCGCTCGGTGAACTCGCGCGAGCCCTCCCAGGTCATCTTCTGCAATCGTAGTCCGCGCGTCGTGCTGCCCGTCTGGCTCAACTTCGACGGCGAGCCGCAGCCCTACCCAACGCTGCCGCCTGGCACGGGCCGCCGCATACACAGCTACCGAGGTACGAGCCTGGCGCTTAGGCCCGACCCAGCAGGGACGATAGCACGGTCTGAA	206M	50-X-T,74-X-C,140-X-A,159-X-A,163-X-T	300	665	757	1	300	462	367	376	757	612	281	600	335	absent	Absent	0	0	0	0	0	0	0	0	NA	NA
10142108	A	T	c.261A>T	p.V87V	-0.122938	0.448182	0.0337804	0.0657396	0.0319592	Neutral	exon 1a	NA	1/3	1101	261	3	SYNONYMOUS	V	V	CCDS2597.1	87	TGCGCTCGGTGAACTCGCGCGAGCCCTCCCAGGTCATCTTCTGCAATCGTAGTCCGCGCGTCGTGCTGCCCGTTTGGCTCAACTTCGACGGCGAGCCGCAGCCCTACCCAACGCTGCCGCCTGGCACGGGCCGCCGCATACACAGCTACCGAGGTACGAGCCTGGCGCTTAGGCCCGACCCAGCAGGGACGATAGCACGGTCTGAA	206M	50-X-T,74-X-T,140-X-A,159-X-A,163-X-T	882	1561	2344	1	561	1431	751	719	2344	1467	616	1310	941	absent	Absent	0	0	0	0	0	0	0	0	NA	NA
10142108	A	G	c.261A>G	p.V87V	-0.103673	0.513132	-0.344915	0.0327284	0.377643	Neutral	exon 1a	NA	1/3	1101	261	3	SYNONYMOUS	V	V	CCDS2597.1	87	TGCGCTCGGTGAACTCGCGCGAGCCCTCCCAGGTCATCTTCTGCAATCGTAGTCCGCGCGTCGTGCTGCCCGTGTGGCTCAACTTCGACGGCGAGCCGCAGCCCTACCCAACGCTGCCGCCTGGCACGGGCCGCCGCATACACAGCTACCGAGGTACGAGCCTGGCGCTTAGGCCCGACCCAGCAGGGACGATAGCACGGTCTGAA	206M	50-X-T,74-X-G,140-X-A,159-X-A,163-X-T	373	763	804	1	128	670	352	264	804	482	248	486	308	Likely benign	Benign / Likely benign	0	0	0	0	0	0	0	0	NA	NA
10142109	T	C	c.262T>C	p.W88R	-2.94756	1.10898e-122	0.282495	0.99255	0.710055	LOF1	exon 1a	NA	1/3	1102	262	3	NON_SYNONYMOUS	W	R	CCDS2597.1	88	TGCGCTCGGTGAACTCGCGCGAGCCCTCCCAGGTCATCTTCTGCAATCGTAGTCCGCGCGTCGTGCTGCCCGTACGGCTCAACTTCGACGGCGAGCCGCAGCCCTACCCAACGCTGCCGCCTGGCACGGGCCGCCGCATACACAGCTACCGAGGTACGAGCCTGGCGCTTAGGCCCGACCCAGCAGGGACGATAGCACGGTCTGAA	206M	50-X-T,75-X-C,140-X-A,159-X-A,163-X-T	748	148	2102	1	696	200	119	710	2102	93	587	238	129	Pathogenic	Path. / Likely path	3	0	2	2	0	0	0	0	5	0
10142109	T	A	c.262T>A	p.W88R	-2.15466	2.41013e-66	-0.0131721	0.285272	0.298444	LOF1	exon 1a	NA	1/3	1102	262	3	NON_SYNONYMOUS	W	R	CCDS2597.1	88	TGCGCTCGGTGAACTCGCGCGAGCCCTCCCAGGTCATCTTCTGCAATCGTAGTCCGCGCGTCGTGCTGCCCGTAAGGCTCAACTTCGACGGCGAGCCGCAGCCCTACCCAACGCTGCCGCCTGGCACGGGCCGCCGCATACACAGCTACCGAGGTACGAGCCTGGCGCTTAGGCCCGACCCAGCAGGGACGATAGCACGGTCTGAA	206M	50-X-T,75-X-A,140-X-A,159-X-A,163-X-T	488	143	1900	1	344	168	104	526	1900	186	381	343	107	Pathogenic	Path. / Likely path	5	0	4	5	0	0	0	0	11	0
10142110	G	C	c.263G>C	p.W88S	-2.94663	1.23718e-122	0.0246668	0.325241	0.300574	LOF1	exon 1a	NA	1/3	1103	263	3	NON_SYNONYMOUS	W	S	CCDS2597.1	88	TGCGCTCGGTGAACTCGCGCGAGCCCTCCCAGGTCATCTTCTGCAATCGTAGTCCGCGCGTCGTGCTGCCCGTATCGCTCAACTTCGACGGCGAGCCGCAGCCCTACCCAACGCTGCCGCCTGGCACGGGCCGCCGCATACACAGCTACCGAGGTACGAGCCTGGCGCTTAGGCCCGACCCAGCAGGGACGATAGCACGGTCTGAA	206M	50-X-T,76-X-C,140-X-A,159-X-A,163-X-T	735	151	2133	1	452	191	54	736	2133	93	644	147	115	absent	Absent	4	0	5	6	0	0	0	0	13	0
10142110	G	T	c.263G>T	p.W88L	-2.63274	2.44523e-98	0.33344	0.776706	0.443266	LOF1	exon 1a	NA	1/3	1103	263	3	NON_SYNONYMOUS	W	L	CCDS2597.1	88	TGCGCTCGGTGAACTCGCGCGAGCCCTCCCAGGTCATCTTCTGCAATCGTAGTCCGCGCGTCGTGCTGCCCGTATTGCTCAACTTCGACGGCGAGCCGCAGCCCTACCCAACGCTGCCGCCTGGCACGGGCCGCCGCATACACAGCTACCGAGGTACGAGCCTGGCGCTTAGGCCCGACCCAGCAGGGACGATAGCACGGTCTGAA	206M	50-X-T,76-X-T,140-X-A,159-X-A,163-X-T	538	123	2404	1	510	195	114	519	2404	102	452	292	91	absent	Absent	4	0	0	0	0	0	0	0	5	0
10142110	G	A	c.263G>A	p.W88*	-2.53233	4.21801e-91	-0.191059	0.0072727	0.198332	LOF1	exon 1a	NA	1/3	1103	263	3	STOP_GAINED	W	*	CCDS2597.1	88	TGCGCTCGGTGAACTCGCGCGAGCCCTCCCAGGTCATCTTCTGCAATCGTAGTCCGCGCGTCGTGCTGCCCGTATAGCTCAACTTCGACGGCGAGCCGCAGCCCTACCCAACGCTGCCGCCTGGCACGGGCCGCCGCATACACAGCTACCGAGGTACGAGCCTGGCGCTTAGGCCCGACCCAGCAGGGACGATAGCACGGTCTGAA	206M	50-X-T,76-X-A,140-X-A,159-X-A,163-X-T	610	188	2619	1	274	282	49	564	2619	98	501	240	107	Pathogenic	Path. / Likely path	0	0	0	0	0	0	0	0	3	0
10142111	G	C	c.264G>C	p.W88C	-3.19551	7.6979e-144	0.404166	1.23659	0.832427	LOF1	exon 1a	NA	1/3	1104	264	3	NON_SYNONYMOUS	W	C	CCDS2597.1	88	TGCGCTCGGTGAACTCGCGCGAGCCCTCCCAGGTCATCTTCTGCAATCGTAGTCCGCGCGTCGTGCTGCCCGTATGCCTCAACTTCGACGGCGAGCCGCAGCCCTACCCAACGCTGCCGCCTGGCACGGGCCGCCGCATACACAGCTACCGAGGTACGAGCCTGGCGCTTAGGCCCGACCCAGCAGGGACGATAGCACGGTCTGAA	206M	50-X-T,77-X-C,140-X-A,159-X-A,163-X-T	593	52	2326	1	491	131	57	501	2326	96	551	174	137	Pathogenic	Path. / Likely path	1	0	2	0	0	0	0	0	4	0
10142111	G	T	c.264G>T	p.W88C	-2.68932	1.64487e-102	0.290654	1.27523	0.984572	LOF1	exon 1a	NA	1/3	1104	264	3	NON_SYNONYMOUS	W	C	CCDS2597.1	88	TGCGCTCGGTGAACTCGCGCGAGCCCTCCCAGGTCATCTTCTGCAATCGTAGTCCGCGCGTCGTGCTGCCCGTATGTCTCAACTTCGACGGCGAGCCGCAGCCCTACCCAACGCTGCCGCCTGGCACGGGCCGCCGCATACACAGCTACCGAGGTACGAGCCTGGCGCTTAGGCCCGACCCAGCAGGGACGATAGCACGGTCTGAA	206M	50-X-T,77-X-T,140-X-A,159-X-A,163-X-T	495	60	1923	1	326	142	102	408	1923	137	482	206	133	Likely pathogenic	Path. / Likely path	2	0	0	0	0	0	0	0	2	0
10142111	G	A	c.264G>A	p.W88*	-0.155985	0.359467	-0.844539	-1.38429	-0.539747	Neutral	exon 1a	NA	1/3	1104	264	3	STOP_GAINED	W	*	CCDS2597.1	88	TGCGCTCGGTGAACTCGCGCGAGCCCTCCCAGGTCATCTTCTGCAATCGTAGTCCGCGCGTCGTGCTGCCCGTATGACTCAACTTCGACGGCGAGCCGCAGCCCTACCCAACGCTGCCGCCTGGCACGGGCCGCCGCATACACAGCTACCGAGGTACGAGCCTGGCGCTTAGGCCCGACCCAGCAGGGACGATAGCACGGTCTGAA	206M	50-X-T,77-X-A,140-X-A,159-X-A,163-X-T	1277	2457	1875	1	466	1831	397	1059	1875	1876	468	1888	480	Pathogenic	Path. / Likely path	0	0	2	0	0	0	0	0	2	0
10142112	C	A	c.265C>A	p.L89I	-0.205309	0.208319	0.313435	0.0250523	-0.288382	Neutral	exon 1a	NA	1/3	1105	265	3	NON_SYNONYMOUS	L	I	CCDS2597.1	89	TGCGCTCGGTGAACTCGCGCGAGCCCTCCCAGGTCATCTTCTGCAATCGTAGTCCGCGCGTCGTGCTGCCCGTATGGATCAACTTCGACGGCGAGCCGCAGCCCTACCCAACGCTGCCGCCTGGCACGGGCCGCCGCATACACAGCTACCGAGGTACGAGCCTGGCGCTTAGGCCCGACCCAGCAGGGACGATAGCACGGTCTGAA	206M	50-X-T,78-X-A,140-X-A,159-X-A,163-X-T	774	1350	2183	1	633	996	593	772	2183	1384	758	1413	919	absent	Absent	0	0	0	0	0	0	0	0	NA	NA
10142112	C	G	c.265C>G	p.L89V	0.06914	0.933206	0.288378	0.135022	-0.153357	Neutral	exon 1a	NA	1/3	1105	265	3	NON_SYNONYMOUS	L	V	CCDS2597.1	89	TGCGCTCGGTGAACTCGCGCGAGCCCTCCCAGGTCATCTTCTGCAATCGTAGTCCGCGCGTCGTGCTGCCCGTATGGGTCAACTTCGACGGCGAGCCGCAGCCCTACCCAACGCTGCCGCCTGGCACGGGCCGCCGCATACACAGCTACCGAGGTACGAGCCTGGCGCTTAGGCCCGACCCAGCAGGGACGATAGCACGGTCTGAA	206M	50-X-T,78-X-G,140-X-A,159-X-A,163-X-T	705	1799	2208	1	721	1109	922	836	2208	1655	634	1487	1097	absent	Absent	0	0	0	0	0	0	0	0	NA	NA
10142112	C	T	c.265C>T	p.L89F	0.133884	0.975256	-0.0435651	-0.282866	-0.239301	Neutral	exon 1a	NA	1/3	1105	265	3	NON_SYNONYMOUS	L	F	CCDS2597.1	89	TGCGCTCGGTGAACTCGCGCGAGCCCTCCCAGGTCATCTTCTGCAATCGTAGTCCGCGCGTCGTGCTGCCCGTATGGTTCAACTTCGACGGCGAGCCGCAGCCCTACCCAACGCTGCCGCCTGGCACGGGCCGCCGCATACACAGCTACCGAGGTACGAGCCTGGCGCTTAGGCCCGACCCAGCAGGGACGATAGCACGGTCTGAA	206M	50-X-T,78-X-T,140-X-A,159-X-A,163-X-T	521	1498	1341	1	344	941	463	553	1341	1088	410	966	670	Conflicting interpretations of pathogenicity	Uncertain / Conflicting	0	0	0	0	0	0	0	0	NA	NA
10142113	T	G	c.266T>G	p.L89R	-2.04766	4.41907e-60	0.472421	0.445307	-0.0271143	LOF1	exon 1a	NA	1/3	1106	266	3	NON_SYNONYMOUS	L	R	CCDS2597.1	89	TGCGCTCGGTGAACTCGCGCGAGCCCTCCCAGGTCATCTTCTGCAATCGTAGTCCGCGCGTCGTGCTGCCCGTATGGCGCAACTTCGACGGCGAGCCGCAGCCCTACCCAACGCTGCCGCCTGGCACGGGCCGCCGCATACACAGCTACCGAGGTACGAGCCTGGCGCTTAGGCCCGACCCAGCAGGGACGATAGCACGGTCTGAA	206M	50-X-T,79-X-G,140-X-A,159-X-A,163-X-T	280	106	1258	1	294	143	63	300	1258	99	286	170	87	absent	Absent	3	0	0	0	0	0	0	0	4	0
10142113	T	A	c.266T>A	p.L89H	-1.91629	8.7087e-53	-0.186766	-0.454763	-0.267997	LOF1	exon 1a	NA	1/3	1106	266	3	NON_SYNONYMOUS	L	H	CCDS2597.1	89	TGCGCTCGGTGAACTCGCGCGAGCCCTCCCAGGTCATCTTCTGCAATCGTAGTCCGCGCGTCGTGCTGCCCGTATGGCACAACTTCGACGGCGAGCCGCAGCCCTACCCAACGCTGCCGCCTGGCACGGGCCGCCGCATACACAGCTACCGAGGTACGAGCCTGGCGCTTAGGCCCGACCCAGCAGGGACGATAGCACGGTCTGAA	206M	50-X-T,79-X-A,140-X-A,159-X-A,163-X-T	776	359	2404	1	382	539	123	780	2404	265	636	664	116	absent	Absent	12	0	0	0	0	0	0	0	17	0
10142113	T	C	c.266T>C	p.L89P	-1.64358	3.69642e-39	0.183543	-0.215306	-0.398848	LOF1	exon 1a	NA	1/3	1106	266	3	NON_SYNONYMOUS	L	P	CCDS2597.1	89	TGCGCTCGGTGAACTCGCGCGAGCCCTCCCAGGTCATCTTCTGCAATCGTAGTCCGCGCGTCGTGCTGCCCGTATGGCCCAACTTCGACGGCGAGCCGCAGCCCTACCCAACGCTGCCGCCTGGCACGGGCCGCCGCATACACAGCTACCGAGGTACGAGCCTGGCGCTTAGGCCCGACCCAGCAGGGACGATAGCACGGTCTGAA	206M	50-X-T,79-X-C,140-X-A,159-X-A,163-X-T	486	254	1697	1	332	264	125	384	1697	186	377	215	79	Likely pathogenic	Path. / Likely path	5	0	8	7	0	0	0	1	15	0
10142114	C	G	c.267C>G	p.L89L	-0.197474	0.2315	0.317397	0.165902	-0.151495	Neutral	exon 1a	NA	1/3	1107	267	3	SYNONYMOUS	L	L	CCDS2597.1	89	TGCGCTCGGTGAACTCGCGCGAGCCCTCCCAGGTCATCTTCTGCAATCGTAGTCCGCGCGTCGTGCTGCCCGTATGGCTGAACTTCGACGGCGAGCCGCAGCCCTACCCAACGCTGCCGCCTGGCACGGGCCGCCGCATACACAGCTACCGAGGTACGAGCCTGGCGCTTAGGCCCGACCCAGCAGGGACGATAGCACGGTCTGAA	206M	50-X-T,80-X-G,140-X-A,159-X-A,163-X-T	427	649	1628	1	451	643	409	467	1628	974	357	914	548	Likely benign	Benign / Likely benign	0	0	0	0	0	0	0	0	NA	NA
10142114	C	A	c.267C>A	p.L89L	-0.0437564	0.713131	0.382627	0.320191	-0.0624352	Neutral	exon 1a	NA	1/3	1107	267	3	SYNONYMOUS	L	L	CCDS2597.1	89	TGCGCTCGGTGAACTCGCGCGAGCCCTCCCAGGTCATCTTCTGCAATCGTAGTCCGCGCGTCGTGCTGCCCGTATGGCTAAACTTCGACGGCGAGCCGCAGCCCTACCCAACGCTGCCGCCTGGCACGGGCCGCCGCATACACAGCTACCGAGGTACGAGCCTGGCGCTTAGGCCCGACCCAGCAGGGACGATAGCACGGTCTGAA	206M	50-X-T,80-X-A,140-X-A,159-X-A,163-X-T	684	1713	2376	1	596	1259	938	558	2376	924	566	1019	741	Likely benign	Benign / Likely benign	0	0	0	0	0	0	0	0	NA	NA
10142114	C	T	c.267C>T	p.L89L	-0.0243655	0.763101	0.251223	0.0952775	-0.155946	Neutral	exon 1a	NA	1/3	1107	267	3	SYNONYMOUS	L	L	CCDS2597.1	89	TGCGCTCGGTGAACTCGCGCGAGCCCTCCCAGGTCATCTTCTGCAATCGTAGTCCGCGCGTCGTGCTGCCCGTATGGCTTAACTTCGACGGCGAGCCGCAGCCCTACCCAACGCTGCCGCCTGGCACGGGCCGCCGCATACACAGCTACCGAGGTACGAGCCTGGCGCTTAGGCCCGACCCAGCAGGGACGATAGCACGGTCTGAA	206M	50-X-T,80-X-T,140-X-A,159-X-A,163-X-T	846	2091	2668	1	712	1767	1027	874	2668	1517	765	1332	993	Likely benign	Benign / Likely benign	0	0	0	0	0	0	0	0	NA	NA
10142115	A	T	c.268A>T	p.N90Y	-2.0338	2.71245e-59	-0.592298	0.615965	1.20826	LOF1	exon 1a	NA	1/3	1108	268	3	NON_SYNONYMOUS	N	Y	CCDS2597.1	90	TGCGCTCGGTGAACTCGCGCGAGCCCTCCCAGGTCATCTTCTGCAATCGTAGTCCGCGCGTCGTGCTGCCCGTATGGCTCTACTTCGACGGCGAGCCGCAGCCCTACCCAACGCTGCCGCCTGGCACGGGCCGCCGCATACACAGCTACCGAGGTACGAGCCTGGCGCTTAGGCCCGACCCAGCAGGGACGATAGCACGGTCTGAA	206M	50-X-T,81-X-T,140-X-A,159-X-A,163-X-T	210	106	460	1	118	201	83	280	460	71	114	248	60	Uncertain significance	Uncertain / Conflicting	2	0	0	0	0	0	0	0	3	0
10142115	A	C	c.268A>C	p.N90H	-0.270475	0.0689108	-0.612329	0.11892	0.731248	Intermediate	exon 1a	NA	1/3	1108	268	3	NON_SYNONYMOUS	N	H	CCDS2597.1	90	TGCGCTCGGTGAACTCGCGCGAGCCCTCCCAGGTCATCTTCTGCAATCGTAGTCCGCGCGTCGTGCTGCCCGTATGGCTCCACTTCGACGGCGAGCCGCAGCCCTACCCAACGCTGCCGCCTGGCACGGGCCGCCGCATACACAGCTACCGAGGTACGAGCCTGGCGCTTAGGCCCGACCCAGCAGGGACGATAGCACGGTCTGAA	206M	50-X-T,81-X-C,140-X-A,159-X-A,163-X-T	310	693	847	1	140	560	304	274	847	342	135	323	259	absent	Absent	0	0	0	0	0	0	0	0	NA	NA
10142115	A	G	c.268A>G	p.N90D	0.187715	0.999811	0.504884	0.0175891	-0.487294	Neutral	exon 1a	NA	1/3	1108	268	3	NON_SYNONYMOUS	N	D	CCDS2597.1	90	TGCGCTCGGTGAACTCGCGCGAGCCCTCCCAGGTCATCTTCTGCAATCGTAGTCCGCGCGTCGTGCTGCCCGTATGGCTCGACTTCGACGGCGAGCCGCAGCCCTACCCAACGCTGCCGCCTGGCACGGGCCGCCGCATACACAGCTACCGAGGTACGAGCCTGGCGCTTAGGCCCGACCCAGCAGGGACGATAGCACGGTCTGAA	206M	50-X-T,81-X-G,140-X-A,159-X-A,163-X-T	654	1723	1904	1	557	1021	847	571	1904	1347	702	1251	791	absent	Absent	0	0	0	0	0	0	0	0	NA	NA
10142116	A	T	c.269A>T	p.N90I	-2.6573	4.03919e-100	-0.30779	0.436169	0.743959	LOF1	exon 1a	NA	1/3	1109	269	3	NON_SYNONYMOUS	N	I	CCDS2597.1	90	TGCGCTCGGTGAACTCGCGCGAGCCCTCCCAGGTCATCTTCTGCAATCGTAGTCCGCGCGTCGTGCTGCCCGTATGGCTCATCTTCGACGGCGAGCCGCAGCCCTACCCAACGCTGCCGCCTGGCACGGGCCGCCGCATACACAGCTACCGAGGTACGAGCCTGGCGCTTAGGCCCGACCCAGCAGGGACGATAGCACGGTCTGAA	206M	50-X-T,82-X-T,140-X-A,159-X-A,163-X-T	860	214	2283	1	523	280	126	792	2283	137	442	210	120	Likely pathogenic	Path. / Likely path	12	1	8	6	0	0	0	0	18	0
10142116	A	G	c.269A>G	p.N90S	-0.158886	0.357624	-0.196175	0.00776862	0.203944	Neutral	exon 1a	NA	1/3	1109	269	3	NON_SYNONYMOUS	N	S	CCDS2597.1	90	TGCGCTCGGTGAACTCGCGCGAGCCCTCCCAGGTCATCTTCTGCAATCGTAGTCCGCGCGTCGTGCTGCCCGTATGGCTCAGCTTCGACGGCGAGCCGCAGCCCTACCCAACGCTGCCGCCTGGCACGGGCCGCCGCATACACAGCTACCGAGGTACGAGCCTGGCGCTTAGGCCCGACCCAGCAGGGACGATAGCACGGTCTGAA	206M	50-X-T,82-X-G,140-X-A,159-X-A,163-X-T	292	603	933	1	200	445	325	408	933	670	236	609	354	Uncertain significance	Uncertain / Conflicting	0	0	0	0	0	0	0	0	NA	NA
10142116	A	C	c.269A>C	p.N90T	0.0637102	0.917585	-0.229705	-0.148855	0.0808504	Neutral	exon 1a	NA	1/3	1109	269	3	NON_SYNONYMOUS	N	T	CCDS2597.1	90	TGCGCTCGGTGAACTCGCGCGAGCCCTCCCAGGTCATCTTCTGCAATCGTAGTCCGCGCGTCGTGCTGCCCGTATGGCTCACCTTCGACGGCGAGCCGCAGCCCTACCCAACGCTGCCGCCTGGCACGGGCCGCCGCATACACAGCTACCGAGGTACGAGCCTGGCGCTTAGGCCCGACCCAGCAGGGACGATAGCACGGTCTGAA	206M	50-X-T,82-X-C,140-X-A,159-X-A,163-X-T	727	1453	2262	1	383	1388	668	677	2262	1695	486	1507	845	Uncertain significance	Uncertain / Conflicting	0	0	0	0	0	0	0	0	NA	NA
10142117	C	A	c.270C>A	p.N90K	-0.144704	0.398306	0.0103347	0.0146626	0.004328	Neutral	exon 1a	NA	1/3	1110	270	3	NON_SYNONYMOUS	N	K	CCDS2597.1	90	TGCGCTCGGTGAACTCGCGCGAGCCCTCCCAGGTCATCTTCTGCAATCGTAGTCCGCGCGTCGTGCTGCCCGTATGGCTCAAATTCGACGGCGAGCCGCAGCCCTACCCAACGCTGCCGCCTGGCACGGGCCGCCGCATACACAGCTACCGAGGTACGAGCCTGGCGCTTAGGCCCGACCCAGCAGGGACGATAGCACGGTCTGAA	206M	50-X-T,83-X-A,140-X-A,159-X-A,163-X-T	553	1221	1736	1	376	1036	663	571	1736	899	443	1125	476	absent	Absent	0	0	0	0	0	0	0	0	NA	NA
10142117	C	T	c.270C>T	p.N90N	-0.142207	0.401872	-0.390218	-0.0499008	0.340318	Neutral	exon 1a	NA	1/3	1110	270	3	SYNONYMOUS	N	N	CCDS2597.1	90	TGCGCTCGGTGAACTCGCGCGAGCCCTCCCAGGTCATCTTCTGCAATCGTAGTCCGCGCGTCGTGCTGCCCGTATGGCTCAATTTCGACGGCGAGCCGCAGCCCTACCCAACGCTGCCGCCTGGCACGGGCCGCCGCATACACAGCTACCGAGGTACGAGCCTGGCGCTTAGGCCCGACCCAGCAGGGACGATAGCACGGTCTGAA	206M	50-X-T,83-X-T,140-X-A,159-X-A,163-X-T	392	867	1090	1	244	572	401	477	1090	753	232	750	428	Likely benign	Benign / Likely benign	0	0	0	0	0	0	0	0	NA	NA
10142117	C	G	c.270C>G	p.N90K	0.0538759	0.910132	0.205106	0.0497571	-0.155349	Neutral	exon 1a	NA	1/3	1110	270	3	NON_SYNONYMOUS	N	K	CCDS2597.1	90	TGCGCTCGGTGAACTCGCGCGAGCCCTCCCAGGTCATCTTCTGCAATCGTAGTCCGCGCGTCGTGCTGCCCGTATGGCTCAAGTTCGACGGCGAGCCGCAGCCCTACCCAACGCTGCCGCCTGGCACGGGCCGCCGCATACACAGCTACCGAGGTACGAGCCTGGCGCTTAGGCCCGACCCAGCAGGGACGATAGCACGGTCTGAA	206M	50-X-T,83-X-G,140-X-A,159-X-A,163-X-T	490	1214	1540	1	300	927	491	272	1540	540	307	540	403	absent	Absent	0	0	0	0	0	0	0	0	NA	NA
10142118	T	G	c.271T>G	p.F91V	0.0589505	0.911366	0.286996	0.0091837	-0.277812	Neutral	exon 1a	NA	1/3	1111	271	3	NON_SYNONYMOUS	F	V	CCDS2597.1	91	TGCGCTCGGTGAACTCGCGCGAGCCCTCCCAGGTCATCTTCTGCAATCGTAGTCCGCGCGTCGTGCTGCCCGTATGGCTCAACGTCGACGGCGAGCCGCAGCCCTACCCAACGCTGCCGCCTGGCACGGGCCGCCGCATACACAGCTACCGAGGTACGAGCCTGGCGCTTAGGCCCGACCCAGCAGGGACGATAGCACGGTCTGAA	206M	50-X-T,84-X-G,140-X-A,159-X-A,163-X-T	357	869	1026	1	328	653	391	362	1026	738	305	740	468	Likely benign	Benign / Likely benign	0	0	0	0	0	0	0	0	NA	NA
10142118	T	C	c.271T>C	p.F91L	0.221053	0.999811	0.154048	-0.175025	-0.329072	Neutral	exon 1a	NA	1/3	1111	271	3	NON_SYNONYMOUS	F	L	CCDS2597.1	91	TGCGCTCGGTGAACTCGCGCGAGCCCTCCCAGGTCATCTTCTGCAATCGTAGTCCGCGCGTCGTGCTGCCCGTATGGCTCAACCTCGACGGCGAGCCGCAGCCCTACCCAACGCTGCCGCCTGGCACGGGCCGCCGCATACACAGCTACCGAGGTACGAGCCTGGCGCTTAGGCCCGACCCAGCAGGGACGATAGCACGGTCTGAA	206M	50-X-T,84-X-C,140-X-A,159-X-A,163-X-T	493	1206	1471	1	387	909	579	417	1471	1123	342	1033	517	Uncertain significance	Uncertain / Conflicting	1	0	0	0	0	0	0	0	1	0
10142118	T	A	c.271T>A	p.F91I	0.228172	0.999811	0.201958	-0.166994	-0.368952	Neutral	exon 1a	NA	1/3	1111	271	3	NON_SYNONYMOUS	F	I	CCDS2597.1	91	TGCGCTCGGTGAACTCGCGCGAGCCCTCCCAGGTCATCTTCTGCAATCGTAGTCCGCGCGTCGTGCTGCCCGTATGGCTCAACATCGACGGCGAGCCGCAGCCCTACCCAACGCTGCCGCCTGGCACGGGCCGCCGCATACACAGCTACCGAGGTACGAGCCTGGCGCTTAGGCCCGACCCAGCAGGGACGATAGCACGGTCTGAA	206M	50-X-T,84-X-A,140-X-A,159-X-A,163-X-T	825	2574	2248	1	619	1584	1173	783	2248	1674	718	1658	821	absent	Absent	0	0	0	0	0	0	0	0	NA	NA
10142119	T	G	c.272T>G	p.F91C	-0.0920481	0.558953	0.415111	0.0909725	-0.324139	Neutral	exon 1a	NA	1/3	1112	272	3	NON_SYNONYMOUS	F	C	CCDS2597.1	91	TGCGCTCGGTGAACTCGCGCGAGCCCTCCCAGGTCATCTTCTGCAATCGTAGTCCGCGCGTCGTGCTGCCCGTATGGCTCAACTGCGACGGCGAGCCGCAGCCCTACCCAACGCTGCCGCCTGGCACGGGCCGCCGCATACACAGCTACCGAGGTACGAGCCTGGCGCTTAGGCCCGACCCAGCAGGGACGATAGCACGGTCTGAA	206M	50-X-T,85-X-G,140-X-A,159-X-A,163-X-T	695	1997	1792	1	622	1348	878	726	1792	963	750	1054	700	absent	Absent	0	0	0	0	0	0	0	0	NA	NA
10142119	T	C	c.272T>C	p.F91S	0.128186	0.973499	0.183266	0.0852836	-0.0979828	Neutral	exon 1a	NA	1/3	1112	272	3	NON_SYNONYMOUS	F	S	CCDS2597.1	91	TGCGCTCGGTGAACTCGCGCGAGCCCTCCCAGGTCATCTTCTGCAATCGTAGTCCGCGCGTCGTGCTGCCCGTATGGCTCAACTCCGACGGCGAGCCGCAGCCCTACCCAACGCTGCCGCCTGGCACGGGCCGCCGCATACACAGCTACCGAGGTACGAGCCTGGCGCTTAGGCCCGACCCAGCAGGGACGATAGCACGGTCTGAA	206M	50-X-T,85-X-C,140-X-A,159-X-A,163-X-T	828	1731	1616	1	616	1447	881	698	1616	1870	629	1477	1165	absent	Absent	0	0	0	0	0	0	0	0	NA	NA
10142119	T	A	c.272T>A	p.F91Y	0.373108	0.999811	0.372126	-0.0865508	-0.458676	Neutral	exon 1a	NA	1/3	1112	272	3	NON_SYNONYMOUS	F	Y	CCDS2597.1	91	TGCGCTCGGTGAACTCGCGCGAGCCCTCCCAGGTCATCTTCTGCAATCGTAGTCCGCGCGTCGTGCTGCCCGTATGGCTCAACTACGACGGCGAGCCGCAGCCCTACCCAACGCTGCCGCCTGGCACGGGCCGCCGCATACACAGCTACCGAGGTACGAGCCTGGCGCTTAGGCCCGACCCAGCAGGGACGATAGCACGGTCTGAA	206M	50-X-T,85-X-A,140-X-A,159-X-A,163-X-T	592	1893	1389	1	588	1148	881	691	1389	1857	606	1531	997	absent	Absent	0	0	0	0	0	0	0	0	NA	NA
10142120	C	G	c.273C>G	p.F91L	-0.137526	0.413622	0.0358201	0.012853	-0.0229671	Neutral	exon 1a	NA	1/3	1113	273	3	NON_SYNONYMOUS	F	L	CCDS2597.1	91	TGCGCTCGGTGAACTCGCGCGAGCCCTCCCAGGTCATCTTCTGCAATCGTAGTCCGCGCGTCGTGCTGCCCGTATGGCTCAACTTGGACGGCGAGCCGCAGCCCTACCCAACGCTGCCGCCTGGCACGGGCCGCCGCATACACAGCTACCGAGGTACGAGCCTGGCGCTTAGGCCCGACCCAGCAGGGACGATAGCACGGTCTGAA	206M	50-X-T,86-X-G,140-X-A,159-X-A,163-X-T	473	1087	1242	1	362	779	561	598	1242	916	427	949	509	absent	Absent	0	0	2	0	0	0	0	0	3	0
10142120	C	T	c.273C>T	p.F91F	0.00125525	0.84161	0.0337025	-0.0429406	-0.0766431	Neutral	exon 1a	NA	1/3	1113	273	3	SYNONYMOUS	F	F	CCDS2597.1	91	TGCGCTCGGTGAACTCGCGCGAGCCCTCCCAGGTCATCTTCTGCAATCGTAGTCCGCGCGTCGTGCTGCCCGTATGGCTCAACTTTGACGGCGAGCCGCAGCCCTACCCAACGCTGCCGCCTGGCACGGGCCGCCGCATACACAGCTACCGAGGTACGAGCCTGGCGCTTAGGCCCGACCCAGCAGGGACGATAGCACGGTCTGAA	206M	50-X-T,86-X-T,140-X-A,159-X-A,163-X-T	478	1012	1308	2	367	632	473	403	1308	854	286	730	485	Likely benign	Benign / Likely benign	0	0	0	0	0	0	0	0	NA	NA
10142120	C	A	c.273C>A	p.F91L	0.0598074	0.911366	-0.327027	0.0982742	0.425301	Neutral	exon 1a	NA	1/3	1113	273	3	NON_SYNONYMOUS	F	L	CCDS2597.1	91	TGCGCTCGGTGAACTCGCGCGAGCCCTCCCAGGTCATCTTCTGCAATCGTAGTCCGCGCGTCGTGCTGCCCGTATGGCTCAACTTAGACGGCGAGCCGCAGCCCTACCCAACGCTGCCGCCTGGCACGGGCCGCCGCATACACAGCTACCGAGGTACGAGCCTGGCGCTTAGGCCCGACCCAGCAGGGACGATAGCACGGTCTGAA	206M	50-X-T,86-X-A,140-X-A,159-X-A,163-X-T	379	1129	905	1	232	564	498	389	905	649	210	833	475	Uncertain significance	Uncertain / Conflicting	0	0	0	0	0	0	0	0	NA	NA
10142121	G	T	c.274G>T	p.D92Y	-0.143545	0.398306	-0.070778	0.0913195	0.162098	Neutral	exon 1a	NA	1/3	1114	274	3	NON_SYNONYMOUS	D	Y	CCDS2597.1	92	TGCGCTCGGTGAACTCGCGCGAGCCCTCCCAGGTCATCTTCTGCAATCGTAGTCCGCGCGTCGTGCTGCCCGTATGGCTCAACTTCTACGGCGAGCCGCAGCCCTACCCAACGCTGCCGCCTGGCACGGGCCGCCGCATACACAGCTACCGAGGTACGAGCCTGGCGCTTAGGCCCGACCCAGCAGGGACGATAGCACGGTCTGAA	206M	50-X-T,87-X-T,140-X-A,159-X-A,163-X-T	728	1246	1337	1	482	957	618	625	1337	1272	445	1346	820	Uncertain significance	Uncertain / Conflicting	1	0	0	0	0	0	0	0	2	0
10142121	G	A	c.274G>A	p.D92N	-0.00306054	0.839207	0.153048	-0.0711938	-0.224242	Neutral	exon 1a	NA	1/3	1114	274	3	NON_SYNONYMOUS	D	N	CCDS2597.1	92	TGCGCTCGGTGAACTCGCGCGAGCCCTCCCAGGTCATCTTCTGCAATCGTAGTCCGCGCGTCGTGCTGCCCGTATGGCTCAACTTCAACGGCGAGCCGCAGCCCTACCCAACGCTGCCGCCTGGCACGGGCCGCCGCATACACAGCTACCGAGGTACGAGCCTGGCGCTTAGGCCCGACCCAGCAGGGACGATAGCACGGTCTGAA	206M	50-X-T,87-X-A,140-X-A,159-X-A,163-X-T	522	1277	1176	1	431	936	502	506	1176	921	394	1116	598	Uncertain significance	Uncertain / Conflicting	1	0	0	0	0	0	0	0	2	0
10142121	G	C	c.274G>C	p.D92H	0.0601669	0.911366	0.0176532	-0.107051	-0.124704	Neutral	exon 1a	NA	1/3	1114	274	3	NON_SYNONYMOUS	D	H	CCDS2597.1	92	TGCGCTCGGTGAACTCGCGCGAGCCCTCCCAGGTCATCTTCTGCAATCGTAGTCCGCGCGTCGTGCTGCCCGTATGGCTCAACTTCCACGGCGAGCCGCAGCCCTACCCAACGCTGCCGCCTGGCACGGGCCGCCGCATACACAGCTACCGAGGTACGAGCCTGGCGCTTAGGCCCGACCCAGCAGGGACGATAGCACGGTCTGAA	206M	50-X-T,87-X-C,140-X-A,159-X-A,163-X-T	526	1647	1262	1	364	1116	660	374	1262	594	288	748	360	absent	Absent	0	0	0	0	0	0	0	0	NA	NA
10142122	A	C	c.275A>C	p.D92A	-0.0680644	0.63533	0.312577	0.171243	-0.141334	Neutral	exon 1a	NA	1/3	1115	275	3	NON_SYNONYMOUS	D	A	CCDS2597.1	92	TGCGCTCGGTGAACTCGCGCGAGCCCTCCCAGGTCATCTTCTGCAATCGTAGTCCGCGCGTCGTGCTGCCCGTATGGCTCAACTTCGCCGGCGAGCCGCAGCCCTACCCAACGCTGCCGCCTGGCACGGGCCGCCGCATACACAGCTACCGAGGTACGAGCCTGGCGCTTAGGCCCGACCCAGCAGGGACGATAGCACGGTCTGAA	206M	50-X-T,88-X-C,140-X-A,159-X-A,163-X-T	549	1500	1253	1	490	1009	744	651	1253	947	585	820	682	Uncertain significance	Uncertain / Conflicting	0	0	0	0	0	0	0	0	NA	NA
10142122	A	T	c.275A>T	p.D92V	0.0357448	0.892851	0.166936	0.216971	0.0500346	Neutral	exon 1a	NA	1/3	1115	275	3	NON_SYNONYMOUS	D	V	CCDS2597.1	92	TGCGCTCGGTGAACTCGCGCGAGCCCTCCCAGGTCATCTTCTGCAATCGTAGTCCGCGCGTCGTGCTGCCCGTATGGCTCAACTTCGTCGGCGAGCCGCAGCCCTACCCAACGCTGCCGCCTGGCACGGGCCGCCGCATACACAGCTACCGAGGTACGAGCCTGGCGCTTAGGCCCGACCCAGCAGGGACGATAGCACGGTCTGAA	206M	50-X-T,88-X-T,140-X-A,159-X-A,163-X-T	538	1654	1344	1	330	1148	843	540	1344	837	577	1061	625	Uncertain significance	Uncertain / Conflicting	0	0	0	0	0	0	0	0	NA	NA
10142122	A	G	c.275A>G	p.D92G	0.162835	0.99489	0.218492	-0.111332	-0.329824	Neutral	exon 1a	NA	1/3	1115	275	3	NON_SYNONYMOUS	D	G	CCDS2597.1	92	TGCGCTCGGTGAACTCGCGCGAGCCCTCCCAGGTCATCTTCTGCAATCGTAGTCCGCGCGTCGTGCTGCCCGTATGGCTCAACTTCGGCGGCGAGCCGCAGCCCTACCCAACGCTGCCGCCTGGCACGGGCCGCCGCATACACAGCTACCGAGGTACGAGCCTGGCGCTTAGGCCCGACCCAGCAGGGACGATAGCACGGTCTGAA	206M	50-X-T,88-X-G,140-X-A,159-X-A,163-X-T	608	1349	1429	1	411	987	587	459	1429	1231	478	1211	683	absent	Absent	0	0	0	0	0	0	0	0	NA	NA
10142123	C	A	c.276C>A	p.D92E	-0.159133	0.357624	0.172845	0.169641	-0.00320333	Neutral	exon 1a	NA	1/3	1116	276	3	NON_SYNONYMOUS	D	E	CCDS2597.1	92	TGCGCTCGGTGAACTCGCGCGAGCCCTCCCAGGTCATCTTCTGCAATCGTAGTCCGCGCGTCGTGCTGCCCGTATGGCTCAACTTCGAAGGCGAGCCGCAGCCCTACCCAACGCTGCCGCCTGGCACGGGCCGCCGCATACACAGCTACCGAGGTACGAGCCTGGCGCTTAGGCCCGACCCAGCAGGGACGATAGCACGGTCTGAA	206M	50-X-T,89-X-A,140-X-A,159-X-A,163-X-T	942	2189	2364	1	756	1474	932	787	2364	1148	648	1654	961	absent	Absent	0	0	0	0	0	0	0	0	NA	NA
10142123	C	T	c.276C>T	p.D92D	-0.146514	0.392624	-0.166383	0.0014905	0.167873	Neutral	exon 1a	NA	1/3	1116	276	3	SYNONYMOUS	D	D	CCDS2597.1	92	TGCGCTCGGTGAACTCGCGCGAGCCCTCCCAGGTCATCTTCTGCAATCGTAGTCCGCGCGTCGTGCTGCCCGTATGGCTCAACTTCGATGGCGAGCCGCAGCCCTACCCAACGCTGCCGCCTGGCACGGGCCGCCGCATACACAGCTACCGAGGTACGAGCCTGGCGCTTAGGCCCGACCCAGCAGGGACGATAGCACGGTCTGAA	206M	50-X-T,89-X-T,140-X-A,159-X-A,163-X-T	1635	3771	3228	1	1044	2730	1758	1630	3228	2449	1054	2957	1483	Likely benign	Benign / Likely benign	0	0	0	0	0	0	0	0	NA	NA
10142123	C	G	c.276C>G	p.D92E	0.172131	0.99489	-0.0854603	0.0207673	0.106228	Neutral	exon 1a	NA	1/3	1116	276	3	NON_SYNONYMOUS	D	E	CCDS2597.1	92	TGCGCTCGGTGAACTCGCGCGAGCCCTCCCAGGTCATCTTCTGCAATCGTAGTCCGCGCGTCGTGCTGCCCGTATGGCTCAACTTCGAGGGCGAGCCGCAGCCCTACCCAACGCTGCCGCCTGGCACGGGCCGCCGCATACACAGCTACCGAGGTACGAGCCTGGCGCTTAGGCCCGACCCAGCAGGGACGATAGCACGGTCTGAA	206M	50-X-T,89-X-G,140-X-A,159-X-A,163-X-T	551	1159	1635	1	342	845	611	473	1635	1360	352	1145	748	Uncertain significance	Uncertain / Conflicting	0	0	0	0	0	0	0	0	NA	NA
10142124	G	C	c.277G>C	p.G93R	-1.50411	5.48169e-33	-0.0599235	0.267707	0.327631	LOF1	exon 1a	NA	1/3	1117	277	3	NON_SYNONYMOUS	G	R	CCDS2597.1	93	TGCGCTCGGTGAACTCGCGCGAGCCCTCCCAGGTCATCTTCTGCAATCGTAGTCCGCGCGTCGTGCTGCCCGTATGGCTCAACTTCGACCGCGAGCCGCAGCCCTACCCAACGCTGCCGCCTGGCACGGGCCGCCGCATACACAGCTACCGAGGTACGAGCCTGGCGCTTAGGCCCGACCCAGCAGGGACGATAGCACGGTCTGAA	206M	50-X-T,90-X-C,140-X-A,159-X-A,163-X-T	806	511	1890	1	486	766	208	630	1890	321	500	424	322	Likely pathogenic	Path. / Likely path	0	1	2	0	0	0	0	0	4	0
10142124	G	T	c.277G>T	p.G93C	-0.769445	2.21592e-09	0.31697	0.560555	0.243585	LOF2	exon 1a	NA	1/3	1117	277	3	NON_SYNONYMOUS	G	C	CCDS2597.1	93	TGCGCTCGGTGAACTCGCGCGAGCCCTCCCAGGTCATCTTCTGCAATCGTAGTCCGCGCGTCGTGCTGCCCGTATGGCTCAACTTCGACTGCGAGCCGCAGCCCTACCCAACGCTGCCGCCTGGCACGGGCCGCCGCATACACAGCTACCGAGGTACGAGCCTGGCGCTTAGGCCCGACCCAGCAGGGACGATAGCACGGTCTGAA	206M	50-X-T,90-X-T,140-X-A,159-X-A,163-X-T	747	778	1438	1	691	977	640	658	1438	737	574	762	549	absent	Absent	0	1	1	0	1	0	0	0	3	0
10142124	G	A	c.277G>A	p.G93S	-0.556321	2.31567e-05	0.0023832	-0.0699761	-0.0723593	LOF2	exon 1a	NA	1/3	1117	277	3	NON_SYNONYMOUS	G	S	CCDS2597.1	93	TGCGCTCGGTGAACTCGCGCGAGCCCTCCCAGGTCATCTTCTGCAATCGTAGTCCGCGCGTCGTGCTGCCCGTATGGCTCAACTTCGACAGCGAGCCGCAGCCCTACCCAACGCTGCCGCCTGGCACGGGCCGCCGCATACACAGCTACCGAGGTACGAGCCTGGCGCTTAGGCCCGACCCAGCAGGGACGATAGCACGGTCTGAA	206M	50-X-T,90-X-A,140-X-A,159-X-A,163-X-T	702	1012	1217	1	461	891	385	579	1217	680	460	840	457	Pathogenic	Path. / Likely path	0	3	0	1	6	0	0	4	11	0
10142125	G	T	c.278G>T	p.G93V	-2.74414	1.11379e-106	-0.121938	0.57597	0.697907	LOF1	exon 1a	NA	1/3	1118	278	3	NON_SYNONYMOUS	G	V	CCDS2597.1	93	TGCGCTCGGTGAACTCGCGCGAGCCCTCCCAGGTCATCTTCTGCAATCGTAGTCCGCGCGTCGTGCTGCCCGTATGGCTCAACTTCGACGTCGAGCCGCAGCCCTACCCAACGCTGCCGCCTGGCACGGGCCGCCGCATACACAGCTACCGAGGTACGAGCCTGGCGCTTAGGCCCGACCCAGCAGGGACGATAGCACGGTCTGAA	206M	50-X-T,91-X-T,140-X-A,159-X-A,163-X-T	463	90	1801	1	345	139	44	431	1801	82	254	147	105	Uncertain significance	Uncertain / Conflicting	0	0	0	0	1	0	0	0	3	0
10142125	G	A	c.278G>A	p.G93D	-0.70684	4.53296e-08	-0.618067	-0.953191	-0.335124	LOF2	exon 1a	NA	1/3	1118	278	3	NON_SYNONYMOUS	G	D	CCDS2597.1	93	TGCGCTCGGTGAACTCGCGCGAGCCCTCCCAGGTCATCTTCTGCAATCGTAGTCCGCGCGTCGTGCTGCCCGTATGGCTCAACTTCGACGACGAGCCGCAGCCCTACCCAACGCTGCCGCCTGGCACGGGCCGCCGCATACACAGCTACCGAGGTACGAGCCTGGCGCTTAGGCCCGACCCAGCAGGGACGATAGCACGGTCTGAA	206M	50-X-T,91-X-A,140-X-A,159-X-A,163-X-T	812	906	1363	1	346	848	231	637	1363	743	330	978	219	Pathogenic	Path. / Likely path	5	3	8	7	2	0	0	0	11	0
10142125	G	C	c.278G>C	p.G93A	-0.12294	0.448182	0.350376	0.39154	0.0411637	Neutral	exon 1a	NA	1/3	1118	278	3	NON_SYNONYMOUS	G	A	CCDS2597.1	93	TGCGCTCGGTGAACTCGCGCGAGCCCTCCCAGGTCATCTTCTGCAATCGTAGTCCGCGCGTCGTGCTGCCCGTATGGCTCAACTTCGACGCCGAGCCGCAGCCCTACCCAACGCTGCCGCCTGGCACGGGCCGCCGCATACACAGCTACCGAGGTACGAGCCTGGCGCTTAGGCCCGACCCAGCAGGGACGATAGCACGGTCTGAA	206M	50-X-T,91-X-C,140-X-A,159-X-A,163-X-T	548	1151	1549	1	472	1045	603	374	1549	643	367	668	595	absent	Absent	0	0	0	0	0	0	0	0	NA	NA
10142126	C	T	c.279C>T	p.G93G	-0.129683	0.429516	-0.124435	0	0.124435	Neutral	exon 1a	NA	1/3	1119	279	3	SYNONYMOUS	G	G	CCDS2597.1	93	TGCGCTCGGTGAACTCGCGCGAGCCCTCCCAGGTCATCTTCTGCAATCGTAGTCCGCGCGTCGTGCTGCCCGTATGGCTCAACTTCGACGGTGAGCCGCAGCCCTACCCAACGCTGCCGCCTGGCACGGGCCGCCGCATACACAGCTACCGAGGTACGAGCCTGGCGCTTAGGCCCGACCCAGCAGGGACGATAGCACGGTCTGAA	206M	50-X-T,92-X-T,140-X-A,159-X-A,163-X-T	1046	2031	1511	1	678	1584	994	1259	1511	2314	850	2163	1332	Uncertain significance	Uncertain / Conflicting	0	0	0	0	0	0	0	0	NA	NA
10142126	C	G	c.279C>G	p.G93G	-0.0757519	0.608203	0	0.154	0.154	Neutral	exon 1a	NA	1/3	1119	279	3	SYNONYMOUS	G	G	CCDS2597.1	93	TGCGCTCGGTGAACTCGCGCGAGCCCTCCCAGGTCATCTTCTGCAATCGTAGTCCGCGCGTCGTGCTGCCCGTATGGCTCAACTTCGACGGGGAGCCGCAGCCCTACCCAACGCTGCCGCCTGGCACGGGCCGCCGCATACACAGCTACCGAGGTACGAGCCTGGCGCTTAGGCCCGACCCAGCAGGGACGATAGCACGGTCTGAA	206M	50-X-T,92-X-G,140-X-A,159-X-A,163-X-T	800	2592	2144	1	620	1709	1203	851	2144	1030	571	1206	774	absent	Absent	2	0	0	0	0	0	0	0	2	0
10142126	C	A	c.279C>A	p.G93G	-0.0221776	0.771495	0.21598	0.192878	-0.0231018	Neutral	exon 1a	NA	1/3	1119	279	3	SYNONYMOUS	G	G	CCDS2597.1	93	TGCGCTCGGTGAACTCGCGCGAGCCCTCCCAGGTCATCTTCTGCAATCGTAGTCCGCGCGTCGTGCTGCCCGTATGGCTCAACTTCGACGGAGAGCCGCAGCCCTACCCAACGCTGCCGCCTGGCACGGGCCGCCGCATACACAGCTACCGAGGTACGAGCCTGGCGCTTAGGCCCGACCCAGCAGGGACGATAGCACGGTCTGAA	206M	50-X-T,92-X-A,140-X-A,159-X-A,163-X-T	989	2232	2627	1	800	1530	1201	904	2627	1725	784	1536	1180	absent	Absent	0	0	0	0	0	0	0	0	NA	NA
10142127	G	C	c.280G>C	p.E94Q	-0.282961	0.054664	0.236731	0.469592	0.23286	Intermediate	exon 1a	NA	1/3	1120	280	3	NON_SYNONYMOUS	E	Q	CCDS2597.1	94	TGCGCTCGGTGAACTCGCGCGAGCCCTCCCAGGTCATCTTCTGCAATCGTAGTCCGCGCGTCGTGCTGCCCGTATGGCTCAACTTCGACGGCCAGCCGCAGCCCTACCCAACGCTGCCGCCTGGCACGGGCCGCCGCATACACAGCTACCGAGGTACGAGCCTGGCGCTTAGGCCCGACCCAGCAGGGACGATAGCACGGTCTGAA	206M	50-X-T,93-X-C,140-X-A,159-X-A,163-X-T	467	904	1371	1	307	847	538	407	1371	574	447	692	521	absent	Absent	0	0	0	0	0	0	0	0	NA	NA
10142127	G	A	c.280G>A	p.E94K	-0.0264424	0.758832	0.136689	-0.127745	-0.264434	Neutral	exon 1a	NA	1/3	1120	280	3	NON_SYNONYMOUS	E	K	CCDS2597.1	94	TGCGCTCGGTGAACTCGCGCGAGCCCTCCCAGGTCATCTTCTGCAATCGTAGTCCGCGCGTCGTGCTGCCCGTATGGCTCAACTTCGACGGCAAGCCGCAGCCCTACCCAACGCTGCCGCCTGGCACGGGCCGCCGCATACACAGCTACCGAGGTACGAGCCTGGCGCTTAGGCCCGACCCAGCAGGGACGATAGCACGGTCTGAA	206M	50-X-T,93-X-A,140-X-A,159-X-A,163-X-T	444	1458	1231	1	349	723	550	474	1231	617	379	703	386	Uncertain significance	Uncertain / Conflicting	2	0	0	0	0	0	0	0	2	0
10142128	A	T	c.281A>T	p.E94V	-0.351731	0.0121415	-0.0151328	0.321074	0.336207	Intermediate	exon 1a	NA	1/3	1121	281	3	NON_SYNONYMOUS	E	V	CCDS2597.1	94	TGCGCTCGGTGAACTCGCGCGAGCCCTCCCAGGTCATCTTCTGCAATCGTAGTCCGCGCGTCGTGCTGCCCGTATGGCTCAACTTCGACGGCGTGCCGCAGCCCTACCCAACGCTGCCGCCTGGCACGGGCCGCCGCATACACAGCTACCGAGGTACGAGCCTGGCGCTTAGGCCCGACCCAGCAGGGACGATAGCACGGTCTGAA	206M	50-X-T,94-X-T,140-X-A,159-X-A,163-X-T	684	998	1581	1	441	759	581	490	1581	813	387	837	614	Uncertain significance	Uncertain / Conflicting	0	0	0	0	0	0	0	0	NA	NA
10142128	A	G	c.281A>G	p.E94G	-0.133259	0.425059	-0.0264463	0.295298	0.321744	Neutral	exon 1a	NA	1/3	1121	281	3	NON_SYNONYMOUS	E	G	CCDS2597.1	94	TGCGCTCGGTGAACTCGCGCGAGCCCTCCCAGGTCATCTTCTGCAATCGTAGTCCGCGCGTCGTGCTGCCCGTATGGCTCAACTTCGACGGCGGGCCGCAGCCCTACCCAACGCTGCCGCCTGGCACGGGCCGCCGCATACACAGCTACCGAGGTACGAGCCTGGCGCTTAGGCCCGACCCAGCAGGGACGATAGCACGGTCTGAA	206M	50-X-T,94-X-G,140-X-A,159-X-A,163-X-T	583	1220	1236	1	301	1001	642	344	1236	583	334	663	470	absent	Absent	0	0	0	0	0	0	0	0	NA	NA
10142128	A	C	c.281A>C	p.E94A	0.233807	0.999811	0.363417	-0.224042	-0.587459	Neutral	exon 1a	NA	1/3	1121	281	3	NON_SYNONYMOUS	E	A	CCDS2597.1	94	TGCGCTCGGTGAACTCGCGCGAGCCCTCCCAGGTCATCTTCTGCAATCGTAGTCCGCGCGTCGTGCTGCCCGTATGGCTCAACTTCGACGGCGCGCCGCAGCCCTACCCAACGCTGCCGCCTGGCACGGGCCGCCGCATACACAGCTACCGAGGTACGAGCCTGGCGCTTAGGCCCGACCCAGCAGGGACGATAGCACGGTCTGAA	206M	50-X-T,94-X-C,140-X-A,159-X-A,163-X-T	695	1799	1737	1	522	1155	727	576	1737	1499	660	1153	766	absent	Absent	0	0	0	0	0	0	0	0	NA	NA
10142129	G	A	c.282G>A	p.E94E	0.0394359	0.896574	-0.41745	-0.424014	-0.00656428	Neutral	exon 1a	NA	1/3	1122	282	3	SYNONYMOUS	E	E	CCDS2597.1	94	TGCGCTCGGTGAACTCGCGCGAGCCCTCCCAGGTCATCTTCTGCAATCGTAGTCCGCGCGTCGTGCTGCCCGTATGGCTCAACTTCGACGGCGAACCGCAGCCCTACCCAACGCTGCCGCCTGGCACGGGCCGCCGCATACACAGCTACCGAGGTACGAGCCTGGCGCTTAGGCCCGACCCAGCAGGGACGATAGCACGGTCTGAA	206M	50-X-T,95-X-A,140-X-A,159-X-A,163-X-T	677	1613	953	1	334	1221	557	616	953	1240	364	1103	562	absent	Absent	0	0	0	0	0	0	0	0	NA	NA
10142129	G	C	c.282G>C	p.E94D	0.172322	0.99489	0.588447	0.172216	-0.41623	Neutral	exon 1a	NA	1/3	1122	282	3	NON_SYNONYMOUS	E	D	CCDS2597.1	94	TGCGCTCGGTGAACTCGCGCGAGCCCTCCCAGGTCATCTTCTGCAATCGTAGTCCGCGCGTCGTGCTGCCCGTATGGCTCAACTTCGACGGCGACCCGCAGCCCTACCCAACGCTGCCGCCTGGCACGGGCCGCCGCATACACAGCTACCGAGGTACGAGCCTGGCGCTTAGGCCCGACCCAGCAGGGACGATAGCACGGTCTGAA	206M	50-X-T,95-X-C,140-X-A,159-X-A,163-X-T	1031	2786	2999	1	934	2114	1381	900	2999	2015	1168	2064	1454	absent	Absent	0	0	0	0	0	0	0	0	NA	NA
10142129	G	T	c.282G>T	p.E94D	0.271484	0.999811	0.524366	0.0738238	-0.450542	Neutral	exon 1a	NA	1/3	1122	282	3	NON_SYNONYMOUS	E	D	CCDS2597.1	94	TGCGCTCGGTGAACTCGCGCGAGCCCTCCCAGGTCATCTTCTGCAATCGTAGTCCGCGCGTCGTGCTGCCCGTATGGCTCAACTTCGACGGCGATCCGCAGCCCTACCCAACGCTGCCGCCTGGCACGGGCCGCCGCATACACAGCTACCGAGGTACGAGCCTGGCGCTTAGGCCCGACCCAGCAGGGACGATAGCACGGTCTGAA	206M	50-X-T,95-X-T,140-X-A,159-X-A,163-X-T	705	2145	1817	1	709	1306	891	488	1817	1154	522	1083	867	Uncertain significance	Uncertain / Conflicting	0	0	0	0	0	0	0	0	NA	NA
10142130	C	T	c.283C>T	p.P95S	-0.125453	0.446325	-0.224238	-0.0915833	0.132655	Neutral	exon 1a	NA	1/3	1123	283	3	NON_SYNONYMOUS	P	S	CCDS2597.1	95	TGCGCTCGGTGAACTCGCGCGAGCCCTCCCAGGTCATCTTCTGCAATCGTAGTCCGCGCGTCGTGCTGCCCGTATGGCTCAACTTCGACGGCGAGTCGCAGCCCTACCCAACGCTGCCGCCTGGCACGGGCCGCCGCATACACAGCTACCGAGGTACGAGCCTGGCGCTTAGGCCCGACCCAGCAGGGACGATAGCACGGTCTGAA	206M	50-X-T,96-X-T,140-X-A,159-X-A,163-X-T	1864	3987	2546	1	988	2712	1712	1811	2546	3044	1302	2934	1759	Uncertain significance	Uncertain / Conflicting	0	0	0	0	0	0	0	0	NA	NA
10142130	C	G	c.283C>G	p.P95A	0.0928723	0.953171	0.46277	0.281587	-0.181183	Neutral	exon 1a	NA	1/3	1123	283	3	NON_SYNONYMOUS	P	A	CCDS2597.1	95	TGCGCTCGGTGAACTCGCGCGAGCCCTCCCAGGTCATCTTCTGCAATCGTAGTCCGCGCGTCGTGCTGCCCGTATGGCTCAACTTCGACGGCGAGGCGCAGCCCTACCCAACGCTGCCGCCTGGCACGGGCCGCCGCATACACAGCTACCGAGGTACGAGCCTGGCGCTTAGGCCCGACCCAGCAGGGACGATAGCACGGTCTGAA	206M	50-X-T,96-X-G,140-X-A,159-X-A,163-X-T	660	1801	2718	1	656	1316	975	796	2718	1536	791	1662	1181	absent	Absent	0	0	0	0	0	0	0	0	NA	NA
10142130	C	A	c.283C>A	p.P95T	0.211782	0.999811	0.253328	-0.0856597	-0.338988	Neutral	exon 1a	NA	1/3	1123	283	3	NON_SYNONYMOUS	P	T	CCDS2597.1	95	TGCGCTCGGTGAACTCGCGCGAGCCCTCCCAGGTCATCTTCTGCAATCGTAGTCCGCGCGTCGTGCTGCCCGTATGGCTCAACTTCGACGGCGAGACGCAGCCCTACCCAACGCTGCCGCCTGGCACGGGCCGCCGCATACACAGCTACCGAGGTACGAGCCTGGCGCTTAGGCCCGACCCAGCAGGGACGATAGCACGGTCTGAA	206M	50-X-T,96-X-A,140-X-A,159-X-A,163-X-T	725	1921	2035	1	682	1293	828	643	2035	1573	505	1363	913	absent	Absent	0	0	0	0	0	0	0	0	NA	NA
10142131	C	A	c.284C>A	p.P95Q	-0.178176	0.290609	0.183187	0.14516	-0.0380271	Neutral	exon 1a	NA	1/3	1124	284	3	NON_SYNONYMOUS	P	Q	CCDS2597.1	95	TGCGCTCGGTGAACTCGCGCGAGCCCTCCCAGGTCATCTTCTGCAATCGTAGTCCGCGCGTCGTGCTGCCCGTATGGCTCAACTTCGACGGCGAGCAGCAGCCCTACCCAACGCTGCCGCCTGGCACGGGCCGCCGCATACACAGCTACCGAGGTACGAGCCTGGCGCTTAGGCCCGACCCAGCAGGGACGATAGCACGGTCTGAA	206M	50-X-T,97-X-A,140-X-A,159-X-A,163-X-T	625	1521	1670	1	499	913	774	717	1670	966	602	1062	654	absent	Absent	0	0	0	0	0	0	0	0	NA	NA
10142131	C	T	c.284C>T	p.P95L	-0.0638459	0.646154	0.23129	0.390229	0.158939	Neutral	exon 1a	NA	1/3	1124	284	3	NON_SYNONYMOUS	P	L	CCDS2597.1	95	TGCGCTCGGTGAACTCGCGCGAGCCCTCCCAGGTCATCTTCTGCAATCGTAGTCCGCGCGTCGTGCTGCCCGTATGGCTCAACTTCGACGGCGAGCTGCAGCCCTACCCAACGCTGCCGCCTGGCACGGGCCGCCGCATACACAGCTACCGAGGTACGAGCCTGGCGCTTAGGCCCGACCCAGCAGGGACGATAGCACGGTCTGAA	206M	50-X-T,97-X-T,140-X-A,159-X-A,163-X-T	926	2051	2330	1	641	1553	1206	853	2330	1542	883	1614	1269	Uncertain significance	Uncertain / Conflicting	0	0	0	0	0	0	0	0	NA	NA
10142131	C	G	c.284C>G	p.P95R	0.0750588	0.936187	0.317528	-0.0681483	-0.385676	Neutral	exon 1a	NA	1/3	1124	284	3	NON_SYNONYMOUS	P	R	CCDS2597.1	95	TGCGCTCGGTGAACTCGCGCGAGCCCTCCCAGGTCATCTTCTGCAATCGTAGTCCGCGCGTCGTGCTGCCCGTATGGCTCAACTTCGACGGCGAGCGGCAGCCCTACCCAACGCTGCCGCCTGGCACGGGCCGCCGCATACACAGCTACCGAGGTACGAGCCTGGCGCTTAGGCCCGACCCAGCAGGGACGATAGCACGGTCTGAA	206M	50-X-T,97-X-G,140-X-A,159-X-A,163-X-T	635	1753	1677	1	528	1256	702	556	1677	1028	540	1022	658	absent	Absent	0	0	0	0	0	0	0	0	NA	NA
10142132	G	A	c.285G>A	p.P95P	0.0415687	0.898669	-0.305324	-0.37262	-0.0672954	Neutral	exon 1a	NA	1/3	1125	285	3	SYNONYMOUS	P	P	CCDS2597.1	95	TGCGCTCGGTGAACTCGCGCGAGCCCTCCCAGGTCATCTTCTGCAATCGTAGTCCGCGCGTCGTGCTGCCCGTATGGCTCAACTTCGACGGCGAGCCACAGCCCTACCCAACGCTGCCGCCTGGCACGGGCCGCCGCATACACAGCTACCGAGGTACGAGCCTGGCGCTTAGGCCCGACCCAGCAGGGACGATAGCACGGTCTGAA	206M	50-X-T,98-X-A,140-X-A,159-X-A,163-X-T	1844	3876	2980	1	1052	3021	1454	1764	2980	4040	1053	3550	1810	Likely benign	Benign / Likely benign	1	0	0	0	0	0	0	0	1	0
10142132	G	T	c.285G>T	p.P95P	0.0940075	0.953171	0.203353	0.0704882	-0.132865	Neutral	exon 1a	NA	1/3	1125	285	3	SYNONYMOUS	P	P	CCDS2597.1	95	TGCGCTCGGTGAACTCGCGCGAGCCCTCCCAGGTCATCTTCTGCAATCGTAGTCCGCGCGTCGTGCTGCCCGTATGGCTCAACTTCGACGGCGAGCCTCAGCCCTACCCAACGCTGCCGCCTGGCACGGGCCGCCGCATACACAGCTACCGAGGTACGAGCCTGGCGCTTAGGCCCGACCCAGCAGGGACGATAGCACGGTCTGAA	206M	50-X-T,98-X-T,140-X-A,159-X-A,163-X-T	825	2157	1950	1	580	1393	1016	668	1950	1348	655	1432	889	Likely benign	Benign / Likely benign	0	0	0	0	0	0	0	0	NA	NA
10142132	G	C	c.285G>C	p.P95P	0.141123	0.980729	0.0565916	-0.103514	-0.160106	Neutral	exon 1a	NA	1/3	1125	285	3	SYNONYMOUS	P	P	CCDS2597.1	95	TGCGCTCGGTGAACTCGCGCGAGCCCTCCCAGGTCATCTTCTGCAATCGTAGTCCGCGCGTCGTGCTGCCCGTATGGCTCAACTTCGACGGCGAGCCCCAGCCCTACCCAACGCTGCCGCCTGGCACGGGCCGCCGCATACACAGCTACCGAGGTACGAGCCTGGCGCTTAGGCCCGACCCAGCAGGGACGATAGCACGGTCTGAA	206M	50-X-T,98-X-C,140-X-A,159-X-A,163-X-T	618	1917	1698	1	502	1255	848	738	1698	1363	511	1469	752	absent	Absent	0	0	0	0	0	0	0	0	NA	NA
10142133	C	T	c.286C>T	p.Q96*	-2.12628	1.18234e-64	-0.598744	-0.251503	0.347241	LOF1	exon 1a	NA	1/3	1126	286	3	STOP_GAINED	Q	*	CCDS2597.1	96	TGCGCTCGGTGAACTCGCGCGAGCCCTCCCAGGTCATCTTCTGCAATCGTAGTCCGCGCGTCGTGCTGCCCGTATGGCTCAACTTCGACGGCGAGCCGTAGCCCTACCCAACGCTGCCGCCTGGCACGGGCCGCCGCATACACAGCTACCGAGGTACGAGCCTGGCGCTTAGGCCCGACCCAGCAGGGACGATAGCACGGTCTGAA	206M	50-X-T,99-X-T,140-X-A,159-X-A,163-X-T	1049	420	3303	2	489	413	134	956	3303	260	465	419	162	Pathogenic	Path. / Likely path	0	0	0	2	0	0	0	0	4	0
10142133	C	G	c.286C>G	p.Q96E	-0.192544	0.246054	-0.452815	0.271537	0.724352	Neutral	exon 1a	NA	1/3	1126	286	3	NON_SYNONYMOUS	Q	E	CCDS2597.1	96	TGCGCTCGGTGAACTCGCGCGAGCCCTCCCAGGTCATCTTCTGCAATCGTAGTCCGCGCGTCGTGCTGCCCGTATGGCTCAACTTCGACGGCGAGCCGGAGCCCTACCCAACGCTGCCGCCTGGCACGGGCCGCCGCATACACAGCTACCGAGGTACGAGCCTGGCGCTTAGGCCCGACCCAGCAGGGACGATAGCACGGTCTGAA	206M	50-X-T,99-X-G,140-X-A,159-X-A,163-X-T	648	1380	1677	1	388	988	833	714	1677	1072	331	1178	729	absent	Absent	0	0	0	0	0	0	0	0	NA	NA
10142133	C	A	c.286C>A	p.Q96K	0.232203	0.999811	0.64732	0.15511	-0.492209	Neutral	exon 1a	NA	1/3	1126	286	3	NON_SYNONYMOUS	Q	K	CCDS2597.1	96	TGCGCTCGGTGAACTCGCGCGAGCCCTCCCAGGTCATCTTCTGCAATCGTAGTCCGCGCGTCGTGCTGCCCGTATGGCTCAACTTCGACGGCGAGCCGAAGCCCTACCCAACGCTGCCGCCTGGCACGGGCCGCCGCATACACAGCTACCGAGGTACGAGCCTGGCGCTTAGGCCCGACCCAGCAGGGACGATAGCACGGTCTGAA	206M	50-X-T,99-X-A,140-X-A,159-X-A,163-X-T	877	2051	2095	1	895	1426	1097	572	2095	1643	715	1552	1073	absent	Absent	0	0	0	0	0	0	0	0	NA	NA
10142134	A	C	c.287A>C	p.Q96P	-2.9163	3.07655e-120	0.130048	1.41383	1.28379	LOF1	exon 1a	NA	1/3	1127	287	3	NON_SYNONYMOUS	Q	P	CCDS2597.1	96	TGCGCTCGGTGAACTCGCGCGAGCCCTCCCAGGTCATCTTCTGCAATCGTAGTCCGCGCGTCGTGCTGCCCGTATGGCTCAACTTCGACGGCGAGCCGCCGCCCTACCCAACGCTGCCGCCTGGCACGGGCCGCCGCATACACAGCTACCGAGGTACGAGCCTGGCGCTTAGGCCCGACCCAGCAGGGACGATAGCACGGTCTGAA	206M	50-X-T,100-X-C,140-X-A,159-X-A,163-X-T	377	46	1186	1	233	117	92	263	1186	59	265	127	59	Conflicting interpretations of pathogenicity	Uncertain / Conflicting	2	0	3	6	0	0	0	0	6	0
10142134	A	T	c.287A>T	p.Q96L	-0.130216	0.429516	0.507496	0.449873	-0.0576224	Neutral	exon 1a	NA	1/3	1127	287	3	NON_SYNONYMOUS	Q	L	CCDS2597.1	96	TGCGCTCGGTGAACTCGCGCGAGCCCTCCCAGGTCATCTTCTGCAATCGTAGTCCGCGCGTCGTGCTGCCCGTATGGCTCAACTTCGACGGCGAGCCGCTGCCCTACCCAACGCTGCCGCCTGGCACGGGCCGCCGCATACACAGCTACCGAGGTACGAGCCTGGCGCTTAGGCCCGACCCAGCAGGGACGATAGCACGGTCTGAA	206M	50-X-T,100-X-T,140-X-A,159-X-A,163-X-T	675	1290	1864	1	768	1012	922	707	1864	1319	653	1406	970	absent	Absent	0	0	0	0	0	0	0	0	NA	NA
10142134	A	G	c.287A>G	p.Q96R	0.0128334	0.856194	0.304155	0.16569	-0.138464	Neutral	exon 1a	NA	1/3	1127	287	3	NON_SYNONYMOUS	Q	R	CCDS2597.1	96	TGCGCTCGGTGAACTCGCGCGAGCCCTCCCAGGTCATCTTCTGCAATCGTAGTCCGCGCGTCGTGCTGCCCGTATGGCTCAACTTCGACGGCGAGCCGCGGCCCTACCCAACGCTGCCGCCTGGCACGGGCCGCCGCATACACAGCTACCGAGGTACGAGCCTGGCGCTTAGGCCCGACCCAGCAGGGACGATAGCACGGTCTGAA	206M	50-X-T,100-X-G,140-X-A,159-X-A,163-X-T	993	1988	2289	1	726	1543	1150	795	2289	1818	862	1712	1114	absent	Absent	0	0	0	0	0	0	0	0	NA	NA
10142135	G	T	c.288G>T	p.Q96H	-0.122613	0.448182	0.000932621	0.0963395	0.0954069	Neutral	exon 1a	NA	1/3	1128	288	3	NON_SYNONYMOUS	Q	H	CCDS2597.1	96	TGCGCTCGGTGAACTCGCGCGAGCCCTCCCAGGTCATCTTCTGCAATCGTAGTCCGCGCGTCGTGCTGCCCGTATGGCTCAACTTCGACGGCGAGCCGCATCCCTACCCAACGCTGCCGCCTGGCACGGGCCGCCGCATACACAGCTACCGAGGTACGAGCCTGGCGCTTAGGCCCGACCCAGCAGGGACGATAGCACGGTCTGAA	206M	50-X-T,101-X-T,140-X-A,159-X-A,163-X-T	503	1177	1472	1	372	836	574	669	1472	1033	471	1121	682	Uncertain significance	Uncertain / Conflicting	1	0	0	0	0	0	0	0	2	0
10142135	G	C	c.288G>C	p.Q96H	-0.0691168	0.632735	0.343937	0.415577	0.0716402	Neutral	exon 1a	NA	1/3	1128	288	3	NON_SYNONYMOUS	Q	H	CCDS2597.1	96	TGCGCTCGGTGAACTCGCGCGAGCCCTCCCAGGTCATCTTCTGCAATCGTAGTCCGCGCGTCGTGCTGCCCGTATGGCTCAACTTCGACGGCGAGCCGCACCCCTACCCAACGCTGCCGCCTGGCACGGGCCGCCGCATACACAGCTACCGAGGTACGAGCCTGGCGCTTAGGCCCGACCCAGCAGGGACGATAGCACGGTCTGAA	206M	50-X-T,101-X-C,140-X-A,159-X-A,163-X-T	804	1542	2240	1	665	997	979	861	2240	1781	872	1656	1406	absent	Absent	0	0	0	0	0	0	0	0	NA	NA
10142135	G	A	c.288G>A	p.Q96Q	0.0565199	0.910918	0.160782	-0.269341	-0.430123	Neutral	exon 1a	NA	1/3	1128	288	3	SYNONYMOUS	Q	Q	CCDS2597.1	96	TGCGCTCGGTGAACTCGCGCGAGCCCTCCCAGGTCATCTTCTGCAATCGTAGTCCGCGCGTCGTGCTGCCCGTATGGCTCAACTTCGACGGCGAGCCGCAACCCTACCCAACGCTGCCGCCTGGCACGGGCCGCCGCATACACAGCTACCGAGGTACGAGCCTGGCGCTTAGGCCCGACCCAGCAGGGACGATAGCACGGTCTGAA	206M	50-X-T,101-X-A,140-X-A,159-X-A,163-X-T	852	2397	1727	1	604	1854	856	780	1727	1370	715	1479	744	Likely benign	Benign / Likely benign	0	0	0	0	0	0	0	0	NA	NA
10142136	C	G	c.289C>G	p.P97A	-0.131172	0.427949	0.391256	0.324814	-0.0664422	Neutral	exon 1a	NA	1/3	1129	289	3	NON_SYNONYMOUS	P	A	CCDS2597.1	97	TGCGCTCGGTGAACTCGCGCGAGCCCTCCCAGGTCATCTTCTGCAATCGTAGTCCGCGCGTCGTGCTGCCCGTATGGCTCAACTTCGACGGCGAGCCGCAGGCCTACCCAACGCTGCCGCCTGGCACGGGCCGCCGCATACACAGCTACCGAGGTACGAGCCTGGCGCTTAGGCCCGACCCAGCAGGGACGATAGCACGGTCTGAA	206M	50-X-T,102-X-G,140-X-A,159-X-A,163-X-T	184	569	694	1	200	347	285	192	694	221	158	390	195	absent	Absent	0	0	0	0	0	0	0	0	NA	NA
10142136	C	T	c.289C>T	p.P97S	-0.106457	0.510407	-0.773888	-0.866501	-0.0926131	Neutral	exon 1a	NA	1/3	1129	289	3	NON_SYNONYMOUS	P	S	CCDS2597.1	97	TGCGCTCGGTGAACTCGCGCGAGCCCTCCCAGGTCATCTTCTGCAATCGTAGTCCGCGCGTCGTGCTGCCCGTATGGCTCAACTTCGACGGCGAGCCGCAGTCCTACCCAACGCTGCCGCCTGGCACGGGCCGCCGCATACACAGCTACCGAGGTACGAGCCTGGCGCTTAGGCCCGACCCAGCAGGGACGATAGCACGGTCTGAA	206M	50-X-T,102-X-T,140-X-A,159-X-A,163-X-T	758	1590	893	1	310	1383	462	745	893	1320	324	1285	385	Uncertain significance	Uncertain / Conflicting	0	0	0	0	0	0	0	0	NA	NA
10142136	C	A	c.289C>A	p.P97T	-0.0788168	0.602918	0.182956	-0.0346498	-0.217606	Neutral	exon 1a	NA	1/3	1129	289	3	NON_SYNONYMOUS	P	T	CCDS2597.1	97	TGCGCTCGGTGAACTCGCGCGAGCCCTCCCAGGTCATCTTCTGCAATCGTAGTCCGCGCGTCGTGCTGCCCGTATGGCTCAACTTCGACGGCGAGCCGCAGACCTACCCAACGCTGCCGCCTGGCACGGGCCGCCGCATACACAGCTACCGAGGTACGAGCCTGGCGCTTAGGCCCGACCCAGCAGGGACGATAGCACGGTCTGAA	206M	50-X-T,102-X-A,140-X-A,159-X-A,163-X-T	682	1544	1633	1	431	1080	677	563	1633	970	597	1109	594	Uncertain significance	Uncertain / Conflicting	0	0	0	0	0	0	0	0	NA	NA
10142137	C	G	c.290C>G	p.P97R	-0.160209	0.357624	0.0767618	0.152404	0.075642	Neutral	exon 1a	NA	1/3	1130	290	3	NON_SYNONYMOUS	P	R	CCDS2597.1	97	TGCGCTCGGTGAACTCGCGCGAGCCCTCCCAGGTCATCTTCTGCAATCGTAGTCCGCGCGTCGTGCTGCCCGTATGGCTCAACTTCGACGGCGAGCCGCAGCGCTACCCAACGCTGCCGCCTGGCACGGGCCGCCGCATACACAGCTACCGAGGTACGAGCCTGGCGCTTAGGCCCGACCCAGCAGGGACGATAGCACGGTCTGAA	206M	50-X-T,103-X-G,140-X-A,159-X-A,163-X-T	569	930	1604	1	402	710	507	557	1604	1153	456	1057	736	absent	Absent	0	0	0	0	0	0	0	0	NA	NA
10142137	C	A	c.290C>A	p.P97H	-0.115318	0.471623	0.0778463	0.123761	0.0459143	Neutral	exon 1a	NA	1/3	1130	290	3	NON_SYNONYMOUS	P	H	CCDS2597.1	97	TGCGCTCGGTGAACTCGCGCGAGCCCTCCCAGGTCATCTTCTGCAATCGTAGTCCGCGCGTCGTGCTGCCCGTATGGCTCAACTTCGACGGCGAGCCGCAGCACTACCCAACGCTGCCGCCTGGCACGGGCCGCCGCATACACAGCTACCGAGGTACGAGCCTGGCGCTTAGGCCCGACCCAGCAGGGACGATAGCACGGTCTGAA	206M	50-X-T,103-X-A,140-X-A,159-X-A,163-X-T	494	1151	1589	1	443	910	637	531	1589	834	343	859	504	absent	Absent	0	0	0	0	0	0	0	0	NA	NA
10142137	C	T	c.290C>T	p.P97L	0.185858	0.999811	0.21716	0.275622	0.0584623	Neutral	exon 1a	NA	1/3	1130	290	3	NON_SYNONYMOUS	P	L	CCDS2597.1	97	TGCGCTCGGTGAACTCGCGCGAGCCCTCCCAGGTCATCTTCTGCAATCGTAGTCCGCGCGTCGTGCTGCCCGTATGGCTCAACTTCGACGGCGAGCCGCAGCTCTACCCAACGCTGCCGCCTGGCACGGGCCGCCGCATACACAGCTACCGAGGTACGAGCCTGGCGCTTAGGCCCGACCCAGCAGGGACGATAGCACGGTCTGAA	206M	50-X-T,103-X-T,140-X-A,159-X-A,163-X-T	536	1516	1313	1	394	1048	793	431	1313	944	412	1029	745	Uncertain significance	Uncertain / Conflicting	0	0	0	0	0	0	0	0	2	0
10142138	C	A	c.291C>A	p.P97P	-0.0302421	0.756075	-0.175823	-0.246796	-0.0709739	Neutral	exon 1a	NA	1/3	1131	291	3	SYNONYMOUS	P	P	CCDS2597.1	97	TGCGCTCGGTGAACTCGCGCGAGCCCTCCCAGGTCATCTTCTGCAATCGTAGTCCGCGCGTCGTGCTGCCCGTATGGCTCAACTTCGACGGCGAGCCGCAGCCATACCCAACGCTGCCGCCTGGCACGGGCCGCCGCATACACAGCTACCGAGGTACGAGCCTGGCGCTTAGGCCCGACCCAGCAGGGACGATAGCACGGTCTGAA	206M	50-X-T,104-X-A,140-X-A,159-X-A,163-X-T	938	1997	1552	1	545	1307	759	720	1552	1436	505	1447	756	absent	Absent	0	0	0	0	0	0	0	0	NA	NA
10142138	C	T	c.291C>T	p.P97P	0.0476657	0.9064	0.19572	0.000189849	-0.19553	Neutral	exon 1a	NA	1/3	1131	291	3	SYNONYMOUS	P	P	CCDS2597.1	97	TGCGCTCGGTGAACTCGCGCGAGCCCTCCCAGGTCATCTTCTGCAATCGTAGTCCGCGCGTCGTGCTGCCCGTATGGCTCAACTTCGACGGCGAGCCGCAGCCTTACCCAACGCTGCCGCCTGGCACGGGCCGCCGCATACACAGCTACCGAGGTACGAGCCTGGCGCTTAGGCCCGACCCAGCAGGGACGATAGCACGGTCTGAA	206M	50-X-T,104-X-T,140-X-A,159-X-A,163-X-T	576	1433	1494	1	452	1086	602	497	1494	972	432	1073	652	Likely benign	Benign / Likely benign	0	0	0	0	0	0	0	0	1	0
10142138	C	G	c.291C>G	p.P97P	0.377211	0.999811	0.30485	-0.0621966	-0.367047	Neutral	exon 1a	NA	1/3	1131	291	3	SYNONYMOUS	P	P	CCDS2597.1	97	TGCGCTCGGTGAACTCGCGCGAGCCCTCCCAGGTCATCTTCTGCAATCGTAGTCCGCGCGTCGTGCTGCCCGTATGGCTCAACTTCGACGGCGAGCCGCAGCCGTACCCAACGCTGCCGCCTGGCACGGGCCGCCGCATACACAGCTACCGAGGTACGAGCCTGGCGCTTAGGCCCGACCCAGCAGGGACGATAGCACGGTCTGAA	206M	50-X-T,104-X-G,140-X-A,159-X-A,163-X-T	523	1358	1584	1	498	949	655	360	1584	1200	300	1110	643	Conflicting interpretations of pathogenicity	Uncertain / Conflicting	0	0	0	0	0	0	0	0	1	0
10142139	T	G	c.292T>G	p.Y98D	-3.05509	1.01722e-131	-0.20157	0.660193	0.861763	LOF1	exon 1a	NA	1/3	1132	292	3	NON_SYNONYMOUS	Y	D	CCDS2597.1	98	TGCGCTCGGTGAACTCGCGCGAGCCCTCCCAGGTCATCTTCTGCAATCGTAGTCCGCGCGTCGTGCTGCCCGTATGGCTCAACTTCGACGGCGAGCCGCAGCCCGACCCAACGCTGCCGCCTGGCACGGGCCGCCGCATACACAGCTACCGAGGTACGAGCCTGGCGCTTAGGCCCGACCCAGCAGGGACGATAGCACGGTCTGAA	206M	50-X-T,105-X-G,140-X-A,159-X-A,163-X-T	298	37	1018	1	163	102	34	370	1018	64	266	118	49	absent	Absent	2	0	0	0	0	0	0	0	2	0
10142139	T	A	c.292T>A	p.Y98N	-2.11317	6.99996e-64	0.116895	0.271736	0.154841	LOF1	exon 1a	NA	1/3	1132	292	3	NON_SYNONYMOUS	Y	N	CCDS2597.1	98	TGCGCTCGGTGAACTCGCGCGAGCCCTCCCAGGTCATCTTCTGCAATCGTAGTCCGCGCGTCGTGCTGCCCGTATGGCTCAACTTCGACGGCGAGCCGCAGCCCAACCCAACGCTGCCGCCTGGCACGGGCCGCCGCATACACAGCTACCGAGGTACGAGCCTGGCGCTTAGGCCCGACCCAGCAGGGACGATAGCACGGTCTGAA	206M	50-X-T,105-X-A,140-X-A,159-X-A,163-X-T	557	301	1400	1	496	439	144	616	1400	127	423	287	109	absent	Absent	4	1	3	1	0	0	0	0	6	0
10142139	T	C	c.292T>C	p.Y98H	-0.770005	2.18558e-09	0.169413	0.00696808	-0.162445	LOF2	exon 1a	NA	1/3	1132	292	3	NON_SYNONYMOUS	Y	H	CCDS2597.1	98	TGCGCTCGGTGAACTCGCGCGAGCCCTCCCAGGTCATCTTCTGCAATCGTAGTCCGCGCGTCGTGCTGCCCGTATGGCTCAACTTCGACGGCGAGCCGCAGCCCCACCCAACGCTGCCGCCTGGCACGGGCCGCCGCATACACAGCTACCGAGGTACGAGCCTGGCGCTTAGGCCCGACCCAGCAGGGACGATAGCACGGTCTGAA	206M	50-X-T,105-X-C,140-X-A,159-X-A,163-X-T	1029	1193	2257	1	708	1464	571	770	2257	774	736	1179	460	Pathogenic	Path. / Likely path	3	1	10	2	11	6	1	0	22	0
10142140	A	C	c.293A>C	p.Y98S	-0.720049	2.46763e-08	0.0628172	-0.235891	-0.298709	LOF2	exon 1a	NA	1/3	1133	293	3	NON_SYNONYMOUS	Y	S	CCDS2597.1	98	TGCGCTCGGTGAACTCGCGCGAGCCCTCCCAGGTCATCTTCTGCAATCGTAGTCCGCGCGTCGTGCTGCCCGTATGGCTCAACTTCGACGGCGAGCCGCAGCCCTCCCCAACGCTGCCGCCTGGCACGGGCCGCCGCATACACAGCTACCGAGGTACGAGCCTGGCGCTTAGGCCCGACCCAGCAGGGACGATAGCACGGTCTGAA	206M	50-X-T,106-X-C,140-X-A,159-X-A,163-X-T	725	808	1546	1	407	887	273	567	1546	647	573	871	389	Likely pathogenic	Path. / Likely path	0	5	3	0	0	0	0	0	8	0
10142140	A	G	c.293A>G	p.Y98C	-0.125323	0.446325	0.178508	-0.00483383	-0.183342	Neutral	exon 1a	NA	1/3	1133	293	3	NON_SYNONYMOUS	Y	C	CCDS2597.1	98	TGCGCTCGGTGAACTCGCGCGAGCCCTCCCAGGTCATCTTCTGCAATCGTAGTCCGCGCGTCGTGCTGCCCGTATGGCTCAACTTCGACGGCGAGCCGCAGCCCTGCCCAACGCTGCCGCCTGGCACGGGCCGCCGCATACACAGCTACCGAGGTACGAGCCTGGCGCTTAGGCCCGACCCAGCAGGGACGATAGCACGGTCTGAA	206M	50-X-T,106-X-G,140-X-A,159-X-A,163-X-T	668	1623	1607	1	527	1209	671	552	1607	817	466	1081	553	Pathogenic	Path. / Likely path	1	1	1	0	2	0	2	0	5	0
10142140	A	T	c.293A>T	p.Y98F	0.00458408	0.847648	0.125187	-0.0306708	-0.155858	Neutral	exon 1a	NA	1/3	1133	293	3	NON_SYNONYMOUS	Y	F	CCDS2597.1	98	TGCGCTCGGTGAACTCGCGCGAGCCCTCCCAGGTCATCTTCTGCAATCGTAGTCCGCGCGTCGTGCTGCCCGTATGGCTCAACTTCGACGGCGAGCCGCAGCCCTTCCCAACGCTGCCGCCTGGCACGGGCCGCCGCATACACAGCTACCGAGGTACGAGCCTGGCGCTTAGGCCCGACCCAGCAGGGACGATAGCACGGTCTGAA	206M	50-X-T,106-X-T,140-X-A,159-X-A,163-X-T	759	1659	1776	1	606	1319	820	728	1776	1503	564	1374	821	absent	Absent	3	0	0	0	0	0	0	0	3	0
10142141	C	A	c.294C>A	p.Y98*	-3.38255	5.29745e-161	-0.307764	1.23286	1.54063	LOF1	exon 1a	NA	1/3	1134	294	3	STOP_GAINED	Y	*	CCDS2597.1	98	TGCGCTCGGTGAACTCGCGCGAGCCCTCCCAGGTCATCTTCTGCAATCGTAGTCCGCGCGTCGTGCTGCCCGTATGGCTCAACTTCGACGGCGAGCCGCAGCCCTAACCAACGCTGCCGCCTGGCACGGGCCGCCGCATACACAGCTACCGAGGTACGAGCCTGGCGCTTAGGCCCGACCCAGCAGGGACGATAGCACGGTCTGAA	206M	50-X-T,107-X-A,140-X-A,159-X-A,163-X-T	442	47	1393	1	251	162	64	430	1393	49	257	128	56	absent	Absent	0	0	0	0	0	0	0	0	NA	NA
10142141	C	G	c.294C>G	p.Y98*	-2.26654	2.79295e-73	-0.609143	0.28709	0.896233	LOF1	exon 1a	NA	1/3	1134	294	3	STOP_GAINED	Y	*	CCDS2597.1	98	TGCGCTCGGTGAACTCGCGCGAGCCCTCCCAGGTCATCTTCTGCAATCGTAGTCCGCGCGTCGTGCTGCCCGTATGGCTCAACTTCGACGGCGAGCCGCAGCCCTAGCCAACGCTGCCGCCTGGCACGGGCCGCCGCATACACAGCTACCGAGGTACGAGCCTGGCGCTTAGGCCCGACCCAGCAGGGACGATAGCACGGTCTGAA	206M	50-X-T,107-X-G,140-X-A,159-X-A,163-X-T	155	95	627	1	82	124	28	187	627	26	79	61	37	Pathogenic	Path. / Likely path	1	0	0	0	0	0	0	0	1	0
10142141	C	T	c.294C>T	p.Y98Y	-0.0272782	0.758199	-0.170968	-0.0402878	0.13068	Neutral	exon 1a	NA	1/3	1134	294	3	SYNONYMOUS	Y	Y	CCDS2597.1	98	TGCGCTCGGTGAACTCGCGCGAGCCCTCCCAGGTCATCTTCTGCAATCGTAGTCCGCGCGTCGTGCTGCCCGTATGGCTCAACTTCGACGGCGAGCCGCAGCCCTATCCAACGCTGCCGCCTGGCACGGGCCGCCGCATACACAGCTACCGAGGTACGAGCCTGGCGCTTAGGCCCGACCCAGCAGGGACGATAGCACGGTCTGAA	206M	50-X-T,107-X-T,140-X-A,159-X-A,163-X-T	734	2067	2087	1	477	1527	920	830	2087	1258	524	1250	753	Likely benign	Benign / Likely benign	0	0	0	0	0	0	0	0	NA	NA
10142142	C	A	c.295C>A	p.P99T	-0.188711	0.255131	0.345321	0.379538	0.0342167	Neutral	exon 1a	NA	1/3	1135	295	3	NON_SYNONYMOUS	P	T	CCDS2597.1	99	TGCGCTCGGTGAACTCGCGCGAGCCCTCCCAGGTCATCTTCTGCAATCGTAGTCCGCGCGTCGTGCTGCCCGTATGGCTCAACTTCGACGGCGAGCCGCAGCCCTACACAACGCTGCCGCCTGGCACGGGCCGCCGCATACACAGCTACCGAGGTACGAGCCTGGCGCTTAGGCCCGACCCAGCAGGGACGATAGCACGGTCTGAA	206M	50-X-T,108-X-A,140-X-A,159-X-A,163-X-T	1011	1580	1953	1	818	1414	881	804	1953	1656	834	1565	1416	Uncertain significance	Uncertain / Conflicting	0	0	0	0	0	0	0	0	NA	NA
10142142	C	T	c.295C>T	p.P99S	-0.018809	0.779063	-0.183189	-0.127893	0.055296	Neutral	exon 1a	NA	1/3	1135	295	3	NON_SYNONYMOUS	P	S	CCDS2597.1	99	TGCGCTCGGTGAACTCGCGCGAGCCCTCCCAGGTCATCTTCTGCAATCGTAGTCCGCGCGTCGTGCTGCCCGTATGGCTCAACTTCGACGGCGAGCCGCAGCCCTACTCAACGCTGCCGCCTGGCACGGGCCGCCGCATACACAGCTACCGAGGTACGAGCCTGGCGCTTAGGCCCGACCCAGCAGGGACGATAGCACGGTCTGAA	206M	50-X-T,108-X-T,140-X-A,159-X-A,163-X-T	559	1557	1426	1	477	1065	682	715	1426	1112	338	1113	599	absent	Absent	0	0	0	0	0	0	0	0	NA	NA
10142142	C	G	c.295C>G	p.P99A	0.24708	0.999811	0.309949	-0.233515	-0.543464	Neutral	exon 1a	NA	1/3	1135	295	3	NON_SYNONYMOUS	P	A	CCDS2597.1	99	TGCGCTCGGTGAACTCGCGCGAGCCCTCCCAGGTCATCTTCTGCAATCGTAGTCCGCGCGTCGTGCTGCCCGTATGGCTCAACTTCGACGGCGAGCCGCAGCCCTACGCAACGCTGCCGCCTGGCACGGGCCGCCGCATACACAGCTACCGAGGTACGAGCCTGGCGCTTAGGCCCGACCCAGCAGGGACGATAGCACGGTCTGAA	206M	50-X-T,108-X-G,140-X-A,159-X-A,163-X-T	314	661	673	1	271	490	209	189	673	619	175	355	399	Uncertain significance	Uncertain / Conflicting	0	0	0	0	0	0	0	0	NA	NA
10142143	C	G	c.296C>G	p.P99R	-0.191063	0.248447	0.189786	0.20916	0.0193737	Neutral	exon 1a	NA	1/3	1136	296	3	NON_SYNONYMOUS	P	R	CCDS2597.1	99	TGCGCTCGGTGAACTCGCGCGAGCCCTCCCAGGTCATCTTCTGCAATCGTAGTCCGCGCGTCGTGCTGCCCGTATGGCTCAACTTCGACGGCGAGCCGCAGCCCTACCGAACGCTGCCGCCTGGCACGGGCCGCCGCATACACAGCTACCGAGGTACGAGCCTGGCGCTTAGGCCCGACCCAGCAGGGACGATAGCACGGTCTGAA	206M	50-X-T,109-X-G,140-X-A,159-X-A,163-X-T	477	979	1144	1	393	804	500	436	1144	681	358	700	502	Uncertain significance	Uncertain / Conflicting	0	0	0	0	0	0	0	0	NA	NA
10142143	C	A	c.296C>A	p.P99Q	0.0149842	0.857363	0.345472	0.0877494	-0.257722	Neutral	exon 1a	NA	1/3	1136	296	3	NON_SYNONYMOUS	P	Q	CCDS2597.1	99	TGCGCTCGGTGAACTCGCGCGAGCCCTCCCAGGTCATCTTCTGCAATCGTAGTCCGCGCGTCGTGCTGCCCGTATGGCTCAACTTCGACGGCGAGCCGCAGCCCTACCAAACGCTGCCGCCTGGCACGGGCCGCCGCATACACAGCTACCGAGGTACGAGCCTGGCGCTTAGGCCCGACCCAGCAGGGACGATAGCACGGTCTGAA	206M	50-X-T,109-X-A,140-X-A,159-X-A,163-X-T	668	1400	1824	1	614	1118	705	519	1824	1138	474	1338	719	absent	Absent	0	0	0	0	0	0	0	0	NA	NA
10142143	C	T	c.296C>T	p.P99L	0.107508	0.969117	-0.0872705	-0.0768932	0.0103774	Neutral	exon 1a	NA	1/3	1136	296	3	NON_SYNONYMOUS	P	L	CCDS2597.1	99	TGCGCTCGGTGAACTCGCGCGAGCCCTCCCAGGTCATCTTCTGCAATCGTAGTCCGCGCGTCGTGCTGCCCGTATGGCTCAACTTCGACGGCGAGCCGCAGCCCTACCTAACGCTGCCGCCTGGCACGGGCCGCCGCATACACAGCTACCGAGGTACGAGCCTGGCGCTTAGGCCCGACCCAGCAGGGACGATAGCACGGTCTGAA	206M	50-X-T,109-X-T,140-X-A,159-X-A,163-X-T	586	1935	1449	1	486	1286	745	684	1449	1119	380	1119	736	absent	Absent	1	0	0	0	0	0	0	0	1	0
10142144	A	T	c.297A>T	p.P99P	-0.51087	0.000116643	-0.379216	0.0701695	0.449386	LOF2	exon 1a	NA	1/3	1137	297	3	SYNONYMOUS	P	P	CCDS2597.1	99	TGCGCTCGGTGAACTCGCGCGAGCCCTCCCAGGTCATCTTCTGCAATCGTAGTCCGCGCGTCGTGCTGCCCGTATGGCTCAACTTCGACGGCGAGCCGCAGCCCTACCCTACGCTGCCGCCTGGCACGGGCCGCCGCATACACAGCTACCGAGGTACGAGCCTGGCGCTTAGGCCCGACCCAGCAGGGACGATAGCACGGTCTGAA	206M	50-X-T,110-X-T,140-X-A,159-X-A,163-X-T	397	777	942	1	271	575	379	473	942	443	213	472	282	absent	Absent	0	0	0	0	0	0	0	0	NA	NA
10142144	A	C	c.297A>C	p.P99P	-0.137726	0.413622	-0.311495	0.107014	0.418509	Neutral	exon 1a	NA	1/3	1137	297	3	SYNONYMOUS	P	P	CCDS2597.1	99	TGCGCTCGGTGAACTCGCGCGAGCCCTCCCAGGTCATCTTCTGCAATCGTAGTCCGCGCGTCGTGCTGCCCGTATGGCTCAACTTCGACGGCGAGCCGCAGCCCTACCCCACGCTGCCGCCTGGCACGGGCCGCCGCATACACAGCTACCGAGGTACGAGCCTGGCGCTTAGGCCCGACCCAGCAGGGACGATAGCACGGTCTGAA	206M	50-X-T,110-X-C,140-X-A,159-X-A,163-X-T	467	1090	1091	1	303	665	537	392	1091	591	204	628	392	Likely benign	Benign / Likely benign	0	0	0	0	0	0	0	0	NA	NA
10142144	A	G	c.297A>G	p.P99P	0.0935612	0.953171	0.0452257	0.0342374	-0.0109883	Neutral	exon 1a	NA	1/3	1137	297	3	SYNONYMOUS	P	P	CCDS2597.1	99	TGCGCTCGGTGAACTCGCGCGAGCCCTCCCAGGTCATCTTCTGCAATCGTAGTCCGCGCGTCGTGCTGCCCGTATGGCTCAACTTCGACGGCGAGCCGCAGCCCTACCCGACGCTGCCGCCTGGCACGGGCCGCCGCATACACAGCTACCGAGGTACGAGCCTGGCGCTTAGGCCCGACCCAGCAGGGACGATAGCACGGTCTGAA	206M	50-X-T,110-X-G,140-X-A,159-X-A,163-X-T	905	2453	2120	1	626	1685	1185	982	2120	1910	786	1903	1168	absent	Absent	0	0	0	0	0	0	0	0	NA	NA
10142145	A	T	c.298A>T	p.T100S	-0.166864	0.33294	-0.0588217	0.220989	0.279811	Neutral	exon 1a	NA	1/3	1138	298	3	NON_SYNONYMOUS	T	S	CCDS2597.1	100	TGCGCTCGGTGAACTCGCGCGAGCCCTCCCAGGTCATCTTCTGCAATCGTAGTCCGCGCGTCGTGCTGCCCGTATGGCTCAACTTCGACGGCGAGCCGCAGCCCTACCCATCGCTGCCGCCTGGCACGGGCCGCCGCATACACAGCTACCGAGGTACGAGCCTGGCGCTTAGGCCCGACCCAGCAGGGACGATAGCACGGTCTGAA	206M	50-X-T,111-X-T,140-X-A,159-X-A,163-X-T	643	1802	1710	1	438	1167	876	776	1710	926	546	1101	729	absent	Absent	0	0	0	0	0	0	0	0	NA	NA
10142145	A	C	c.298A>C	p.T100P	0.195536	0.999811	-0.0690186	-0.296457	-0.227439	Neutral	exon 1a	NA	1/3	1138	298	3	NON_SYNONYMOUS	T	P	CCDS2597.1	100	TGCGCTCGGTGAACTCGCGCGAGCCCTCCCAGGTCATCTTCTGCAATCGTAGTCCGCGCGTCGTGCTGCCCGTATGGCTCAACTTCGACGGCGAGCCGCAGCCCTACCCACCGCTGCCGCCTGGCACGGGCCGCCGCATACACAGCTACCGAGGTACGAGCCTGGCGCTTAGGCCCGACCCAGCAGGGACGATAGCACGGTCTGAA	206M	50-X-T,111-X-C,140-X-A,159-X-A,163-X-T	790	2210	1520	1	430	1444	848	789	1520	1777	685	1626	865	Uncertain significance	Uncertain / Conflicting	0	0	0	0	0	0	0	0	NA	NA
10142145	A	G	c.298A>G	p.T100A	0.215123	0.999811	0.23819	-0.163583	-0.401773	Neutral	exon 1a	NA	1/3	1138	298	3	NON_SYNONYMOUS	T	A	CCDS2597.1	100	TGCGCTCGGTGAACTCGCGCGAGCCCTCCCAGGTCATCTTCTGCAATCGTAGTCCGCGCGTCGTGCTGCCCGTATGGCTCAACTTCGACGGCGAGCCGCAGCCCTACCCAGCGCTGCCGCCTGGCACGGGCCGCCGCATACACAGCTACCGAGGTACGAGCCTGGCGCTTAGGCCCGACCCAGCAGGGACGATAGCACGGTCTGAA	206M	50-X-T,111-X-G,140-X-A,159-X-A,163-X-T	514	1450	1567	1	315	1058	535	482	1567	1114	569	1269	678	Conflicting interpretations of pathogenicity	Uncertain / Conflicting	1	0	0	0	0	0	0	0	2	0
10142146	C	A	c.299C>A	p.T100K	-0.170659	0.319552	0.158484	0.139034	-0.0194493	Neutral	exon 1a	NA	1/3	1139	299	3	NON_SYNONYMOUS	T	K	CCDS2597.1	100	TGCGCTCGGTGAACTCGCGCGAGCCCTCCCAGGTCATCTTCTGCAATCGTAGTCCGCGCGTCGTGCTGCCCGTATGGCTCAACTTCGACGGCGAGCCGCAGCCCTACCCAAAGCTGCCGCCTGGCACGGGCCGCCGCATACACAGCTACCGAGGTACGAGCCTGGCGCTTAGGCCCGACCCAGCAGGGACGATAGCACGGTCTGAA	206M	50-X-T,112-X-A,140-X-A,159-X-A,163-X-T	632	1626	1759	1	516	1403	805	697	1759	900	553	981	621	absent	Absent	0	0	0	0	0	0	0	0	NA	NA
10142146	C	G	c.299C>G	p.T100R	0.0275854	0.882937	-0.1827	-0.0780262	0.104674	Neutral	exon 1a	NA	1/3	1139	299	3	NON_SYNONYMOUS	T	R	CCDS2597.1	100	TGCGCTCGGTGAACTCGCGCGAGCCCTCCCAGGTCATCTTCTGCAATCGTAGTCCGCGCGTCGTGCTGCCCGTATGGCTCAACTTCGACGGCGAGCCGCAGCCCTACCCAAGGCTGCCGCCTGGCACGGGCCGCCGCATACACAGCTACCGAGGTACGAGCCTGGCGCTTAGGCCCGACCCAGCAGGGACGATAGCACGGTCTGAA	206M	50-X-T,112-X-G,140-X-A,159-X-A,163-X-T	831	2261	2054	1	468	1639	961	812	2054	1402	582	1416	834	absent	Absent	0	0	0	0	0	0	0	0	NA	NA
10142146	C	T	c.299C>T	p.T100M	0.0913536	0.953171	-0.496667	-0.271189	0.225479	Neutral	exon 1a	NA	1/3	1139	299	3	NON_SYNONYMOUS	T	M	CCDS2597.1	100	TGCGCTCGGTGAACTCGCGCGAGCCCTCCCAGGTCATCTTCTGCAATCGTAGTCCGCGCGTCGTGCTGCCCGTATGGCTCAACTTCGACGGCGAGCCGCAGCCCTACCCAATGCTGCCGCCTGGCACGGGCCGCCGCATACACAGCTACCGAGGTACGAGCCTGGCGCTTAGGCCCGACCCAGCAGGGACGATAGCACGGTCTGAA	206M	50-X-T,112-X-T,140-X-A,159-X-A,163-X-T	696	1693	1258	1	351	1074	596	585	1258	1263	303	1215	694	Uncertain significance	Uncertain / Conflicting	0	0	0	0	0	0	0	0	NA	NA
10142147	G	C	c.300G>C	p.T100T	-0.118525	0.466989	0.169348	0.263998	0.0946504	Neutral	exon 1a	NA	1/3	1140	300	3	SYNONYMOUS	T	T	CCDS2597.1	100	TGCGCTCGGTGAACTCGCGCGAGCCCTCCCAGGTCATCTTCTGCAATCGTAGTCCGCGCGTCGTGCTGCCCGTATGGCTCAACTTCGACGGCGAGCCGCAGCCCTACCCAACCCTGCCGCCTGGCACGGGCCGCCGCATACACAGCTACCGAGGTACGAGCCTGGCGCTTAGGCCCGACCCAGCAGGGACGATAGCACGGTCTGAA	206M	50-X-T,113-X-C,140-X-A,159-X-A,163-X-T	1227	2627	2533	1	957	1834	1443	969	2533	1647	817	2031	1218	absent	Absent	0	0	0	0	0	0	0	0	NA	NA
10142147	G	T	c.300G>T	p.T100T	-0.0893691	0.564547	-0.217116	0.102579	0.319696	Neutral	exon 1a	NA	1/3	1140	300	3	SYNONYMOUS	T	T	CCDS2597.1	100	TGCGCTCGGTGAACTCGCGCGAGCCCTCCCAGGTCATCTTCTGCAATCGTAGTCCGCGCGTCGTGCTGCCCGTATGGCTCAACTTCGACGGCGAGCCGCAGCCCTACCCAACTCTGCCGCCTGGCACGGGCCGCCGCATACACAGCTACCGAGGTACGAGCCTGGCGCTTAGGCCCGACCCAGCAGGGACGATAGCACGGTCTGAA	206M	50-X-T,113-X-T,140-X-A,159-X-A,163-X-T	615	1657	1440	1	481	1072	725	819	1440	1164	403	1333	864	Likely benign	Benign / Likely benign	0	0	0	0	0	0	0	0	NA	NA
10142147	G	A	c.300G>A	p.T100T	0.00899484	0.855725	-0.619262	-0.941719	-0.322457	Neutral	exon 1a	NA	1/3	1140	300	3	SYNONYMOUS	T	T	CCDS2597.1	100	TGCGCTCGGTGAACTCGCGCGAGCCCTCCCAGGTCATCTTCTGCAATCGTAGTCCGCGCGTCGTGCTGCCCGTATGGCTCAACTTCGACGGCGAGCCGCAGCCCTACCCAACACTGCCGCCTGGCACGGGCCGCCGCATACACAGCTACCGAGGTACGAGCCTGGCGCTTAGGCCCGACCCAGCAGGGACGATAGCACGGTCTGAA	206M	50-X-T,113-X-A,140-X-A,159-X-A,163-X-T	899	2037	1348	1	455	1587	482	999	1348	2005	435	1839	647	Likely benign	Benign / Likely benign	0	0	0	0	0	0	0	0	NA	NA
10142148	C	G	c.301C>G	p.L101V	-0.158528	0.357624	0.347832	0.60716	0.259328	Neutral	exon 1a	NA	1/3	1141	301	3	NON_SYNONYMOUS	L	V	CCDS2597.1	101	TGCGCTCGGTGAACTCGCGCGAGCCCTCCCAGGTCATCTTCTGCAATCGTAGTCCGCGCGTCGTGCTGCCCGTATGGCTCAACTTCGACGGCGAGCCGCAGCCCTACCCAACGGTGCCGCCTGGCACGGGCCGCCGCATACACAGCTACCGAGGTACGAGCCTGGCGCTTAGGCCCGACCCAGCAGGGACGATAGCACGGTCTGAA	206M	50-X-T,114-X-G,140-X-A,159-X-A,163-X-T	395	704	1129	1	373	605	521	333	1129	634	297	643	560	absent	Absent	0	0	0	0	0	0	0	0	NA	NA
10142148	C	T	c.301C>T	p.L101L	-0.0757825	0.608203	-0.307037	-0.27212	0.0349171	Neutral	exon 1a	NA	1/3	1141	301	3	SYNONYMOUS	L	L	CCDS2597.1	101	TGCGCTCGGTGAACTCGCGCGAGCCCTCCCAGGTCATCTTCTGCAATCGTAGTCCGCGCGTCGTGCTGCCCGTATGGCTCAACTTCGACGGCGAGCCGCAGCCCTACCCAACGTTGCCGCCTGGCACGGGCCGCCGCATACACAGCTACCGAGGTACGAGCCTGGCGCTTAGGCCCGACCCAGCAGGGACGATAGCACGGTCTGAA	206M	50-X-T,114-X-T,140-X-A,159-X-A,163-X-T	687	1421	1454	1	489	909	562	595	1454	1128	284	1067	551	Likely benign	Benign / Likely benign	1	0	0	0	0	0	0	0	2	0
10142148	C	A	c.301C>A	p.L101M	0.241762	0.999811	0.114486	0.0661202	-0.0483661	Neutral	exon 1a	NA	1/3	1141	301	3	NON_SYNONYMOUS	L	M	CCDS2597.1	101	TGCGCTCGGTGAACTCGCGCGAGCCCTCCCAGGTCATCTTCTGCAATCGTAGTCCGCGCGTCGTGCTGCCCGTATGGCTCAACTTCGACGGCGAGCCGCAGCCCTACCCAACGATGCCGCCTGGCACGGGCCGCCGCATACACAGCTACCGAGGTACGAGCCTGGCGCTTAGGCCCGACCCAGCAGGGACGATAGCACGGTCTGAA	206M	50-X-T,114-X-A,140-X-A,159-X-A,163-X-T	1036	2735	2418	1	763	1813	1341	858	2418	2220	710	2549	1398	absent	Absent	0	0	0	0	0	0	0	0	NA	NA
10142149	T	G	c.302T>G	p.L101R	-3.07175	4.05929e-133	-0.0749045	0.737298	0.812202	LOF1	exon 1a	NA	1/3	1142	302	3	NON_SYNONYMOUS	L	R	CCDS2597.1	101	TGCGCTCGGTGAACTCGCGCGAGCCCTCCCAGGTCATCTTCTGCAATCGTAGTCCGCGCGTCGTGCTGCCCGTATGGCTCAACTTCGACGGCGAGCCGCAGCCCTACCCAACGCGGCCGCCTGGCACGGGCCGCCGCATACACAGCTACCGAGGTACGAGCCTGGCGCTTAGGCCCGACCCAGCAGGGACGATAGCACGGTCTGAA	206M	50-X-T,115-X-G,140-X-A,159-X-A,163-X-T	1264	232	3956	1	866	417	252	1355	3956	154	927	382	111	Likely pathogenic	Path. / Likely path	0	0	3	4	0	0	0	0	5	0
10142149	T	C	c.302T>C	p.L101P	-2.91781	2.5874e-120	-0.250245	0.479667	0.729912	LOF1	exon 1a	NA	1/3	1142	302	3	NON_SYNONYMOUS	L	P	CCDS2597.1	101	TGCGCTCGGTGAACTCGCGCGAGCCCTCCCAGGTCATCTTCTGCAATCGTAGTCCGCGCGTCGTGCTGCCCGTATGGCTCAACTTCGACGGCGAGCCGCAGCCCTACCCAACGCCGCCGCCTGGCACGGGCCGCCGCATACACAGCTACCGAGGTACGAGCCTGGCGCTTAGGCCCGACCCAGCAGGGACGATAGCACGGTCTGAA	206M	50-X-T,115-X-C,140-X-A,159-X-A,163-X-T	1164	287	2649	1	639	361	134	1147	2649	127	768	368	149	Likely pathogenic	Path. / Likely path	5	0	0	0	0	0	0	0	5	0
10142149	T	A	c.302T>A	p.L101Q	-0.247495	0.10397	-0.00641391	0.0502809	0.0566948	Intermediate	exon 1a	NA	1/3	1142	302	3	NON_SYNONYMOUS	L	Q	CCDS2597.1	101	TGCGCTCGGTGAACTCGCGCGAGCCCTCCCAGGTCATCTTCTGCAATCGTAGTCCGCGCGTCGTGCTGCCCGTATGGCTCAACTTCGACGGCGAGCCGCAGCCCTACCCAACGCAGCCGCCTGGCACGGGCCGCCGCATACACAGCTACCGAGGTACGAGCCTGGCGCTTAGGCCCGACCCAGCAGGGACGATAGCACGGTCTGAA	206M	50-X-T,115-X-A,140-X-A,159-X-A,163-X-T	1050	1832	2065	1	797	1388	998	1053	2065	1753	715	1688	972	Likely pathogenic	Path. / Likely path	0	0	0	0	0	0	0	0	2	0
10142150	G	C	c.303G>C	p.L101L	-0.156859	0.359467	-0.431331	0.0110965	0.442427	Neutral	exon 1a	NA	1/3	1143	303	3	SYNONYMOUS	L	L	CCDS2597.1	101	TGCGCTCGGTGAACTCGCGCGAGCCCTCCCAGGTCATCTTCTGCAATCGTAGTCCGCGCGTCGTGCTGCCCGTATGGCTCAACTTCGACGGCGAGCCGCAGCCCTACCCAACGCTCCCGCCTGGCACGGGCCGCCGCATACACAGCTACCGAGGTACGAGCCTGGCGCTTAGGCCCGACCCAGCAGGGACGATAGCACGGTCTGAA	206M	50-X-T,116-X-C,140-X-A,159-X-A,163-X-T	942	1824	2164	1	467	1167	792	924	2164	1624	533	1501	1070	absent	Absent	0	0	0	0	0	0	0	0	NA	NA
10142150	G	T	c.303G>T	p.L101L	-0.133726	0.425059	0.0240354	0.218322	0.194287	Neutral	exon 1a	NA	1/3	1143	303	3	SYNONYMOUS	L	L	CCDS2597.1	101	TGCGCTCGGTGAACTCGCGCGAGCCCTCCCAGGTCATCTTCTGCAATCGTAGTCCGCGCGTCGTGCTGCCCGTATGGCTCAACTTCGACGGCGAGCCGCAGCCCTACCCAACGCTTCCGCCTGGCACGGGCCGCCGCATACACAGCTACCGAGGTACGAGCCTGGCGCTTAGGCCCGACCCAGCAGGGACGATAGCACGGTCTGAA	206M	50-X-T,116-X-T,140-X-A,159-X-A,163-X-T	617	1357	1291	1	387	1009	706	553	1291	891	474	893	653	absent	Absent	0	0	0	0	0	0	0	0	NA	NA
10142150	G	A	c.303G>A	p.L101L	-0.116753	0.470077	-0.479272	-0.410604	0.0686674	Neutral	exon 1a	NA	1/3	1143	303	3	SYNONYMOUS	L	L	CCDS2597.1	101	TGCGCTCGGTGAACTCGCGCGAGCCCTCCCAGGTCATCTTCTGCAATCGTAGTCCGCGCGTCGTGCTGCCCGTATGGCTCAACTTCGACGGCGAGCCGCAGCCCTACCCAACGCTACCGCCTGGCACGGGCCGCCGCATACACAGCTACCGAGGTACGAGCCTGGCGCTTAGGCCCGACCCAGCAGGGACGATAGCACGGTCTGAA	206M	50-X-T,116-X-A,140-X-A,159-X-A,163-X-T	985	2060	1379	1	573	1610	828	1037	1379	1810	477	1742	718	Likely benign	Benign / Likely benign	0	0	0	0	0	0	0	0	NA	NA
10142151	C	T	c.304C>T	p.P102S	-0.132922	0.425059	-1.02416	-0.621709	0.402447	Neutral	exon 1a	NA	1/3	1144	304	3	NON_SYNONYMOUS	P	S	CCDS2597.1	102	TGCGCTCGGTGAACTCGCGCGAGCCCTCCCAGGTCATCTTCTGCAATCGTAGTCCGCGCGTCGTGCTGCCCGTATGGCTCAACTTCGACGGCGAGCCGCAGCCCTACCCAACGCTGTCGCCTGGCACGGGCCGCCGCATACACAGCTACCGAGGTACGAGCCTGGCGCTTAGGCCCGACCCAGCAGGGACGATAGCACGGTCTGAA	206M	50-X-T,117-X-T,140-X-A,159-X-A,163-X-T	1232	2640	1363	1	412	1876	784	1064	1363	1762	400	1762	706	Uncertain significance	Uncertain / Conflicting	0	0	0	0	0	0	0	0	NA	NA
10142151	C	G	c.304C>G	p.P102A	-0.0500747	0.692441	-0.0482364	-0.128457	-0.0802205	Neutral	exon 1a	NA	1/3	1144	304	3	NON_SYNONYMOUS	P	A	CCDS2597.1	102	TGCGCTCGGTGAACTCGCGCGAGCCCTCCCAGGTCATCTTCTGCAATCGTAGTCCGCGCGTCGTGCTGCCCGTATGGCTCAACTTCGACGGCGAGCCGCAGCCCTACCCAACGCTGGCGCCTGGCACGGGCCGCCGCATACACAGCTACCGAGGTACGAGCCTGGCGCTTAGGCCCGACCCAGCAGGGACGATAGCACGGTCTGAA	206M	50-X-T,117-X-G,140-X-A,159-X-A,163-X-T	581	1248	1517	1	388	883	509	530	1517	1012	386	839	585	absent	Absent	0	0	0	0	0	0	0	0	NA	NA
10142151	C	A	c.304C>A	p.P102T	-0.00125903	0.839632	-0.209796	-0.374794	-0.164998	Neutral	exon 1a	NA	1/3	1144	304	3	NON_SYNONYMOUS	P	T	CCDS2597.1	102	TGCGCTCGGTGAACTCGCGCGAGCCCTCCCAGGTCATCTTCTGCAATCGTAGTCCGCGCGTCGTGCTGCCCGTATGGCTCAACTTCGACGGCGAGCCGCAGCCCTACCCAACGCTGACGCCTGGCACGGGCCGCCGCATACACAGCTACCGAGGTACGAGCCTGGCGCTTAGGCCCGACCCAGCAGGGACGATAGCACGGTCTGAA	206M	50-X-T,117-X-A,140-X-A,159-X-A,163-X-T	446	1273	1077	1	244	792	517	508	1077	795	361	867	328	absent	Absent	0	0	0	0	0	0	0	0	NA	NA
10142152	C	G	c.305C>G	p.P102R	-0.0507417	0.692441	0.0747759	0.279375	0.2046	Neutral	exon 1a	NA	1/3	1145	305	3	NON_SYNONYMOUS	P	R	CCDS2597.1	102	TGCGCTCGGTGAACTCGCGCGAGCCCTCCCAGGTCATCTTCTGCAATCGTAGTCCGCGCGTCGTGCTGCCCGTATGGCTCAACTTCGACGGCGAGCCGCAGCCCTACCCAACGCTGCGGCCTGGCACGGGCCGCCGCATACACAGCTACCGAGGTACGAGCCTGGCGCTTAGGCCCGACCCAGCAGGGACGATAGCACGGTCTGAA	206M	50-X-T,118-X-G,140-X-A,159-X-A,163-X-T	1015	2934	3038	1	797	2104	1540	1021	3038	1447	750	1737	1144	absent	Absent	0	0	0	0	0	0	0	0	NA	NA
10142152	C	T	c.305C>T	p.P102L	-0.0155775	0.789312	-0.18751	-0.564168	-0.376658	Neutral	exon 1a	NA	1/3	1145	305	3	NON_SYNONYMOUS	P	L	CCDS2597.1	102	TGCGCTCGGTGAACTCGCGCGAGCCCTCCCAGGTCATCTTCTGCAATCGTAGTCCGCGCGTCGTGCTGCCCGTATGGCTCAACTTCGACGGCGAGCCGCAGCCCTACCCAACGCTGCTGCCTGGCACGGGCCGCCGCATACACAGCTACCGAGGTACGAGCCTGGCGCTTAGGCCCGACCCAGCAGGGACGATAGCACGGTCTGAA	206M	50-X-T,118-X-T,140-X-A,159-X-A,163-X-T	781	1736	1252	1	503	1276	526	673	1252	1319	419	1164	561	Uncertain significance	Uncertain / Conflicting	0	0	0	0	0	0	0	0	NA	NA
10142152	C	A	c.305C>A	p.P102Q	0.040995	0.898669	0.192331	-0.128573	-0.320904	Neutral	exon 1a	NA	1/3	1145	305	3	NON_SYNONYMOUS	P	Q	CCDS2597.1	102	TGCGCTCGGTGAACTCGCGCGAGCCCTCCCAGGTCATCTTCTGCAATCGTAGTCCGCGCGTCGTGCTGCCCGTATGGCTCAACTTCGACGGCGAGCCGCAGCCCTACCCAACGCTGCAGCCTGGCACGGGCCGCCGCATACACAGCTACCGAGGTACGAGCCTGGCGCTTAGGCCCGACCCAGCAGGGACGATAGCACGGTCTGAA	206M	50-X-T,118-X-A,140-X-A,159-X-A,163-X-T	1073	2485	2890	1	868	1715	1021	1045	2890	2170	877	2267	1245	Uncertain significance	Uncertain / Conflicting	0	0	0	0	0	0	0	0	NA	NA
10142153	G	C	c.306G>C	p.P102P	-0.10469	0.510742	-0.0790713	-0.126939	-0.0478673	Neutral	exon 1a	NA	1/3	1146	306	3	SYNONYMOUS	P	P	CCDS2597.1	102	TGCGCTCGGTGAACTCGCGCGAGCCCTCCCAGGTCATCTTCTGCAATCGTAGTCCGCGCGTCGTGCTGCCCGTATGGCTCAACTTCGACGGCGAGCCGCAGCCCTACCCAACGCTGCCCCCTGGCACGGGCCGCCGCATACACAGCTACCGAGGTACGAGCCTGGCGCTTAGGCCCGACCCAGCAGGGACGATAGCACGGTCTGAA	206M	50-X-T,119-X-C,140-X-A,159-X-A,163-X-T	868	2206	1990	1	561	1612	880	846	1990	1241	610	1492	735	absent	Absent	0	0	0	0	0	0	0	0	NA	NA
10142153	G	A	c.306G>A	p.P102P	-0.0860595	0.569445	-0.702916	-0.371682	0.331234	Neutral	exon 1a	NA	1/3	1146	306	3	SYNONYMOUS	P	P	CCDS2597.1	102	TGCGCTCGGTGAACTCGCGCGAGCCCTCCCAGGTCATCTTCTGCAATCGTAGTCCGCGCGTCGTGCTGCCCGTATGGCTCAACTTCGACGGCGAGCCGCAGCCCTACCCAACGCTGCCACCTGGCACGGGCCGCCGCATACACAGCTACCGAGGTACGAGCCTGGCGCTTAGGCCCGACCCAGCAGGGACGATAGCACGGTCTGAA	206M	50-X-T,119-X-A,140-X-A,159-X-A,163-X-T	1136	2274	1398	1	477	1772	843	1027	1398	1976	480	1914	897	Likely benign	Benign / Likely benign	0	0	0	0	0	0	0	0	NA	NA
10142153	G	T	c.306G>T	p.P102P	-0.0577519	0.674045	0.072043	0.319205	0.247162	Neutral	exon 1a	NA	1/3	1146	306	3	SYNONYMOUS	P	P	CCDS2597.1	102	TGCGCTCGGTGAACTCGCGCGAGCCCTCCCAGGTCATCTTCTGCAATCGTAGTCCGCGCGTCGTGCTGCCCGTATGGCTCAACTTCGACGGCGAGCCGCAGCCCTACCCAACGCTGCCTCCTGGCACGGGCCGCCGCATACACAGCTACCGAGGTACGAGCCTGGCGCTTAGGCCCGACCCAGCAGGGACGATAGCACGGTCTGAA	206M	50-X-T,119-X-T,140-X-A,159-X-A,163-X-T	812	2153	1858	1	709	1499	1108	895	1858	1366	589	1412	1164	Likely benign	Benign / Likely benign	0	0	0	0	0	0	0	0	NA	NA
10142154	C	A	c.307C>A	p.P103T	-0.0945784	0.547847	-0.633774	-0.261049	0.372725	Neutral	exon 1a	NA	1/3	1147	307	3	NON_SYNONYMOUS	P	T	CCDS2597.1	103	TGCGCTCGGTGAACTCGCGCGAGCCCTCCCAGGTCATCTTCTGCAATCGTAGTCCGCGCGTCGTGCTGCCCGTATGGCTCAACTTCGACGGCGAGCCGCAGCCCTACCCAACGCTGCCGACTGGCACGGGCCGCCGCATACACAGCTACCGAGGTACGAGCCTGGCGCTTAGGCCCGACCCAGCAGGGACGATAGCACGGTCTGAA	206M	50-X-T,120-X-A,140-X-A,159-X-A,163-X-T	887	2165	1344	1	476	1314	839	723	1344	1124	291	1214	569	absent	Absent	0	0	0	0	0	0	0	0	NA	NA
10142154	C	T	c.307C>T	p.P103S	-0.0531001	0.690315	-0.148832	0.0641874	0.21302	Neutral	exon 1a	NA	1/3	1147	307	3	NON_SYNONYMOUS	P	S	CCDS2597.1	103	TGCGCTCGGTGAACTCGCGCGAGCCCTCCCAGGTCATCTTCTGCAATCGTAGTCCGCGCGTCGTGCTGCCCGTATGGCTCAACTTCGACGGCGAGCCGCAGCCCTACCCAACGCTGCCGTCTGGCACGGGCCGCCGCATACACAGCTACCGAGGTACGAGCCTGGCGCTTAGGCCCGACCCAGCAGGGACGATAGCACGGTCTGAA	206M	50-X-T,120-X-T,140-X-A,159-X-A,163-X-T	1042	2546	2717	1	643	1726	1241	1075	2717	1795	737	2172	1134	absent	Absent	0	0	0	0	0	0	0	0	NA	NA
10142154	C	G	c.307C>G	p.P103A	0.166433	0.99489	0.364764	-0.0332948	-0.398059	Neutral	exon 1a	NA	1/3	1147	307	3	NON_SYNONYMOUS	P	A	CCDS2597.1	103	TGCGCTCGGTGAACTCGCGCGAGCCCTCCCAGGTCATCTTCTGCAATCGTAGTCCGCGCGTCGTGCTGCCCGTATGGCTCAACTTCGACGGCGAGCCGCAGCCCTACCCAACGCTGCCGGCTGGCACGGGCCGCCGCATACACAGCTACCGAGGTACGAGCCTGGCGCTTAGGCCCGACCCAGCAGGGACGATAGCACGGTCTGAA	206M	50-X-T,120-X-G,140-X-A,159-X-A,163-X-T	698	1965	1810	1	509	1305	856	488	1810	1038	577	1019	641	Uncertain significance	Uncertain / Conflicting	0	1	0	0	0	0	0	0	2	0
10142155	C	A	c.308C>A	p.P103H	-0.371859	0.00746649	0.0865289	0.200356	0.113828	Intermediate	exon 1a	NA	1/3	1148	308	3	NON_SYNONYMOUS	P	H	CCDS2597.1	103	TGCGCTCGGTGAACTCGCGCGAGCCCTCCCAGGTCATCTTCTGCAATCGTAGTCCGCGCGTCGTGCTGCCCGTATGGCTCAACTTCGACGGCGAGCCGCAGCCCTACCCAACGCTGCCGCATGGCACGGGCCGCCGCATACACAGCTACCGAGGTACGAGCCTGGCGCTTAGGCCCGACCCAGCAGGGACGATAGCACGGTCTGAA	206M	50-X-T,121-X-A,140-X-A,159-X-A,163-X-T	1028	1485	2371	1	762	1451	817	971	2371	1571	768	1519	1062	absent	Absent	0	0	0	0	0	0	0	0	NA	NA
10142155	C	G	c.308C>G	p.P103R	-0.155627	0.359467	0.232628	0.131026	-0.101601	Neutral	exon 1a	NA	1/3	1148	308	3	NON_SYNONYMOUS	P	R	CCDS2597.1	103	TGCGCTCGGTGAACTCGCGCGAGCCCTCCCAGGTCATCTTCTGCAATCGTAGTCCGCGCGTCGTGCTGCCCGTATGGCTCAACTTCGACGGCGAGCCGCAGCCCTACCCAACGCTGCCGCGTGGCACGGGCCGCCGCATACACAGCTACCGAGGTACGAGCCTGGCGCTTAGGCCCGACCCAGCAGGGACGATAGCACGGTCTGAA	206M	50-X-T,121-X-G,140-X-A,159-X-A,163-X-T	901	2190	2441	1	703	1581	1047	826	2441	1159	760	1383	819	absent	Absent	0	0	0	0	0	0	0	0	NA	NA
10142155	C	T	c.308C>T	p.P103L	-0.0391698	0.72517	0.116288	0.0030048	-0.113284	Neutral	exon 1a	NA	1/3	1148	308	3	NON_SYNONYMOUS	P	L	CCDS2597.1	103	TGCGCTCGGTGAACTCGCGCGAGCCCTCCCAGGTCATCTTCTGCAATCGTAGTCCGCGCGTCGTGCTGCCCGTATGGCTCAACTTCGACGGCGAGCCGCAGCCCTACCCAACGCTGCCGCTTGGCACGGGCCGCCGCATACACAGCTACCGAGGTACGAGCCTGGCGCTTAGGCCCGACCCAGCAGGGACGATAGCACGGTCTGAA	206M	50-X-T,121-X-T,140-X-A,159-X-A,163-X-T	978	2134	1959	1	655	1459	989	832	1959	1594	759	1478	973	Conflicting interpretations of pathogenicity	Uncertain / Conflicting	0	0	0	0	0	0	0	0	NA	NA
10142156	T	G	c.309T>G	p.P103P	0.0123654	0.856194	-0.744369	-0.52563	0.218739	Neutral	exon 1a	NA	1/3	1149	309	3	SYNONYMOUS	P	P	CCDS2597.1	103	TGCGCTCGGTGAACTCGCGCGAGCCCTCCCAGGTCATCTTCTGCAATCGTAGTCCGCGCGTCGTGCTGCCCGTATGGCTCAACTTCGACGGCGAGCCGCAGCCCTACCCAACGCTGCCGCCGGGCACGGGCCGCCGCATACACAGCTACCGAGGTACGAGCCTGGCGCTTAGGCCCGACCCAGCAGGGACGATAGCACGGTCTGAA	206M	50-X-T,122-X-G,140-X-A,159-X-A,163-X-T	1568	3769	3269	1	724	2284	1227	1393	3269	2651	559	1934	1107	absent	Absent	0	0	0	0	0	0	0	0	NA	NA
10142156	T	A	c.309T>A	p.P103P	0.0294049	0.884132	-0.105905	-0.0279173	0.0779873	Neutral	exon 1a	NA	1/3	1149	309	3	SYNONYMOUS	P	P	CCDS2597.1	103	TGCGCTCGGTGAACTCGCGCGAGCCCTCCCAGGTCATCTTCTGCAATCGTAGTCCGCGCGTCGTGCTGCCCGTATGGCTCAACTTCGACGGCGAGCCGCAGCCCTACCCAACGCTGCCGCCAGGCACGGGCCGCCGCATACACAGCTACCGAGGTACGAGCCTGGCGCTTAGGCCCGACCCAGCAGGGACGATAGCACGGTCTGAA	206M	50-X-T,122-X-A,140-X-A,159-X-A,163-X-T	771	1572	1648	1	553	1124	706	623	1648	1440	390	1611	869	absent	Absent	0	0	0	0	0	0	0	0	NA	NA
10142156	T	C	c.309T>C	p.P103P	0.11169	0.969117	0.0475769	-0.0553931	-0.10297	Neutral	exon 1a	NA	1/3	1149	309	3	SYNONYMOUS	P	P	CCDS2597.1	103	TGCGCTCGGTGAACTCGCGCGAGCCCTCCCAGGTCATCTTCTGCAATCGTAGTCCGCGCGTCGTGCTGCCCGTATGGCTCAACTTCGACGGCGAGCCGCAGCCCTACCCAACGCTGCCGCCCGGCACGGGCCGCCGCATACACAGCTACCGAGGTACGAGCCTGGCGCTTAGGCCCGACCCAGCAGGGACGATAGCACGGTCTGAA	206M	50-X-T,122-X-C,140-X-A,159-X-A,163-X-T	915	2548	1650	1	561	1785	1126	872	1650	1704	790	1636	1006	Likely benign	Benign / Likely benign	0	0	0	0	0	0	0	0	NA	NA
10142157	G	C	c.310G>C	p.G104R	-0.19232	0.246054	-0.831821	0.148095	0.979916	Neutral	exon 1a	NA	1/3	1150	310	3	NON_SYNONYMOUS	G	R	CCDS2597.1	104	TGCGCTCGGTGAACTCGCGCGAGCCCTCCCAGGTCATCTTCTGCAATCGTAGTCCGCGCGTCGTGCTGCCCGTATGGCTCAACTTCGACGGCGAGCCGCAGCCCTACCCAACGCTGCCGCCTCGCACGGGCCGCCGCATACACAGCTACCGAGGTACGAGCCTGGCGCTTAGGCCCGACCCAGCAGGGACGATAGCACGGTCTGAA	206M	50-X-T,123-X-C,140-X-A,159-X-A,163-X-T	786	1976	1881	1	437	1371	954	962	1881	1224	284	1379	877	absent	Absent	0	0	0	0	0	0	0	0	NA	NA
10142157	G	T	c.310G>T	p.G104C	0.0758279	0.936187	0.273532	0.159177	-0.114355	Neutral	exon 1a	NA	1/3	1150	310	3	NON_SYNONYMOUS	G	C	CCDS2597.1	104	TGCGCTCGGTGAACTCGCGCGAGCCCTCCCAGGTCATCTTCTGCAATCGTAGTCCGCGCGTCGTGCTGCCCGTATGGCTCAACTTCGACGGCGAGCCGCAGCCCTACCCAACGCTGCCGCCTTGCACGGGCCGCCGCATACACAGCTACCGAGGTACGAGCCTGGCGCTTAGGCCCGACCCAGCAGGGACGATAGCACGGTCTGAA	206M	50-X-T,123-X-T,140-X-A,159-X-A,163-X-T	847	2348	2118	1	795	1535	1247	1139	2118	2100	922	1969	1389	absent	Absent	0	0	0	0	0	0	0	0	NA	NA
10142157	G	A	c.310G>A	p.G104S	0.11064	0.969117	0.171745	-0.141805	-0.31355	Neutral	exon 1a	NA	1/3	1150	310	3	NON_SYNONYMOUS	G	S	CCDS2597.1	104	TGCGCTCGGTGAACTCGCGCGAGCCCTCCCAGGTCATCTTCTGCAATCGTAGTCCGCGCGTCGTGCTGCCCGTATGGCTCAACTTCGACGGCGAGCCGCAGCCCTACCCAACGCTGCCGCCTAGCACGGGCCGCCGCATACACAGCTACCGAGGTACGAGCCTGGCGCTTAGGCCCGACCCAGCAGGGACGATAGCACGGTCTGAA	206M	50-X-T,123-X-A,140-X-A,159-X-A,163-X-T	730	1933	1540	1	536	1616	871	858	1540	1760	771	1956	904	absent	Absent	0	0	0	0	0	0	0	0	NA	NA
10142158	G	T	c.311G>T	p.G104V	-0.0536894	0.690315	-0.0562621	0.0572292	0.113491	Neutral	exon 1a	NA	1/3	1151	311	3	NON_SYNONYMOUS	G	V	CCDS2597.1	104	TGCGCTCGGTGAACTCGCGCGAGCCCTCCCAGGTCATCTTCTGCAATCGTAGTCCGCGCGTCGTGCTGCCCGTATGGCTCAACTTCGACGGCGAGCCGCAGCCCTACCCAACGCTGCCGCCTGTCACGGGCCGCCGCATACACAGCTACCGAGGTACGAGCCTGGCGCTTAGGCCCGACCCAGCAGGGACGATAGCACGGTCTGAA	206M	50-X-T,124-X-T,140-X-A,159-X-A,163-X-T	1152	2638	2292	1	690	1909	1236	1249	2292	2223	1003	2242	1447	Conflicting interpretations of pathogenicity	Uncertain / Conflicting	0	0	0	0	0	0	0	0	NA	NA
10142158	G	A	c.311G>A	p.G104D	-0.0333456	0.752915	-0.375962	-0.334658	0.0413036	Neutral	exon 1a	NA	1/3	1151	311	3	NON_SYNONYMOUS	G	D	CCDS2597.1	104	TGCGCTCGGTGAACTCGCGCGAGCCCTCCCAGGTCATCTTCTGCAATCGTAGTCCGCGCGTCGTGCTGCCCGTATGGCTCAACTTCGACGGCGAGCCGCAGCCCTACCCAACGCTGCCGCCTGACACGGGCCGCCGCATACACAGCTACCGAGGTACGAGCCTGGCGCTTAGGCCCGACCCAGCAGGGACGATAGCACGGTCTGAA	206M	50-X-T,124-X-A,140-X-A,159-X-A,163-X-T	1968	4412	2029	1	981	2906	1606	1850	2029	3485	1146	3795	1696	absent	Absent	0	0	0	0	0	0	0	0	NA	NA
10142158	G	C	c.311G>C	p.G104A	0.0424585	0.898961	0.0993351	0.136322	0.0369869	Neutral	exon 1a	NA	1/3	1151	311	3	NON_SYNONYMOUS	G	A	CCDS2597.1	104	TGCGCTCGGTGAACTCGCGCGAGCCCTCCCAGGTCATCTTCTGCAATCGTAGTCCGCGCGTCGTGCTGCCCGTATGGCTCAACTTCGACGGCGAGCCGCAGCCCTACCCAACGCTGCCGCCTGCCACGGGCCGCCGCATACACAGCTACCGAGGTACGAGCCTGGCGCTTAGGCCCGACCCAGCAGGGACGATAGCACGGTCTGAA	206M	50-X-T,124-X-C,140-X-A,159-X-A,163-X-T	1117	2865	2176	1	830	1903	1415	1148	2176	2158	922	2270	1487	Uncertain significance	Uncertain / Conflicting	0	0	3	0	0	0	0	0	4	0
10142159	C	A	c.312C>A	p.G104G	0.0253479	0.87979	0.180847	-0.142263	-0.32311	Neutral	exon 1a	NA	1/3	1152	312	3	SYNONYMOUS	G	G	CCDS2597.1	104	TGCGCTCGGTGAACTCGCGCGAGCCCTCCCAGGTCATCTTCTGCAATCGTAGTCCGCGCGTCGTGCTGCCCGTATGGCTCAACTTCGACGGCGAGCCGCAGCCCTACCCAACGCTGCCGCCTGGAACGGGCCGCCGCATACACAGCTACCGAGGTACGAGCCTGGCGCTTAGGCCCGACCCAGCAGGGACGATAGCACGGTCTGAA	206M	50-X-T,125-X-A,140-X-A,159-X-A,163-X-T	336	750	689	1	242	409	308	166	689	348	154	252	196	absent	Absent	0	0	0	0	0	0	0	0	NA	NA
10142159	C	T	c.312C>T	p.G104G	0.119166	0.969117	-0.13429	-0.140853	-0.00656255	Neutral	exon 1a	NA	1/3	1152	312	3	SYNONYMOUS	G	G	CCDS2597.1	104	TGCGCTCGGTGAACTCGCGCGAGCCCTCCCAGGTCATCTTCTGCAATCGTAGTCCGCGCGTCGTGCTGCCCGTATGGCTCAACTTCGACGGCGAGCCGCAGCCCTACCCAACGCTGCCGCCTGGTACGGGCCGCCGCATACACAGCTACCGAGGTACGAGCCTGGCGCTTAGGCCCGACCCAGCAGGGACGATAGCACGGTCTGAA	206M	50-X-T,125-X-T,140-X-A,159-X-A,163-X-T	2185	5528	3875	1	1370	3719	2472	1987	3875	4330	1368	3970	2244	Conflicting interpretations of pathogenicity	Uncertain / Conflicting	0	0	0	0	0	0	0	0	NA	NA
10142160	A	C	c.313A>C	p.T105P	-2.87786	3.42801e-117	-0.130664	0.802124	0.932789	LOF1	exon 1a	NA	1/3	1153	313	3	NON_SYNONYMOUS	T	P	CCDS2597.1	105	TGCGCTCGGTGAACTCGCGCGAGCCCTCCCAGGTCATCTTCTGCAATCGTAGTCCGCGCGTCGTGCTGCCCGTATGGCTCAACTTCGACGGCGAGCCGCAGCCCTACCCAACGCTGCCGCCTGGCCCGGGCCGCCGCATACACAGCTACCGAGGTACGAGCCTGGCGCTTAGGCCCGACCCAGCAGGGACGATAGCACGGTCTGAA	206M	50-X-T,126-X-C,140-X-A,159-X-A,163-X-T	774	125	1706	1	494	323	88	662	1706	120	450	377	146	Pathogenic	Path. / Likely path	2	0	1	4	0	0	0	0	9	0
10142160	A	G	c.313A>G	p.T105A	-0.0605287	0.661441	0.141803	0.345795	0.203992	Neutral	exon 1a	NA	1/3	1153	313	3	NON_SYNONYMOUS	T	A	CCDS2597.1	105	TGCGCTCGGTGAACTCGCGCGAGCCCTCCCAGGTCATCTTCTGCAATCGTAGTCCGCGCGTCGTGCTGCCCGTATGGCTCAACTTCGACGGCGAGCCGCAGCCCTACCCAACGCTGCCGCCTGGCGCGGGCCGCCGCATACACAGCTACCGAGGTACGAGCCTGGCGCTTAGGCCCGACCCAGCAGGGACGATAGCACGGTCTGAA	206M	50-X-T,126-X-G,140-X-A,159-X-A,163-X-T	1108	2752	2046	1	906	2163	1795	1297	2046	2103	1004	2176	1467	Uncertain significance	Uncertain / Conflicting	0	0	0	0	0	0	0	0	NA	NA
10142160	A	T	c.313A>T	p.T105S	0.120126	0.969117	0.263722	-0.0811541	-0.344876	Neutral	exon 1a	NA	1/3	1153	313	3	NON_SYNONYMOUS	T	S	CCDS2597.1	105	TGCGCTCGGTGAACTCGCGCGAGCCCTCCCAGGTCATCTTCTGCAATCGTAGTCCGCGCGTCGTGCTGCCCGTATGGCTCAACTTCGACGGCGAGCCGCAGCCCTACCCAACGCTGCCGCCTGGCTCGGGCCGCCGCATACACAGCTACCGAGGTACGAGCCTGGCGCTTAGGCCCGACCCAGCAGGGACGATAGCACGGTCTGAA	206M	50-X-T,126-X-T,140-X-A,159-X-A,163-X-T	568	1476	1321	1	452	1271	717	671	1321	1426	632	1404	739	absent	Absent	0	0	0	0	0	0	0	0	NA	NA
10142161	C	A	c.314C>A	p.T105K	-0.170384	0.319552	0.236391	-0.123202	-0.359593	Neutral	exon 1a	NA	1/3	1154	314	3	NON_SYNONYMOUS	T	K	CCDS2597.1	105	TGCGCTCGGTGAACTCGCGCGAGCCCTCCCAGGTCATCTTCTGCAATCGTAGTCCGCGCGTCGTGCTGCCCGTATGGCTCAACTTCGACGGCGAGCCGCAGCCCTACCCAACGCTGCCGCCTGGCAAGGGCCGCCGCATACACAGCTACCGAGGTACGAGCCTGGCGCTTAGGCCCGACCCAGCAGGGACGATAGCACGGTCTGAA	206M	50-X-T,127-X-A,140-X-A,159-X-A,163-X-T	986	1649	2020	1	600	1313	812	554	2020	1101	657	1156	531	absent	Absent	0	0	0	0	0	0	0	0	NA	NA
10142161	C	T	c.314C>T	p.T105M	-0.087044	0.567874	-0.0658597	-0.0348592	0.0310005	Neutral	exon 1a	NA	1/3	1154	314	3	NON_SYNONYMOUS	T	M	CCDS2597.1	105	TGCGCTCGGTGAACTCGCGCGAGCCCTCCCAGGTCATCTTCTGCAATCGTAGTCCGCGCGTCGTGCTGCCCGTATGGCTCAACTTCGACGGCGAGCCGCAGCCCTACCCAACGCTGCCGCCTGGCATGGGCCGCCGCATACACAGCTACCGAGGTACGAGCCTGGCGCTTAGGCCCGACCCAGCAGGGACGATAGCACGGTCTGAA	206M	50-X-T,127-X-T,140-X-A,159-X-A,163-X-T	1674	4143	2534	1	1115	2961	1961	1597	2534	2481	1138	2734	1407	Uncertain significance	Uncertain / Conflicting	1	0	0	0	0	0	0	0	2	0
10142161	C	G	c.314C>G	p.T105R	-0.0388689	0.72517	-0.0797053	0.210241	0.289947	Neutral	exon 1a	NA	1/3	1154	314	3	NON_SYNONYMOUS	T	R	CCDS2597.1	105	TGCGCTCGGTGAACTCGCGCGAGCCCTCCCAGGTCATCTTCTGCAATCGTAGTCCGCGCGTCGTGCTGCCCGTATGGCTCAACTTCGACGGCGAGCCGCAGCCCTACCCAACGCTGCCGCCTGGCAGGGGCCGCCGCATACACAGCTACCGAGGTACGAGCCTGGCGCTTAGGCCCGACCCAGCAGGGACGATAGCACGGTCTGAA	206M	50-X-T,127-X-G,140-X-A,159-X-A,163-X-T	804	1713	1906	1	585	1262	1021	922	1906	1810	590	1958	1145	absent	Absent	0	0	0	0	0	0	0	0	NA	NA
10142162	G	T	c.315G>T	p.T105T	-0.117043	0.470077	-0.186057	0.0165202	0.202577	Neutral	exon 1a	NA	1/3	1155	315	3	SYNONYMOUS	T	T	CCDS2597.1	105	TGCGCTCGGTGAACTCGCGCGAGCCCTCCCAGGTCATCTTCTGCAATCGTAGTCCGCGCGTCGTGCTGCCCGTATGGCTCAACTTCGACGGCGAGCCGCAGCCCTACCCAACGCTGCCGCCTGGCACTGGCCGCCGCATACACAGCTACCGAGGTACGAGCCTGGCGCTTAGGCCCGACCCAGCAGGGACGATAGCACGGTCTGAA	206M	50-X-T,128-X-T,140-X-A,159-X-A,163-X-T	1137	2432	1621	2	800	1883	1136	1084	1621	1849	619	2007	1141	Likely benign	Benign / Likely benign	0	0	0	0	0	0	0	0	NA	NA
10142162	G	C	c.315G>C	p.T105T	-0.00502836	0.83468	-0.152367	-0.132875	0.0194927	Neutral	exon 1a	NA	1/3	1155	315	3	SYNONYMOUS	T	T	CCDS2597.1	105	TGCGCTCGGTGAACTCGCGCGAGCCCTCCCAGGTCATCTTCTGCAATCGTAGTCCGCGCGTCGTGCTGCCCGTATGGCTCAACTTCGACGGCGAGCCGCAGCCCTACCCAACGCTGCCGCCTGGCACCGGCCGCCGCATACACAGCTACCGAGGTACGAGCCTGGCGCTTAGGCCCGACCCAGCAGGGACGATAGCACGGTCTGAA	206M	50-X-T,128-X-C,140-X-A,159-X-A,163-X-T	1502	3421	3317	1	1115	2559	1522	1721	3317	3353	976	3035	1766	Likely benign	Benign / Likely benign	0	0	0	0	0	0	0	0	NA	NA
10142162	G	A	c.315G>A	p.T105T	0.0972202	0.954468	0.187456	-0.177473	-0.364929	Neutral	exon 1a	NA	1/3	1155	315	3	SYNONYMOUS	T	T	CCDS2597.1	105	TGCGCTCGGTGAACTCGCGCGAGCCCTCCCAGGTCATCTTCTGCAATCGTAGTCCGCGCGTCGTGCTGCCCGTATGGCTCAACTTCGACGGCGAGCCGCAGCCCTACCCAACGCTGCCGCCTGGCACAGGCCGCCGCATACACAGCTACCGAGGTACGAGCCTGGCGCTTAGGCCCGACCCAGCAGGGACGATAGCACGGTCTGAA	206M	50-X-T,128-X-A,140-X-A,159-X-A,163-X-T	1526	3337	2851	1	1050	2405	1348	1201	2851	2914	1177	2978	1589	Conflicting interpretations of pathogenicity	Uncertain / Conflicting	0	0	0	0	0	0	0	0	NA	NA
10142163	G	T	c.316G>T	p.G106C	-0.152563	0.371502	0.320545	0.215551	-0.104994	Neutral	exon 1a	NA	1/3	1156	316	3	NON_SYNONYMOUS	G	C	CCDS2597.1	106	TGCGCTCGGTGAACTCGCGCGAGCCCTCCCAGGTCATCTTCTGCAATCGTAGTCCGCGCGTCGTGCTGCCCGTATGGCTCAACTTCGACGGCGAGCCGCAGCCCTACCCAACGCTGCCGCCTGGCACGTGCCGCCGCATACACAGCTACCGAGGTACGAGCCTGGCGCTTAGGCCCGACCCAGCAGGGACGATAGCACGGTCTGAA	206M	50-X-T,129-X-T,140-X-A,159-X-A,163-X-T	905	1844	2836	1	740	1365	963	1094	2836	1841	1085	2303	1339	absent	Absent	0	0	0	0	0	0	0	0	NA	NA
10142163	G	A	c.316G>A	p.G106S	-0.0272062	0.758199	0.104332	0.155822	0.0514908	Neutral	exon 1a	NA	1/3	1156	316	3	NON_SYNONYMOUS	G	S	CCDS2597.1	106	TGCGCTCGGTGAACTCGCGCGAGCCCTCCCAGGTCATCTTCTGCAATCGTAGTCCGCGCGTCGTGCTGCCCGTATGGCTCAACTTCGACGGCGAGCCGCAGCCCTACCCAACGCTGCCGCCTGGCACGAGCCGCCGCATACACAGCTACCGAGGTACGAGCCTGGCGCTTAGGCCCGACCCAGCAGGGACGATAGCACGGTCTGAA	206M	50-X-T,129-X-A,140-X-A,159-X-A,163-X-T	1214	3176	2083	1	958	2141	1726	1325	2083	2162	1009	2165	1391	absent	Absent	0	0	0	0	0	0	0	0	NA	NA
10142163	G	C	c.316G>C	p.G106R	0.0393341	0.896574	0.390555	0.278315	-0.11224	Neutral	exon 1a	NA	1/3	1156	316	3	NON_SYNONYMOUS	G	R	CCDS2597.1	106	TGCGCTCGGTGAACTCGCGCGAGCCCTCCCAGGTCATCTTCTGCAATCGTAGTCCGCGCGTCGTGCTGCCCGTATGGCTCAACTTCGACGGCGAGCCGCAGCCCTACCCAACGCTGCCGCCTGGCACGCGCCGCCGCATACACAGCTACCGAGGTACGAGCCTGGCGCTTAGGCCCGACCCAGCAGGGACGATAGCACGGTCTGAA	206M	50-X-T,129-X-C,140-X-A,159-X-A,163-X-T	1108	2418	2644	1	944	1564	1356	1044	2644	2294	1095	2455	1695	absent	Absent	0	0	0	0	0	0	0	0	NA	NA
10142164	G	T	c.317G>T	p.G106V	-0.150466	0.378877	0.122061	0.205028	0.0829674	Neutral	exon 1a	NA	1/3	1157	317	3	NON_SYNONYMOUS	G	V	CCDS2597.1	106	TGCGCTCGGTGAACTCGCGCGAGCCCTCCCAGGTCATCTTCTGCAATCGTAGTCCGCGCGTCGTGCTGCCCGTATGGCTCAACTTCGACGGCGAGCCGCAGCCCTACCCAACGCTGCCGCCTGGCACGGTCCGCCGCATACACAGCTACCGAGGTACGAGCCTGGCGCTTAGGCCCGACCCAGCAGGGACGATAGCACGGTCTGAA	206M	50-X-T,130-X-T,140-X-A,159-X-A,163-X-T	1360	2796	2762	1	860	2221	1389	1190	2762	1992	1159	1971	1501	absent	Absent	0	0	0	0	0	0	0	0	NA	NA
10142164	G	C	c.317G>C	p.G106A	0.0239046	0.876693	0.2695	0.202136	-0.0673635	Neutral	exon 1a	NA	1/3	1157	317	3	NON_SYNONYMOUS	G	A	CCDS2597.1	106	TGCGCTCGGTGAACTCGCGCGAGCCCTCCCAGGTCATCTTCTGCAATCGTAGTCCGCGCGTCGTGCTGCCCGTATGGCTCAACTTCGACGGCGAGCCGCAGCCCTACCCAACGCTGCCGCCTGGCACGGCCCGCCGCATACACAGCTACCGAGGTACGAGCCTGGCGCTTAGGCCCGACCCAGCAGGGACGATAGCACGGTCTGAA	206M	50-X-T,130-X-C,140-X-A,159-X-A,163-X-T	1653	3882	3850	1	1548	2785	1995	1765	3850	3508	1424	3306	2545	absent	Absent	2	0	0	0	0	0	0	0	2	0
10142164	G	A	c.317G>A	p.G106D	0.0501622	0.9064	-0.227915	-0.214923	0.0129919	Neutral	exon 1a	NA	1/3	1157	317	3	NON_SYNONYMOUS	G	D	CCDS2597.1	106	TGCGCTCGGTGAACTCGCGCGAGCCCTCCCAGGTCATCTTCTGCAATCGTAGTCCGCGCGTCGTGCTGCCCGTATGGCTCAACTTCGACGGCGAGCCGCAGCCCTACCCAACGCTGCCGCCTGGCACGGACCGCCGCATACACAGCTACCGAGGTACGAGCCTGGCGCTTAGGCCCGACCCAGCAGGGACGATAGCACGGTCTGAA	206M	50-X-T,130-X-A,140-X-A,159-X-A,163-X-T	2035	4605	2638	1	1224	3626	1966	1780	2638	3844	1122	3507	1883	absent	Absent	0	0	0	0	0	0	0	0	2	0
10142165	C	G	c.318C>G	p.G106G	-0.113755	0.476932	0.0201745	0.148187	0.128012	Neutral	exon 1a	NA	1/3	1158	318	3	SYNONYMOUS	G	G	CCDS2597.1	106	TGCGCTCGGTGAACTCGCGCGAGCCCTCCCAGGTCATCTTCTGCAATCGTAGTCCGCGCGTCGTGCTGCCCGTATGGCTCAACTTCGACGGCGAGCCGCAGCCCTACCCAACGCTGCCGCCTGGCACGGGGCGCCGCATACACAGCTACCGAGGTACGAGCCTGGCGCTTAGGCCCGACCCAGCAGGGACGATAGCACGGTCTGAA	206M	50-X-T,131-X-G,140-X-A,159-X-A,163-X-T	1648	3236	3135	1	1284	2746	1665	1524	3135	2848	1046	2850	1915	absent	Absent	0	0	0	0	0	0	0	0	NA	NA
10142165	C	T	c.318C>T	p.G106G	-0.096725	0.541297	-0.0671145	-0.118182	-0.051068	Neutral	exon 1a	NA	1/3	1158	318	3	SYNONYMOUS	G	G	CCDS2597.1	106	TGCGCTCGGTGAACTCGCGCGAGCCCTCCCAGGTCATCTTCTGCAATCGTAGTCCGCGCGTCGTGCTGCCCGTATGGCTCAACTTCGACGGCGAGCCGCAGCCCTACCCAACGCTGCCGCCTGGCACGGGTCGCCGCATACACAGCTACCGAGGTACGAGCCTGGCGCTTAGGCCCGACCCAGCAGGGACGATAGCACGGTCTGAA	206M	50-X-T,131-X-T,140-X-A,159-X-A,163-X-T	1717	3790	2260	1	1300	2738	1671	1900	2260	3254	1189	2797	1765	absent	Absent	0	0	0	0	0	0	0	0	NA	NA
10142165	C	A	c.318C>A	p.G106G	0.14629	0.983692	0.0551366	0.0188368	-0.0362998	Neutral	exon 1a	NA	1/3	1158	318	3	SYNONYMOUS	G	G	CCDS2597.1	106	TGCGCTCGGTGAACTCGCGCGAGCCCTCCCAGGTCATCTTCTGCAATCGTAGTCCGCGCGTCGTGCTGCCCGTATGGCTCAACTTCGACGGCGAGCCGCAGCCCTACCCAACGCTGCCGCCTGGCACGGGACGCCGCATACACAGCTACCGAGGTACGAGCCTGGCGCTTAGGCCCGACCCAGCAGGGACGATAGCACGGTCTGAA	206M	50-X-T,131-X-A,140-X-A,159-X-A,163-X-T	1446	3897	3109	1	1209	2783	1750	1710	3109	3668	1148	3729	2362	absent	Absent	0	0	0	0	0	0	0	0	NA	NA
10142166	C	T	c.319C>T	p.R107C	-0.089286	0.564547	-0.00837053	0.362484	0.370855	Neutral	exon 1a	NA	1/3	1159	319	3	NON_SYNONYMOUS	R	C	CCDS2597.1	107	TGCGCTCGGTGAACTCGCGCGAGCCCTCCCAGGTCATCTTCTGCAATCGTAGTCCGCGCGTCGTGCTGCCCGTATGGCTCAACTTCGACGGCGAGCCGCAGCCCTACCCAACGCTGCCGCCTGGCACGGGCTGCCGCATACACAGCTACCGAGGTACGAGCCTGGCGCTTAGGCCCGACCCAGCAGGGACGATAGCACGGTCTGAA	206M	50-X-T,132-X-T,140-X-A,159-X-A,163-X-T	1088	2600	2137	1	794	1681	1426	1062	2137	1702	748	1786	1445	absent	Absent	0	0	0	0	0	0	0	0	NA	NA
10142166	C	G	c.319C>G	p.R107G	-0.0512266	0.692441	0.0441733	-0.0028955	-0.0470688	Neutral	exon 1a	NA	1/3	1159	319	3	NON_SYNONYMOUS	R	G	CCDS2597.1	107	TGCGCTCGGTGAACTCGCGCGAGCCCTCCCAGGTCATCTTCTGCAATCGTAGTCCGCGCGTCGTGCTGCCCGTATGGCTCAACTTCGACGGCGAGCCGCAGCCCTACCCAACGCTGCCGCCTGGCACGGGCGGCCGCATACACAGCTACCGAGGTACGAGCCTGGCGCTTAGGCCCGACCCAGCAGGGACGATAGCACGGTCTGAA	206M	50-X-T,132-X-G,140-X-A,159-X-A,163-X-T	1036	2374	2675	1	756	1820	1118	1151	2675	2056	872	1808	1225	Likely pathogenic	Path. / Likely path	0	0	0	0	1	0	0	0	2	0
10142166	C	A	c.319C>A	p.R107S	-0.0310559	0.756075	0.130316	0.109728	-0.0205874	Neutral	exon 1a	NA	1/3	1159	319	3	NON_SYNONYMOUS	R	S	CCDS2597.1	107	TGCGCTCGGTGAACTCGCGCGAGCCCTCCCAGGTCATCTTCTGCAATCGTAGTCCGCGCGTCGTGCTGCCCGTATGGCTCAACTTCGACGGCGAGCCGCAGCCCTACCCAACGCTGCCGCCTGGCACGGGCAGCCGCATACACAGCTACCGAGGTACGAGCCTGGCGCTTAGGCCCGACCCAGCAGGGACGATAGCACGGTCTGAA	206M	50-X-T,132-X-A,140-X-A,159-X-A,163-X-T	1224	2966	2918	1	1081	2143	1537	1283	2918	2245	905	2365	1421	absent	Absent	0	0	0	0	0	0	0	0	NA	NA
10142167	G	C	c.320G>C	p.R107P	-3.59053	6.70219e-181	-0.162046	1.30519	1.46724	LOF1	exon 1a	NA	1/3	1160	320	3	NON_SYNONYMOUS	R	P	CCDS2597.1	107	TGCGCTCGGTGAACTCGCGCGAGCCCTCCCAGGTCATCTTCTGCAATCGTAGTCCGCGCGTCGTGCTGCCCGTATGGCTCAACTTCGACGGCGAGCCGCAGCCCTACCCAACGCTGCCGCCTGGCACGGGCCCCCGCATACACAGCTACCGAGGTACGAGCCTGGCGCTTAGGCCCGACCCAGCAGGGACGATAGCACGGTCTGAA	206M	50-X-T,133-X-C,140-X-A,159-X-A,163-X-T	1144	89	2454	1	638	270	124	1062	2454	115	791	394	142	Likely pathogenic	Path. / Likely path	1	0	2	4	0	0	0	0	5	0
10142167	G	A	c.320G>A	p.R107H	-0.0251935	0.76213	-0.340321	-0.304985	0.0353364	Neutral	exon 1a	NA	1/3	1160	320	3	NON_SYNONYMOUS	R	H	CCDS2597.1	107	TGCGCTCGGTGAACTCGCGCGAGCCCTCCCAGGTCATCTTCTGCAATCGTAGTCCGCGCGTCGTGCTGCCCGTATGGCTCAACTTCGACGGCGAGCCGCAGCCCTACCCAACGCTGCCGCCTGGCACGGGCCACCGCATACACAGCTACCGAGGTACGAGCCTGGCGCTTAGGCCCGACCCAGCAGGGACGATAGCACGGTCTGAA	206M	50-X-T,133-X-A,140-X-A,159-X-A,163-X-T	1454	3480	1924	2	762	2416	1407	1575	1924	2819	975	2621	1287	Pathogenic	Path. / Likely path	0	0	0	0	0	0	0	0	2	0
10142167	G	T	c.320G>T	p.R107L	-0.0202126	0.778622	-0.140164	0.170812	0.310976	Neutral	exon 1a	NA	1/3	1160	320	3	NON_SYNONYMOUS	R	L	CCDS2597.1	107	TGCGCTCGGTGAACTCGCGCGAGCCCTCCCAGGTCATCTTCTGCAATCGTAGTCCGCGCGTCGTGCTGCCCGTATGGCTCAACTTCGACGGCGAGCCGCAGCCCTACCCAACGCTGCCGCCTGGCACGGGCCTCCGCATACACAGCTACCGAGGTACGAGCCTGGCGCTTAGGCCCGACCCAGCAGGGACGATAGCACGGTCTGAA	206M	50-X-T,133-X-T,140-X-A,159-X-A,163-X-T	1645	4268	2748	1	1066	2685	2152	1462	2748	2435	966	2826	1724	absent	Absent	0	0	0	0	0	0	0	0	NA	NA
10142168	C	A	c.321C>A	p.R107R	0.0497879	0.9064	-0.0550835	0.0397299	0.0948134	Neutral	exon 1a	NA	1/3	1161	321	3	SYNONYMOUS	R	R	CCDS2597.1	107	TGCGCTCGGTGAACTCGCGCGAGCCCTCCCAGGTCATCTTCTGCAATCGTAGTCCGCGCGTCGTGCTGCCCGTATGGCTCAACTTCGACGGCGAGCCGCAGCCCTACCCAACGCTGCCGCCTGGCACGGGCCGACGCATACACAGCTACCGAGGTACGAGCCTGGCGCTTAGGCCCGACCCAGCAGGGACGATAGCACGGTCTGAA	206M	50-X-T,134-X-A,140-X-A,159-X-A,163-X-T	970	1962	2106	1	685	1265	1036	900	2106	2173	614	1953	1225	absent	Absent	0	0	0	0	0	0	0	0	NA	NA
10142168	C	G	c.321C>G	p.R107R	0.0830453	0.947874	-0.0370218	0.150374	0.187396	Neutral	exon 1a	NA	1/3	1161	321	3	SYNONYMOUS	R	R	CCDS2597.1	107	TGCGCTCGGTGAACTCGCGCGAGCCCTCCCAGGTCATCTTCTGCAATCGTAGTCCGCGCGTCGTGCTGCCCGTATGGCTCAACTTCGACGGCGAGCCGCAGCCCTACCCAACGCTGCCGCCTGGCACGGGCCGGCGCATACACAGCTACCGAGGTACGAGCCTGGCGCTTAGGCCCGACCCAGCAGGGACGATAGCACGGTCTGAA	206M	50-X-T,134-X-G,140-X-A,159-X-A,163-X-T	819	1987	1839	1	597	1585	1034	847	1839	1807	574	1931	1205	absent	Absent	0	0	0	0	0	0	0	0	NA	NA
10142168	C	T	c.321C>T	p.R107R	0.327997	0.999811	0.235598	0.0485755	-0.187022	Neutral	exon 1a	NA	1/3	1161	321	3	SYNONYMOUS	R	R	CCDS2597.1	107	TGCGCTCGGTGAACTCGCGCGAGCCCTCCCAGGTCATCTTCTGCAATCGTAGTCCGCGCGTCGTGCTGCCCGTATGGCTCAACTTCGACGGCGAGCCGCAGCCCTACCCAACGCTGCCGCCTGGCACGGGCCGTCGCATACACAGCTACCGAGGTACGAGCCTGGCGCTTAGGCCCGACCCAGCAGGGACGATAGCACGGTCTGAA	206M	50-X-T,134-X-T,140-X-A,159-X-A,163-X-T	1149	3704	1740	2	805	2282	1671	934	1740	2301	961	2221	1537	Uncertain significance	Uncertain / Conflicting	0	0	0	0	0	0	0	0	NA	NA
10142169	C	A	c.322C>A	p.R108S	-0.0435088	0.713131	0.0184802	0.216235	0.197755	Neutral	exon 1a	NA	1/3	1162	322	3	NON_SYNONYMOUS	R	S	CCDS2597.1	108	TGCGCTCGGTGAACTCGCGCGAGCCCTCCCAGGTCATCTTCTGCAATCGTAGTCCGCGCGTCGTGCTGCCCGTATGGCTCAACTTCGACGGCGAGCCGCAGCCCTACCCAACGCTGCCGCCTGGCACGGGCCGCAGCATACACAGCTACCGAGGTACGAGCCTGGCGCTTAGGCCCGACCCAGCAGGGACGATAGCACGGTCTGAA	206M	50-X-T,135-X-A,140-X-A,159-X-A,163-X-T	874	1961	1733	1	699	1236	1038	835	1733	1544	557	1570	1109	absent	Absent	0	0	0	0	0	0	0	0	NA	NA
10142169	C	T	c.322C>T	p.R108C	-0.0288687	0.758117	0.054048	-0.0209167	-0.0749647	Neutral	exon 1a	NA	1/3	1162	322	3	NON_SYNONYMOUS	R	C	CCDS2597.1	108	TGCGCTCGGTGAACTCGCGCGAGCCCTCCCAGGTCATCTTCTGCAATCGTAGTCCGCGCGTCGTGCTGCCCGTATGGCTCAACTTCGACGGCGAGCCGCAGCCCTACCCAACGCTGCCGCCTGGCACGGGCCGCTGCATACACAGCTACCGAGGTACGAGCCTGGCGCTTAGGCCCGACCCAGCAGGGACGATAGCACGGTCTGAA	206M	50-X-T,135-X-T,140-X-A,159-X-A,163-X-T	1568	3839	2495	1	1108	2579	1783	1518	2495	2639	1204	2713	1555	absent	Absent	0	0	0	0	0	0	0	0	NA	NA
10142169	C	G	c.322C>G	p.R108G	0.0978711	0.954468	-0.141001	-0.0280745	0.112927	Neutral	exon 1a	NA	1/3	1162	322	3	NON_SYNONYMOUS	R	G	CCDS2597.1	108	TGCGCTCGGTGAACTCGCGCGAGCCCTCCCAGGTCATCTTCTGCAATCGTAGTCCGCGCGTCGTGCTGCCCGTATGGCTCAACTTCGACGGCGAGCCGCAGCCCTACCCAACGCTGCCGCCTGGCACGGGCCGCGGCATACACAGCTACCGAGGTACGAGCCTGGCGCTTAGGCCCGACCCAGCAGGGACGATAGCACGGTCTGAA	206M	50-X-T,135-X-G,140-X-A,159-X-A,163-X-T	976	2157	2316	1	632	1625	983	860	2316	2067	568	2002	1229	absent	Absent	0	0	0	0	0	0	0	0	NA	NA
10142170	G	C	c.323G>C	p.R108P	-0.0963201	0.541297	-0.0326442	-0.0379537	-0.0053095	Neutral	exon 1a	NA	1/3	1163	323	3	NON_SYNONYMOUS	R	P	CCDS2597.1	108	TGCGCTCGGTGAACTCGCGCGAGCCCTCCCAGGTCATCTTCTGCAATCGTAGTCCGCGCGTCGTGCTGCCCGTATGGCTCAACTTCGACGGCGAGCCGCAGCCCTACCCAACGCTGCCGCCTGGCACGGGCCGCCCCATACACAGCTACCGAGGTACGAGCCTGGCGCTTAGGCCCGACCCAGCAGGGACGATAGCACGGTCTGAA	206M	50-X-T,136-X-C,140-X-A,159-X-A,163-X-T	1313	3346	2531	1	736	2136	1366	1032	2531	1532	915	1814	1003	absent	Absent	0	0	0	0	0	0	0	0	NA	NA
10142170	G	T	c.323G>T	p.R108L	-0.0743774	0.609227	-0.105759	-0.184031	-0.0782721	Neutral	exon 1a	NA	1/3	1163	323	3	NON_SYNONYMOUS	R	L	CCDS2597.1	108	TGCGCTCGGTGAACTCGCGCGAGCCCTCCCAGGTCATCTTCTGCAATCGTAGTCCGCGCGTCGTGCTGCCCGTATGGCTCAACTTCGACGGCGAGCCGCAGCCCTACCCAACGCTGCCGCCTGGCACGGGCCGCCTCATACACAGCTACCGAGGTACGAGCCTGGCGCTTAGGCCCGACCCAGCAGGGACGATAGCACGGTCTGAA	206M	50-X-T,136-X-T,140-X-A,159-X-A,163-X-T	1449	3621	2860	1	970	2375	1353	1431	2860	2251	960	2442	1315	Uncertain significance	Uncertain / Conflicting	0	0	0	0	0	0	0	0	NA	NA
10142170	G	A	c.323G>A	p.R108H	0.0269246	0.882937	-0.826991	-0.619502	0.207489	Neutral	exon 1a	NA	1/3	1163	323	3	NON_SYNONYMOUS	R	H	CCDS2597.1	108	TGCGCTCGGTGAACTCGCGCGAGCCCTCCCAGGTCATCTTCTGCAATCGTAGTCCGCGCGTCGTGCTGCCCGTATGGCTCAACTTCGACGGCGAGCCGCAGCCCTACCCAACGCTGCCGCCTGGCACGGGCCGCCACATACACAGCTACCGAGGTACGAGCCTGGCGCTTAGGCCCGACCCAGCAGGGACGATAGCACGGTCTGAA	206M	50-X-T,136-X-A,140-X-A,159-X-A,163-X-T	2180	4917	2432	1	783	3559	1562	2015	2432	4192	927	3853	1575	Uncertain significance	Uncertain / Conflicting	0	0	0	0	0	0	0	0	NA	NA
10142171	C	A	c.324C>A	p.R108R	-0.105459	0.510407	-0.0461287	-0.0619895	-0.0158608	Neutral	exon 1a	NA	1/3	1164	324	3	SYNONYMOUS	R	R	CCDS2597.1	108	TGCGCTCGGTGAACTCGCGCGAGCCCTCCCAGGTCATCTTCTGCAATCGTAGTCCGCGCGTCGTGCTGCCCGTATGGCTCAACTTCGACGGCGAGCCGCAGCCCTACCCAACGCTGCCGCCTGGCACGGGCCGCCGAATACACAGCTACCGAGGTACGAGCCTGGCGCTTAGGCCCGACCCAGCAGGGACGATAGCACGGTCTGAA	206M	50-X-T,137-X-A,140-X-A,159-X-A,163-X-T	1423	3130	2584	1	888	2248	1321	1168	2584	1977	913	2099	1211	absent	Absent	0	0	0	0	0	0	0	0	1	0
10142171	C	T	c.324C>T	p.R108R	-0.0719923	0.619542	-0.0351611	0.0434829	0.078644	Neutral	exon 1a	NA	1/3	1164	324	3	SYNONYMOUS	R	R	CCDS2597.1	108	TGCGCTCGGTGAACTCGCGCGAGCCCTCCCAGGTCATCTTCTGCAATCGTAGTCCGCGCGTCGTGCTGCCCGTATGGCTCAACTTCGACGGCGAGCCGCAGCCCTACCCAACGCTGCCGCCTGGCACGGGCCGCCGTATACACAGCTACCGAGGTACGAGCCTGGCGCTTAGGCCCGACCCAGCAGGGACGATAGCACGGTCTGAA	206M	50-X-T,137-X-T,140-X-A,159-X-A,163-X-T	2049	4496	3190	1	1356	3122	1959	1542	3190	2774	1154	2741	1905	Likely benign	Benign / Likely benign	0	0	0	0	0	0	0	0	NA	NA
10142171	C	G	c.324C>G	p.R108R	0.143398	0.981739	0.287618	-0.0940149	-0.381633	Neutral	exon 1a	NA	1/3	1164	324	3	SYNONYMOUS	R	R	CCDS2597.1	108	TGCGCTCGGTGAACTCGCGCGAGCCCTCCCAGGTCATCTTCTGCAATCGTAGTCCGCGCGTCGTGCTGCCCGTATGGCTCAACTTCGACGGCGAGCCGCAGCCCTACCCAACGCTGCCGCCTGGCACGGGCCGCCGGATACACAGCTACCGAGGTACGAGCCTGGCGCTTAGGCCCGACCCAGCAGGGACGATAGCACGGTCTGAA	206M	50-X-T,137-X-G,140-X-A,159-X-A,163-X-T	1541	3501	2651	1	1190	2422	1615	1215	2651	3076	1219	2911	1649	absent	Absent	0	0	0	0	0	0	0	0	NA	NA
10142172	A	G	c.325A>G	p.I109V	-0.254744	0.0916612	-0.717957	-0.466896	0.25106	Intermediate	exon 1a	NA	1/3	1165	325	3	NON_SYNONYMOUS	I	V	CCDS2597.1	109	TGCGCTCGGTGAACTCGCGCGAGCCCTCCCAGGTCATCTTCTGCAATCGTAGTCCGCGCGTCGTGCTGCCCGTATGGCTCAACTTCGACGGCGAGCCGCAGCCCTACCCAACGCTGCCGCCTGGCACGGGCCGCCGCGTACACAGCTACCGAGGTACGAGCCTGGCGCTTAGGCCCGACCCAGCAGGGACGATAGCACGGTCTGAA	206M	50-X-T,138-X-G,140-X-A,159-X-A,163-X-T	921	1806	1335	1	476	1157	592	1003	1335	1467	373	1397	660	absent	Absent	0	0	0	0	0	0	0	0	NA	NA
10142172	A	C	c.325A>C	p.I109L	-0.141461	0.401872	-0.125776	-0.015892	0.109885	Neutral	exon 1a	NA	1/3	1165	325	3	NON_SYNONYMOUS	I	L	CCDS2597.1	109	TGCGCTCGGTGAACTCGCGCGAGCCCTCCCAGGTCATCTTCTGCAATCGTAGTCCGCGCGTCGTGCTGCCCGTATGGCTCAACTTCGACGGCGAGCCGCAGCCCTACCCAACGCTGCCGCCTGGCACGGGCCGCCGCCTACACAGCTACCGAGGTACGAGCCTGGCGCTTAGGCCCGACCCAGCAGGGACGATAGCACGGTCTGAA	206M	50-X-T,138-X-C,140-X-A,159-X-A,163-X-T	598	1315	938	1	344	966	633	590	938	938	448	840	537	absent	Absent	0	0	0	0	0	0	0	0	NA	NA
10142173	T	C	c.326T>C	p.I109T	-0.2263	0.150848	-0.164363	-0.306656	-0.142293	Neutral	exon 1a	NA	1/3	1166	326	3	NON_SYNONYMOUS	I	T	CCDS2597.1	109	TGCGCTCGGTGAACTCGCGCGAGCCCTCCCAGGTCATCTTCTGCAATCGTAGTCCGCGCGTCGTGCTGCCCGTATGGCTCAACTTCGACGGCGAGCCGCAGCCCTACCCAACGCTGCCGCCTGGCACGGGCCGCCGCACACACAGCTACCGAGGTACGAGCCTGGCGCTTAGGCCCGACCCAGCAGGGACGATAGCACGGTCTGAA	206M	50-X-T,139-X-C,140-X-A,159-X-A,163-X-T	408	971	606	1	305	788	288	529	606	670	293	694	416	absent	Absent	0	0	0	0	0	0	0	0	NA	NA
10142174	C	T	c.327C>T	p.I109I	0.0115494	0.856194	0.220752	0.16294	-0.0578119	Neutral	exon 1a	NA	1/3	1167	327	3	SYNONYMOUS	I	I	CCDS2597.1	109	TGCGCTCGGTGAACTCGCGCGAGCCCTCCCAGGTCATCTTCTGCAATCGTAGTCCGCGCGTCGTGCTGCCCGTATGGCTCAACTTCGACGGCGAGCCGCAGCCCTACCCAACGCTGCCGCCTGGCACGGGCCGCCGCATTCACAGCTACCGAGGTACGAGCCTGGCGCTTAGGCCCGACCCAGCAGGGACGATAGCACGGTCTGAA	206M	50-X-T,140-X-T,159-X-A,163-X-T	850	2195	3229	1	596	1740	1062	701	3229	1240	706	1512	905	Likely benign	Benign / Likely benign	0	0	0	0	0	0	0	0	NA	NA
10142174	C	G	c.327C>G	p.I109M	0.115706	0.969117	0.703653	0.202949	-0.500704	Neutral	exon 1a	NA	1/3	1167	327	3	NON_SYNONYMOUS	I	M	CCDS2597.1	109	TGCGCTCGGTGAACTCGCGCGAGCCCTCCCAGGTCATCTTCTGCAATCGTAGTCCGCGCGTCGTGCTGCCCGTATGGCTCAACTTCGACGGCGAGCCGCAGCCCTACCCAACGCTGCCGCCTGGCACGGGCCGCCGCATGCACAGCTACCGAGGTACGAGCCTGGCGCTTAGGCCCGACCCAGCAGGGACGATAGCACGGTCTGAA	206M	50-X-T,140-X-G,159-X-A,163-X-T	230	627	1430	1	323	453	339	392	1430	788	385	731	544	Uncertain significance	Uncertain / Conflicting	0	0	0	0	0	0	0	0	NA	NA
10142175	C	T	c.328C>T	p.H110Y	-0.220132	0.166058	-0.229736	-0.246593	-0.0168565	Neutral	exon 1a	NA	1/3	1168	328	3	NON_SYNONYMOUS	H	Y	CCDS2597.1	110	TGCGCTCGGTGAACTCGCGCGAGCCCTCCCAGGTCATCTTCTGCAATCGTAGTCCGCGCGTCGTGCTGCCCGTATGGCTCAACTTCGACGGCGAGCCGCAGCCCTACCCAACGCTGCCGCCTGGCACGGGCCGCCGCATATACAGCTACCGAGGTACGAGCCTGGCGCTTAGGCCCGACCCAGCAGGGACGATAGCACGGTCTGAA	206M	50-X-T,140-X-A,141-X-T,159-X-A,163-X-T	1320	2511	1466	1	759	1928	1043	929	1466	1488	611	1709	717	absent	Absent	0	0	0	0	0	0	0	0	NA	NA
10142175	C	A	c.328C>A	p.H110N	-0.0388945	0.72517	-0.107289	-0.197697	-0.090408	Neutral	exon 1a	NA	1/3	1168	328	3	NON_SYNONYMOUS	H	N	CCDS2597.1	110	TGCGCTCGGTGAACTCGCGCGAGCCCTCCCAGGTCATCTTCTGCAATCGTAGTCCGCGCGTCGTGCTGCCCGTATGGCTCAACTTCGACGGCGAGCCGCAGCCCTACCCAACGCTGCCGCCTGGCACGGGCCGCCGCATAAACAGCTACCGAGGTACGAGCCTGGCGCTTAGGCCCGACCCAGCAGGGACGATAGCACGGTCTGAA	206M	50-X-T,140-X-A,141-X-A,159-X-A,163-X-T	732	1609	1322	1	475	1256	679	905	1322	1722	625	1642	874	Uncertain significance	Uncertain / Conflicting	2	0	0	0	0	0	0	0	2	0
10142175	C	G	c.328C>G	p.H110D	0.0701204	0.93331	-0.149337	-0.283041	-0.133703	Neutral	exon 1a	NA	1/3	1168	328	3	NON_SYNONYMOUS	H	D	CCDS2597.1	110	TGCGCTCGGTGAACTCGCGCGAGCCCTCCCAGGTCATCTTCTGCAATCGTAGTCCGCGCGTCGTGCTGCCCGTATGGCTCAACTTCGACGGCGAGCCGCAGCCCTACCCAACGCTGCCGCCTGGCACGGGCCGCCGCATAGACAGCTACCGAGGTACGAGCCTGGCGCTTAGGCCCGACCCAGCAGGGACGATAGCACGGTCTGAA	206M	50-X-T,140-X-A,141-X-G,159-X-A,163-X-T	767	1706	1479	1	472	1256	697	738	1479	1679	507	1425	782	absent	Absent	0	0	0	0	0	0	0	0	NA	NA
10142176	A	C	c.329A>C	p.H110P	-2.54063	1.11008e-91	-0.587481	-0.488733	0.0987485	LOF1	exon 1a	NA	1/3	1169	329	3	NON_SYNONYMOUS	H	P	CCDS2597.1	110	TGCGCTCGGTGAACTCGCGCGAGCCCTCCCAGGTCATCTTCTGCAATCGTAGTCCGCGCGTCGTGCTGCCCGTATGGCTCAACTTCGACGGCGAGCCGCAGCCCTACCCAACGCTGCCGCCTGGCACGGGCCGCCGCATACCCAGCTACCGAGGTACGAGCCTGGCGCTTAGGCCCGACCCAGCAGGGACGATAGCACGGTCTGAA	206M	50-X-T,140-X-A,142-X-C,159-X-A,163-X-T	565	188	1267	1	212	203	58	435	1267	69	267	121	32	absent	Absent	3	0	0	0	0	0	0	0	3	0
10142176	A	T	c.329A>T	p.H110L	-0.0885723	0.565231	-0.127667	-0.0839834	0.0436832	Neutral	exon 1a	NA	1/3	1169	329	3	NON_SYNONYMOUS	H	L	CCDS2597.1	110	TGCGCTCGGTGAACTCGCGCGAGCCCTCCCAGGTCATCTTCTGCAATCGTAGTCCGCGCGTCGTGCTGCCCGTATGGCTCAACTTCGACGGCGAGCCGCAGCCCTACCCAACGCTGCCGCCTGGCACGGGCCGCCGCATACTCAGCTACCGAGGTACGAGCCTGGCGCTTAGGCCCGACCCAGCAGGGACGATAGCACGGTCTGAA	206M	50-X-T,140-X-A,142-X-T,159-X-A,163-X-T	1845	3752	2931	1	1164	3395	1727	1871	2931	3528	1292	3709	1922	absent	Absent	0	0	0	0	0	0	0	0	NA	NA
10142176	A	G	c.329A>G	p.H110R	0.118142	0.969117	0.180587	-0.25406	-0.434646	Neutral	exon 1a	NA	1/3	1169	329	3	NON_SYNONYMOUS	H	R	CCDS2597.1	110	TGCGCTCGGTGAACTCGCGCGAGCCCTCCCAGGTCATCTTCTGCAATCGTAGTCCGCGCGTCGTGCTGCCCGTATGGCTCAACTTCGACGGCGAGCCGCAGCCCTACCCAACGCTGCCGCCTGGCACGGGCCGCCGCATACGCAGCTACCGAGGTACGAGCCTGGCGCTTAGGCCCGACCCAGCAGGGACGATAGCACGGTCTGAA	206M	50-X-T,140-X-A,142-X-G,159-X-A,163-X-T	532	1377	830	1	375	878	570	515	830	1095	488	1185	524	Uncertain significance	Uncertain / Conflicting	0	0	0	0	0	0	0	0	NA	NA
10142177	C	T	c.330C>T	p.H110H	-0.0301855	0.756075	-0.365617	-0.486195	-0.120578	Neutral	exon 1a	NA	1/3	1170	330	3	SYNONYMOUS	H	H	CCDS2597.1	110	TGCGCTCGGTGAACTCGCGCGAGCCCTCCCAGGTCATCTTCTGCAATCGTAGTCCGCGCGTCGTGCTGCCCGTATGGCTCAACTTCGACGGCGAGCCGCAGCCCTACCCAACGCTGCCGCCTGGCACGGGCCGCCGCATACATAGCTACCGAGGTACGAGCCTGGCGCTTAGGCCCGACCCAGCAGGGACGATAGCACGGTCTGAA	206M	50-X-T,140-X-A,143-X-T,159-X-A,163-X-T	1368	3327	2012	1	722	2182	1122	1481	2012	2586	879	2244	1101	Likely benign	Benign / Likely benign	0	0	0	0	0	0	0	0	NA	NA
10142177	C	A	c.330C>A	p.H110Q	0.0383099	0.896574	0.0124221	-0.194238	-0.20666	Neutral	exon 1a	NA	1/3	1170	330	3	NON_SYNONYMOUS	H	Q	CCDS2597.1	110	TGCGCTCGGTGAACTCGCGCGAGCCCTCCCAGGTCATCTTCTGCAATCGTAGTCCGCGCGTCGTGCTGCCCGTATGGCTCAACTTCGACGGCGAGCCGCAGCCCTACCCAACGCTGCCGCCTGGCACGGGCCGCCGCATACAAAGCTACCGAGGTACGAGCCTGGCGCTTAGGCCCGACCCAGCAGGGACGATAGCACGGTCTGAA	206M	50-X-T,140-X-A,143-X-A,159-X-A,163-X-T	791	1643	1147	1	536	1194	660	716	1147	1650	559	1570	884	absent	Absent	0	0	0	0	0	0	0	0	NA	NA
10142177	C	G	c.330C>G	p.H110Q	0.0450096	0.902618	-0.375304	-0.107041	0.268263	Neutral	exon 1a	NA	1/3	1170	330	3	NON_SYNONYMOUS	H	Q	CCDS2597.1	110	TGCGCTCGGTGAACTCGCGCGAGCCCTCCCAGGTCATCTTCTGCAATCGTAGTCCGCGCGTCGTGCTGCCCGTATGGCTCAACTTCGACGGCGAGCCGCAGCCCTACCCAACGCTGCCGCCTGGCACGGGCCGCCGCATACAGAGCTACCGAGGTACGAGCCTGGCGCTTAGGCCCGACCCAGCAGGGACGATAGCACGGTCTGAA	206M	50-X-T,140-X-A,143-X-G,159-X-A,163-X-T	624	1425	979	1	364	1089	634	704	979	1493	373	1317	815	Uncertain significance	Uncertain / Conflicting	2	0	0	0	0	0	0	0	2	0
10142178	A	C	c.331A>C	p.S111R	-2.60187	4.42229e-96	-0.161768	-0.327612	-0.165843	LOF1	exon 1a	NA	1/3	1171	331	3	NON_SYNONYMOUS	S	R	CCDS2597.1	111	TGCGCTCGGTGAACTCGCGCGAGCCCTCCCAGGTCATCTTCTGCAATCGTAGTCCGCGCGTCGTGCTGCCCGTATGGCTCAACTTCGACGGCGAGCCGCAGCCCTACCCAACGCTGCCGCCTGGCACGGGCCGCCGCATACACCGCTACCGAGGTACGAGCCTGGCGCTTAGGCCCGACCCAGCAGGGACGATAGCACGGTCTGAA	206M	50-X-T,140-X-A,144-X-C,159-X-A,163-X-T	1180	248	1763	1	640	346	122	975	1763	220	747	324	80	absent	Absent	2	0	1	0	0	0	0	0	3	0
10142178	A	G	c.331A>G	p.S111G	-2.07617	1.01849e-61	-0.357733	-0.931212	-0.573479	LOF1	exon 1a	NA	1/3	1171	331	3	NON_SYNONYMOUS	S	G	CCDS2597.1	111	TGCGCTCGGTGAACTCGCGCGAGCCCTCCCAGGTCATCTTCTGCAATCGTAGTCCGCGCGTCGTGCTGCCCGTATGGCTCAACTTCGACGGCGAGCCGCAGCCCTACCCAACGCTGCCGCCTGGCACGGGCCGCCGCATACACGGCTACCGAGGTACGAGCCTGGCGCTTAGGCCCGACCCAGCAGGGACGATAGCACGGTCTGAA	206M	50-X-T,140-X-A,144-X-G,159-X-A,163-X-T	923	322	1241	1	565	470	59	951	1241	324	492	485	137	Pathogenic	Path. / Likely path	3	0	0	0	0	0	0	0	4	0
10142178	A	T	c.331A>T	p.S111C	-1.1709	2.0398e-20	-0.41498	-0.308678	0.106302	LOF2	exon 1a	NA	1/3	1171	331	3	NON_SYNONYMOUS	S	C	CCDS2597.1	111	TGCGCTCGGTGAACTCGCGCGAGCCCTCCCAGGTCATCTTCTGCAATCGTAGTCCGCGCGTCGTGCTGCCCGTATGGCTCAACTTCGACGGCGAGCCGCAGCCCTACCCAACGCTGCCGCCTGGCACGGGCCGCCGCATACACTGCTACCGAGGTACGAGCCTGGCGCTTAGGCCCGACCCAGCAGGGACGATAGCACGGTCTGAA	206M	50-X-T,140-X-A,144-X-T,159-X-A,163-X-T	674	424	674	1	312	468	176	595	674	547	376	492	242	Pathogenic	Path. / Likely path	0	0	1	0	0	0	0	0	6	0
10142179	G	T	c.332G>T	p.S111I	-3.60751	2.57083e-182	-0.255967	0.864209	1.12018	LOF1	exon 1a	NA	1/3	1172	332	3	NON_SYNONYMOUS	S	I	CCDS2597.1	111	TGCGCTCGGTGAACTCGCGCGAGCCCTCCCAGGTCATCTTCTGCAATCGTAGTCCGCGCGTCGTGCTGCCCGTATGGCTCAACTTCGACGGCGAGCCGCAGCCCTACCCAACGCTGCCGCCTGGCACGGGCCGCCGCATACACATCTACCGAGGTACGAGCCTGGCGCTTAGGCCCGACCCAGCAGGGACGATAGCACGGTCTGAA	206M	50-X-T,140-X-A,145-X-T,159-X-A,163-X-T	1447	187	1768	1	838	362	140	1280	1768	81	806	277	101	absent	Absent	2	0	0	0	0	0	0	0	3	0
10142179	G	A	c.332G>A	p.S111N	-1.90115	5.56397e-52	-0.420483	-0.873774	-0.45329	LOF1	exon 1a	NA	1/3	1172	332	3	NON_SYNONYMOUS	S	N	CCDS2597.1	111	TGCGCTCGGTGAACTCGCGCGAGCCCTCCCAGGTCATCTTCTGCAATCGTAGTCCGCGCGTCGTGCTGCCCGTATGGCTCAACTTCGACGGCGAGCCGCAGCCCTACCCAACGCTGCCGCCTGGCACGGGCCGCCGCATACACAACTACCGAGGTACGAGCCTGGCGCTTAGGCCCGACCCAGCAGGGACGATAGCACGGTCTGAA	206M	50-X-T,140-X-A,145-X-A,159-X-A,163-X-T	1418	590	2245	1	782	655	198	1155	2245	448	608	487	112	Pathogenic	Path. / Likely path	7	0	5	8	0	0	0	0	15	0
10142179	G	C	c.332G>C	p.S111T	-0.10534	0.510407	0.250933	0.148904	-0.102029	Neutral	exon 1a	NA	1/3	1172	332	3	NON_SYNONYMOUS	S	T	CCDS2597.1	111	TGCGCTCGGTGAACTCGCGCGAGCCCTCCCAGGTCATCTTCTGCAATCGTAGTCCGCGCGTCGTGCTGCCCGTATGGCTCAACTTCGACGGCGAGCCGCAGCCCTACCCAACGCTGCCGCCTGGCACGGGCCGCCGCATACACACCTACCGAGGTACGAGCCTGGCGCTTAGGCCCGACCCAGCAGGGACGATAGCACGGTCTGAA	206M	50-X-T,140-X-A,145-X-C,159-X-A,163-X-T	1294	2187	1846	1	857	1777	1220	1082	1846	2384	1203	2141	1480	absent	Absent	0	0	0	0	0	0	0	0	NA	NA
10142180	C	G	c.333C>G	p.S111R	-3.57396	2.07863e-179	-0.531765	0.746342	1.27811	LOF1	exon 1a	NA	1/3	1173	333	3	NON_SYNONYMOUS	S	R	CCDS2597.1	111	TGCGCTCGGTGAACTCGCGCGAGCCCTCCCAGGTCATCTTCTGCAATCGTAGTCCGCGCGTCGTGCTGCCCGTATGGCTCAACTTCGACGGCGAGCCGCAGCCCTACCCAACGCTGCCGCCTGGCACGGGCCGCCGCATACACAGGTACCGAGGTACGAGCCTGGCGCTTAGGCCCGACCCAGCAGGGACGATAGCACGGTCTGAA	206M	50-X-T,140-X-A,146-X-G,159-X-A,163-X-T	1121	147	2093	1	461	256	98	1119	2093	74	677	312	88	Pathogenic	Path. / Likely path	3	0	3	3	0	0	0	0	8	0
10142180	C	A	c.333C>A	p.S111R	-2.86584	3.06802e-116	-0.409974	-0.0613548	0.348619	LOF1	exon 1a	NA	1/3	1173	333	3	NON_SYNONYMOUS	S	R	CCDS2597.1	111	TGCGCTCGGTGAACTCGCGCGAGCCCTCCCAGGTCATCTTCTGCAATCGTAGTCCGCGCGTCGTGCTGCCCGTATGGCTCAACTTCGACGGCGAGCCGCAGCCCTACCCAACGCTGCCGCCTGGCACGGGCCGCCGCATACACAGATACCGAGGTACGAGCCTGGCGCTTAGGCCCGACCCAGCAGGGACGATAGCACGGTCTGAA	206M	50-X-T,140-X-A,146-X-A,159-X-A,163-X-T	1243	173	2224	1	565	437	125	1378	2224	296	893	328	106	absent	Absent	2	0	4	2	0	0	0	0	5	0
10142180	C	T	c.333C>T	p.S111S	-0.0285204	0.758117	-0.0979095	-0.332106	-0.234196	Neutral	exon 1a	NA	1/3	1173	333	3	SYNONYMOUS	S	S	CCDS2597.1	111	TGCGCTCGGTGAACTCGCGCGAGCCCTCCCAGGTCATCTTCTGCAATCGTAGTCCGCGCGTCGTGCTGCCCGTATGGCTCAACTTCGACGGCGAGCCGCAGCCCTACCCAACGCTGCCGCCTGGCACGGGCCGCCGCATACACAGTTACCGAGGTACGAGCCTGGCGCTTAGGCCCGACCCAGCAGGGACGATAGCACGGTCTGAA	206M	50-X-T,140-X-A,146-X-T,159-X-A,163-X-T	1038	2496	1581	1	613	1820	964	839	1581	1486	645	1783	684	Likely benign	Benign / Likely benign	0	0	0	0	0	0	0	0	1	0
10142181	T	A	c.334T>A	p.Y112N	-2.34001	5.34709e-78	-0.114662	0.0987354	0.213397	LOF1	exon 1a	NA	1/3	1174	334	3	NON_SYNONYMOUS	Y	N	CCDS2597.1	112	TGCGCTCGGTGAACTCGCGCGAGCCCTCCCAGGTCATCTTCTGCAATCGTAGTCCGCGCGTCGTGCTGCCCGTATGGCTCAACTTCGACGGCGAGCCGCAGCCCTACCCAACGCTGCCGCCTGGCACGGGCCGCCGCATACACAGCAACCGAGGTACGAGCCTGGCGCTTAGGCCCGACCCAGCAGGGACGATAGCACGGTCTGAA	206M	50-X-T,140-X-A,147-X-A,159-X-A,163-X-T	1152	241	1962	1	729	433	133	1030	1962	369	722	588	216	Pathogenic	Path. / Likely path	2	1	4	4	1	1	0	0	4	0
10142181	T	C	c.334T>C	p.Y112H	-0.789074	8.34243e-10	-0.342666	-0.0999078	0.242758	LOF2	exon 1a	NA	1/3	1174	334	3	NON_SYNONYMOUS	Y	H	CCDS2597.1	112	TGCGCTCGGTGAACTCGCGCGAGCCCTCCCAGGTCATCTTCTGCAATCGTAGTCCGCGCGTCGTGCTGCCCGTATGGCTCAACTTCGACGGCGAGCCGCAGCCCTACCCAACGCTGCCGCCTGGCACGGGCCGCCGCATACACAGCCACCGAGGTACGAGCCTGGCGCTTAGGCCCGACCCAGCAGGGACGATAGCACGGTCTGAA	206M	50-X-T,140-X-A,147-X-C,159-X-A,163-X-T	829	779	2059	1	507	999	344	887	2059	1064	469	1370	591	Pathogenic	Path. / Likely path	0	5	2	0	8	5	0	0	8	0
10142182	A	C	c.335A>C	p.Y112S	-2.30387	1.14063e-75	-0.118097	-0.00267742	0.115419	LOF1	exon 1a	NA	1/3	1175	335	3	NON_SYNONYMOUS	Y	S	CCDS2597.1	112	TGCGCTCGGTGAACTCGCGCGAGCCCTCCCAGGTCATCTTCTGCAATCGTAGTCCGCGCGTCGTGCTGCCCGTATGGCTCAACTTCGACGGCGAGCCGCAGCCCTACCCAACGCTGCCGCCTGGCACGGGCCGCCGCATACACAGCTCCCGAGGTACGAGCCTGGCGCTTAGGCCCGACCCAGCAGGGACGATAGCACGGTCTGAA	206M	50-X-T,140-X-A,148-X-C,159-X-A,163-X-T	864	150	1484	1	463	377	106	772	1484	355	636	588	141	Uncertain significance	Uncertain / Conflicting	0	0	0	0	0	0	0	0	NA	NA
10142182	A	G	c.335A>G	p.Y112C	-0.37676	0.0066516	-0.571491	-0.409087	0.162403	Intermediate	exon 1a	NA	1/3	1175	335	3	NON_SYNONYMOUS	Y	C	CCDS2597.1	112	TGCGCTCGGTGAACTCGCGCGAGCCCTCCCAGGTCATCTTCTGCAATCGTAGTCCGCGCGTCGTGCTGCCCGTATGGCTCAACTTCGACGGCGAGCCGCAGCCCTACCCAACGCTGCCGCCTGGCACGGGCCGCCGCATACACAGCTGCCGAGGTACGAGCCTGGCGCTTAGGCCCGACCCAGCAGGGACGATAGCACGGTCTGAA	206M	50-X-T,140-X-A,148-X-G,159-X-A,163-X-T	1815	3099	3224	1	915	2833	1120	1610	3224	2185	752	2493	966	Conflicting interpretations of pathogenicity	Uncertain / Conflicting	0	0	0	0	0	0	0	0	NA	NA
10142182	A	T	c.335A>T	p.Y112F	0.0850251	0.949072	-0.15692	-0.28787	-0.13095	Neutral	exon 1a	NA	1/3	1175	335	3	NON_SYNONYMOUS	Y	F	CCDS2597.1	112	TGCGCTCGGTGAACTCGCGCGAGCCCTCCCAGGTCATCTTCTGCAATCGTAGTCCGCGCGTCGTGCTGCCCGTATGGCTCAACTTCGACGGCGAGCCGCAGCCCTACCCAACGCTGCCGCCTGGCACGGGCCGCCGCATACACAGCTTCCGAGGTACGAGCCTGGCGCTTAGGCCCGACCCAGCAGGGACGATAGCACGGTCTGAA	206M	50-X-T,140-X-A,148-X-T,159-X-A,163-X-T	475	1279	884	1	235	825	420	408	884	787	345	703	453	absent	Absent	0	0	0	0	0	0	0	0	NA	NA
10142183	C	G	c.336C>G	p.Y112*	-3.50332	1.64716e-172	-0.946851	0.0170591	0.96391	LOF1	exon 1a	NA	1/3	1176	336	3	STOP_GAINED	Y	*	CCDS2597.1	112	TGCGCTCGGTGAACTCGCGCGAGCCCTCCCAGGTCATCTTCTGCAATCGTAGTCCGCGCGTCGTGCTGCCCGTATGGCTCAACTTCGACGGCGAGCCGCAGCCCTACCCAACGCTGCCGCCTGGCACGGGCCGCCGCATACACAGCTAGCGAGGTACGAGCCTGGCGCTTAGGCCCGACCCAGCAGGGACGATAGCACGGTCTGAA	206M	50-X-T,140-X-A,149-X-G,159-X-A,163-X-T	866	130	2069	1	292	239	25	918	2069	60	381	233	90	Likely pathogenic	Path. / Likely path	0	0	0	0	0	0	0	0	NA	NA
10142183	C	A	c.336C>A	p.Y112*	-3.18194	1.12402e-142	-0.69884	-0.0856503	0.613189	LOF1	exon 1a	NA	1/3	1176	336	3	STOP_GAINED	Y	*	CCDS2597.1	112	TGCGCTCGGTGAACTCGCGCGAGCCCTCCCAGGTCATCTTCTGCAATCGTAGTCCGCGCGTCGTGCTGCCCGTATGGCTCAACTTCGACGGCGAGCCGCAGCCCTACCCAACGCTGCCGCCTGGCACGGGCCGCCGCATACACAGCTAACGAGGTACGAGCCTGGCGCTTAGGCCCGACCCAGCAGGGACGATAGCACGGTCTGAA	206M	50-X-T,140-X-A,149-X-A,159-X-A,163-X-T	940	274	1667	1	390	291	92	864	1667	51	411	105	38	absent	Absent	0	0	0	1	0	0	0	0	1	0
10142183	C	T	c.336C>T	p.Y112Y	0.0733315	0.93441	0.180523	0.162931	-0.0175918	Neutral	exon 1a	NA	1/3	1176	336	3	SYNONYMOUS	Y	Y	CCDS2597.1	112	TGCGCTCGGTGAACTCGCGCGAGCCCTCCCAGGTCATCTTCTGCAATCGTAGTCCGCGCGTCGTGCTGCCCGTATGGCTCAACTTCGACGGCGAGCCGCAGCCCTACCCAACGCTGCCGCCTGGCACGGGCCGCCGCATACACAGCTATCGAGGTACGAGCCTGGCGCTTAGGCCCGACCCAGCAGGGACGATAGCACGGTCTGAA	206M	50-X-T,140-X-A,149-X-T,159-X-A,163-X-T	1526	3822	2701	1	1206	2854	2114	1730	2701	3515	1462	3457	2244	Likely benign	Benign / Likely benign	0	0	0	0	0	0	0	0	1	0
10142184	C	T	c.337C>T	p.R113*	-2.32468	5.28646e-77	-1.11012	-0.944017	0.166103	LOF1	exon 1a	NA	1/3	1177	337	3	STOP_GAINED	R	*	CCDS2597.1	113	TGCGCTCGGTGAACTCGCGCGAGCCCTCCCAGGTCATCTTCTGCAATCGTAGTCCGCGCGTCGTGCTGCCCGTATGGCTCAACTTCGACGGCGAGCCGCAGCCCTACCCAACGCTGCCGCCTGGCACGGGCCGCCGCATACACAGCTACTGAGGTACGAGCCTGGCGCTTAGGCCCGACCCAGCAGGGACGATAGCACGGTCTGAA	206M	50-X-T,140-X-A,150-X-T,159-X-A,163-X-T	1062	253	1588	2	368	324	76	916	1588	296	295	370	75	Pathogenic	Path. / Likely path	0	0	2	5	1	0	1	0	7	0
10142184	C	G	c.337C>G	p.R113G	0.00949296	0.855725	0.0261245	-0.0208927	-0.0470172	Neutral	exon 1a	NA	1/3	1177	337	3	NON_SYNONYMOUS	R	G	CCDS2597.1	113	TGCGCTCGGTGAACTCGCGCGAGCCCTCCCAGGTCATCTTCTGCAATCGTAGTCCGCGCGTCGTGCTGCCCGTATGGCTCAACTTCGACGGCGAGCCGCAGCCCTACCCAACGCTGCCGCCTGGCACGGGCCGCCGCATACACAGCTACGGAGGTACGAGCCTGGCGCTTAGGCCCGACCCAGCAGGGACGATAGCACGGTCTGAA	206M	50-X-T,140-X-A,150-X-G,159-X-A,163-X-T	1054	2664	2166	1	796	2166	1208	1255	2166	2260	896	2165	1364	Uncertain significance	Uncertain / Conflicting	0	0	0	0	0	0	0	0	NA	NA
10142184	C	A	c.337C>A	p.R113R	0.115046	0.969117	0.0559383	-0.0721327	-0.128071	Neutral	exon 1a	NA	1/3	1177	337	3	SYNONYMOUS	R	R	CCDS2597.1	113	TGCGCTCGGTGAACTCGCGCGAGCCCTCCCAGGTCATCTTCTGCAATCGTAGTCCGCGCGTCGTGCTGCCCGTATGGCTCAACTTCGACGGCGAGCCGCAGCCCTACCCAACGCTGCCGCCTGGCACGGGCCGCCGCATACACAGCTACAGAGGTACGAGCCTGGCGCTTAGGCCCGACCCAGCAGGGACGATAGCACGGTCTGAA	206M	50-X-T,140-X-A,150-X-A,159-X-A,163-X-T	1229	3120	2433	1	898	2065	1301	1377	2433	2969	1059	2993	1815	absent	Absent	0	0	0	0	0	0	0	0	NA	NA
10142185	G	C	c.338G>C	p.R113P	-0.0516799	0.692441	-0.161022	-0.0429029	0.118119	Neutral	exon 1a	NA	1/3	1178	338	3	NON_SYNONYMOUS	R	P	CCDS2597.1	113	TGCGCTCGGTGAACTCGCGCGAGCCCTCCCAGGTCATCTTCTGCAATCGTAGTCCGCGCGTCGTGCTGCCCGTATGGCTCAACTTCGACGGCGAGCCGCAGCCCTACCCAACGCTGCCGCCTGGCACGGGCCGCCGCATACACAGCTACCCAGGTACGAGCCTGGCGCTTAGGCCCGACCCAGCAGGGACGATAGCACGGTCTGAA	206M	50-X-T,140-X-A,151-X-C,159-X-A,163-X-T	1244	3488	2474	1	852	2044	1366	1332	2474	1943	809	2126	1317	Uncertain significance	Uncertain / Conflicting	0	0	0	0	0	0	0	0	NA	NA
10142185	G	T	c.338G>T	p.R113L	0.00951967	0.855725	-0.246186	-0.113567	0.132619	Neutral	exon 1a	NA	1/3	1178	338	3	NON_SYNONYMOUS	R	L	CCDS2597.1	113	TGCGCTCGGTGAACTCGCGCGAGCCCTCCCAGGTCATCTTCTGCAATCGTAGTCCGCGCGTCGTGCTGCCCGTATGGCTCAACTTCGACGGCGAGCCGCAGCCCTACCCAACGCTGCCGCCTGGCACGGGCCGCCGCATACACAGCTACCTAGGTACGAGCCTGGCGCTTAGGCCCGACCCAGCAGGGACGATAGCACGGTCTGAA	206M	50-X-T,140-X-A,151-X-T,159-X-A,163-X-T	917	2447	1666	1	610	1695	1158	853	1666	1455	474	1492	740	absent	Absent	0	0	0	0	0	0	0	0	NA	NA
10142185	G	A	c.338G>A	p.R113Q	0.0152767	0.857363	-0.0359222	-0.129553	-0.0936312	Neutral	exon 1a	NA	1/3	1178	338	3	NON_SYNONYMOUS	R	Q	CCDS2597.1	113	TGCGCTCGGTGAACTCGCGCGAGCCCTCCCAGGTCATCTTCTGCAATCGTAGTCCGCGCGTCGTGCTGCCCGTATGGCTCAACTTCGACGGCGAGCCGCAGCCCTACCCAACGCTGCCGCCTGGCACGGGCCGCCGCATACACAGCTACCAAGGTACGAGCCTGGCGCTTAGGCCCGACCCAGCAGGGACGATAGCACGGTCTGAA	206M	50-X-T,140-X-A,151-X-A,159-X-A,163-X-T	1038	1974	1717	1	746	1682	907	905	1717	2188	623	1760	1121	Uncertain significance	Uncertain / Conflicting	0	0	0	0	0	0	0	0	NA	NA
10142186	A	C	c.339A>C	p.R113R	-0.0637723	0.646154	-1.87969	-1.54532	0.334376	Neutral	exon 1a	NA	1/3	1179	339	3	SPLICE_SITE	R	R	CCDS2597.1	113	TGCGCTCGGTGAACTCGCGCGAGCCCTCCCAGGTCATCTTCTGCAATCGTAGTCCGCGCGTCGTGCTGCCCGTATGGCTCAACTTCGACGGCGAGCCGCAGCCCTACCCAACGCTGCCGCCTGGCACGGGCCGCCGCATACACAGCTACCGCGGTACGAGCCTGGCGCTTAGGCCCGACCCAGCAGGGACGATAGCACGGTCTGAA	206M	50-X-T,140-X-A,152-X-C,159-X-A,163-X-T	978	2450	1862	1	158	1745	336	812	1862	1298	193	1552	313	Uncertain significance	Uncertain / Conflicting	0	0	0	0	0	0	0	0	NA	NA
10142186	A	G	c.339A>G	p.R113R	0.00637973	0.853073	-2.37053	-1.62581	0.744724	Neutral	exon 1a	NA	1/3	1179	339	3	SPLICE_SITE	R	R	CCDS2597.1	113	TGCGCTCGGTGAACTCGCGCGAGCCCTCCCAGGTCATCTTCTGCAATCGTAGTCCGCGCGTCGTGCTGCCCGTATGGCTCAACTTCGACGGCGAGCCGCAGCCCTACCCAACGCTGCCGCCTGGCACGGGCCGCCGCATACACAGCTACCGGGGTACGAGCCTGGCGCTTAGGCCCGACCCAGCAGGGACGATAGCACGGTCTGAA	206M	50-X-T,140-X-A,152-X-G,159-X-A,163-X-T	497	1352	1015	1	55	819	158	387	1015	644	68	670	163	Uncertain significance	Uncertain / Conflicting	0	0	0	0	0	0	0	0	NA	NA
10142186	A	T	c.339A>T	p.R113R	0.0334729	0.892851	-1.77555	-1.35048	0.42507	Neutral	exon 1a	NA	1/3	1179	339	3	SPLICE_SITE	R	R	CCDS2597.1	113	TGCGCTCGGTGAACTCGCGCGAGCCCTCCCAGGTCATCTTCTGCAATCGTAGTCCGCGCGTCGTGCTGCCCGTATGGCTCAACTTCGACGGCGAGCCGCAGCCCTACCCAACGCTGCCGCCTGGCACGGGCCGCCGCATACACAGCTACCGTGGTACGAGCCTGGCGCTTAGGCCCGACCCAGCAGGGACGATAGCACGGTCTGAA	206M	50-X-T,140-X-A,152-X-T,159-X-A,163-X-T	878	2076	2248	1	166	1313	355	814	2248	1634	191	1596	414	absent	Absent	0	0	0	0	0	0	0	0	1	0
10142187	G	T	c.340G>T	p.G114C	-2.30636	8.04309e-76	-4.108	-2.67036	1.43764	LOF1	exon 1a	NA	1/3	1180	340	3	NON_SYNONYMOUS	G	C	CCDS2597.1	114	TGCGCTCGGTGAACTCGCGCGAGCCCTCCCAGGTCATCTTCTGCAATCGTAGTCCGCGCGTCGTGCTGCCCGTATGGCTCAACTTCGACGGCGAGCCGCAGCCCTACCCAACGCTGCCGCCTGGCACGGGCCGCCGCATACACAGCTACCGATGTACGAGCCTGGCGCTTAGGCCCGACCCAGCAGGGACGATAGCACGGTCTGAA	206M	50-X-T,140-X-A,153-X-T,159-X-A,163-X-T	951	340	3055	1	27	518	21	1039	3055	231	64	610	26	absent	Absent	5	1	2	1	2	0	0	0	15	0
10142187	G	C	c.340G>C	p.G114R	-2.02489	8.4375e-59	-4.73234	-1.51805	3.21429	LOF1	exon 1a	NA	1/3	1180	340	3	NON_SYNONYMOUS	G	R	CCDS2597.1	114	TGCGCTCGGTGAACTCGCGCGAGCCCTCCCAGGTCATCTTCTGCAATCGTAGTCCGCGCGTCGTGCTGCCCGTATGGCTCAACTTCGACGGCGAGCCGCAGCCCTACCCAACGCTGCCGCCTGGCACGGGCCGCCGCATACACAGCTACCGACGTACGAGCCTGGCGCTTAGGCCCGACCCAGCAGGGACGATAGCACGGTCTGAA	206M	50-X-T,140-X-A,153-X-C,159-X-A,163-X-T	603	276	2045	1	25	257	39	507	2045	144	9	324	35	absent	Absent	7	2	2	0	5	0	1	0	12	0
10142187	G	A	c.340G>A	p.G114S	-0.568	1.53191e-05	-3.22052	-3.20802	0.0124996	LOF2	exon 1a	NA	1/3	1180	340	3	NON_SYNONYMOUS	G	S	CCDS2597.1	114	TGCGCTCGGTGAACTCGCGCGAGCCCTCCCAGGTCATCTTCTGCAATCGTAGTCCGCGCGTCGTGCTGCCCGTATGGCTCAACTTCGACGGCGAGCCGCAGCCCTACCCAACGCTGCCGCCTGGCACGGGCCGCCGCATACACAGCTACCGAAGTACGAGCCTGGCGCTTAGGCCCGACCCAGCAGGGACGATAGCACGGTCTGAA	206M	50-X-T,140-X-A,153-X-A,159-X-A,163-X-T	411	646	976	1	37	417	28	361	976	381	24	386	29	Pathogenic	Path. / Likely path	1	3	0	0	0	0	0	0	7	0
10142188	G	T	c.340+1G>T	NA	-3.20885	5.54781e-145	NA	NA	NA	LOF1	exon 1a	1/2	NA	NA	NA	3	CANONICAL_SPLICE	NA	NA	CCDS2597.1	NA	TGCGCTCGGTGAACTCGCGCGAGCCCTCCCAGGTCATCTTCTGCAATCGTAGTCCGCGCGTCGTGCTGCCCGTATGGCTCAACTTCGACGGCGAGCCGCAGCCCTACCCAACGCTGCCGCCTGGCACGGGCCGCCGCATACACAGCTACCGAGTTACGAGCCTGGCGCTTAGGCCCGACCCAGCAGGGACGATAGCACGGTCTGAA	206M	50-X-T,140-X-A,154-X-T,159-X-A,163-X-T	587	75	1616	1	NA	83	NA	467	1616	60	NA	147	NA	absent	Absent	0	0	0	0	0	0	0	0	NA	NA
10142188	G	C	c.340+1G>C	NA	-2.6346	1.84039e-98	NA	NA	NA	LOF1	exon 1a	1/2	NA	NA	NA	3	CANONICAL_SPLICE	NA	NA	CCDS2597.1	NA	TGCGCTCGGTGAACTCGCGCGAGCCCTCCCAGGTCATCTTCTGCAATCGTAGTCCGCGCGTCGTGCTGCCCGTATGGCTCAACTTCGACGGCGAGCCGCAGCCCTACCCAACGCTGCCGCCTGGCACGGGCCGCCGCATACACAGCTACCGAGCTACGAGCCTGGCGCTTAGGCCCGACCCAGCAGGGACGATAGCACGGTCTGAA	206M	50-X-T,140-X-A,154-X-C,159-X-A,163-X-T	668	170	1786	1	NA	220	NA	483	1786	85	NA	198	NA	Likely pathogenic	Path. / Likely path	0	0	0	0	0	0	0	0	NA	NA
10142188	G	A	c.340+1G>A	NA	-2.08822	2.04545e-62	NA	NA	NA	LOF1	exon 1a	1/2	NA	NA	NA	3	CANONICAL_SPLICE	NA	NA	CCDS2597.1	NA	TGCGCTCGGTGAACTCGCGCGAGCCCTCCCAGGTCATCTTCTGCAATCGTAGTCCGCGCGTCGTGCTGCCCGTATGGCTCAACTTCGACGGCGAGCCGCAGCCCTACCCAACGCTGCCGCCTGGCACGGGCCGCCGCATACACAGCTACCGAGATACGAGCCTGGCGCTTAGGCCCGACCCAGCAGGGACGATAGCACGGTCTGAA	206M	50-X-T,140-X-A,154-X-A,159-X-A,163-X-T	601	191	1877	2	NA	219	NA	426	1877	156	NA	174	NA	Pathogenic	Path. / Likely path	0	0	0	0	0	0	0	0	1	0
10142189	T	A	c.340+2T>A	NA	-2.52208	2.19052e-90	NA	NA	NA	LOF1	exon 1a	1/2	NA	NA	NA	3	CANONICAL_SPLICE	NA	NA	CCDS2597.1	NA	TGCGCTCGGTGAACTCGCGCGAGCCCTCCCAGGTCATCTTCTGCAATCGTAGTCCGCGCGTCGTGCTGCCCGTATGGCTCAACTTCGACGGCGAGCCGCAGCCCTACCCAACGCTGCCGCCTGGCACGGGCCGCCGCATACACAGCTACCGAGGAACGAGCCTGGCGCTTAGGCCCGACCCAGCAGGGACGATAGCACGGTCTGAA	206M	50-X-T,140-X-A,155-X-A,159-X-A,163-X-T	411	132	1238	1	NA	83	NA	324	1238	55	NA	181	NA	absent	Absent	0	0	0	0	0	0	0	0	NA	NA
10142189	T	G	c.340+2T>G	NA	-2.03276	3.05283e-59	NA	NA	NA	LOF1	exon 1a	1/2	NA	NA	NA	3	CANONICAL_SPLICE	NA	NA	CCDS2597.1	NA	TGCGCTCGGTGAACTCGCGCGAGCCCTCCCAGGTCATCTTCTGCAATCGTAGTCCGCGCGTCGTGCTGCCCGTATGGCTCAACTTCGACGGCGAGCCGCAGCCCTACCCAACGCTGCCGCCTGGCACGGGCCGCCGCATACACAGCTACCGAGGGACGAGCCTGGCGCTTAGGCCCGACCCAGCAGGGACGATAGCACGGTCTGAA	206M	50-X-T,140-X-A,155-X-G,159-X-A,163-X-T	592	167	1305	1	NA	175	NA	451	1305	205	NA	266	NA	absent	Absent	0	0	0	0	0	0	0	0	NA	NA
10142189	T	C	c.340+2T>C	NA	-1.85216	2.11459e-49	NA	NA	NA	LOF1	exon 1a	1/2	NA	NA	NA	3	CANONICAL_SPLICE	NA	NA	CCDS2597.1	NA	TGCGCTCGGTGAACTCGCGCGAGCCCTCCCAGGTCATCTTCTGCAATCGTAGTCCGCGCGTCGTGCTGCCCGTATGGCTCAACTTCGACGGCGAGCCGCAGCCCTACCCAACGCTGCCGCCTGGCACGGGCCGCCGCATACACAGCTACCGAGGCACGAGCCTGGCGCTTAGGCCCGACCCAGCAGGGACGATAGCACGGTCTGAA	206M	50-X-T,140-X-A,155-X-C,159-X-A,163-X-T	545	241	1789	1	NA	385	NA	581	1789	231	NA	343	NA	absent	Absent	0	0	0	0	0	0	0	0	NA	NA
10142190	A	T	c.340+3A>T	NA	-0.133933	0.425059	NA	NA	NA	Neutral	exon 1a	1/2	NA	NA	NA	3	SPLICE_SITE	NA	NA	CCDS2597.1	NA	TGCGCTCGGTGAACTCGCGCGAGCCCTCCCAGGTCATCTTCTGCAATCGTAGTCCGCGCGTCGTGCTGCCCGTATGGCTCAACTTCGACGGCGAGCCGCAGCCCTACCCAACGCTGCCGCCTGGCACGGGCCGCCGCATACACAGCTACCGAGGTTCGAGCCTGGCGCTTAGGCCCGACCCAGCAGGGACGATAGCACGGTCTGAA	206M	50-X-T,140-X-A,156-X-T,159-X-A,163-X-T	325	821	1082	1	NA	655	NA	353	1082	495	NA	384	NA	absent	Absent	0	0	0	0	0	0	0	0	NA	NA
10142190	A	C	c.340+3A>C	NA	-0.0996127	0.532703	NA	NA	NA	Neutral	exon 1a	1/2	NA	NA	NA	3	SPLICE_SITE	NA	NA	CCDS2597.1	NA	TGCGCTCGGTGAACTCGCGCGAGCCCTCCCAGGTCATCTTCTGCAATCGTAGTCCGCGCGTCGTGCTGCCCGTATGGCTCAACTTCGACGGCGAGCCGCAGCCCTACCCAACGCTGCCGCCTGGCACGGGCCGCCGCATACACAGCTACCGAGGTCCGAGCCTGGCGCTTAGGCCCGACCCAGCAGGGACGATAGCACGGTCTGAA	206M	50-X-T,140-X-A,156-X-C,159-X-A,163-X-T	833	1631	2068	1	NA	1529	NA	823	2068	1581	NA	1589	NA	absent	Absent	0	0	0	0	0	0	0	0	NA	NA
10142190	A	G	c.340+3A>G	NA	-0.0163153	0.788938	NA	NA	NA	Neutral	exon 1a	1/2	NA	NA	NA	3	SPLICE_SITE	NA	NA	CCDS2597.1	NA	TGCGCTCGGTGAACTCGCGCGAGCCCTCCCAGGTCATCTTCTGCAATCGTAGTCCGCGCGTCGTGCTGCCCGTATGGCTCAACTTCGACGGCGAGCCGCAGCCCTACCCAACGCTGCCGCCTGGCACGGGCCGCCGCATACACAGCTACCGAGGTGCGAGCCTGGCGCTTAGGCCCGACCCAGCAGGGACGATAGCACGGTCTGAA	206M	50-X-T,140-X-A,156-X-G,159-X-A,163-X-T	631	1467	1506	1	NA	913	NA	591	1506	1106	NA	1186	NA	Conflicting interpretations of pathogenicity	Uncertain / Conflicting	0	0	0	0	0	0	0	0	NA	NA
10142191	C	T	c.340+4C>T	NA	-0.141011	0.401872	NA	NA	NA	Neutral	exon 1a	1/2	NA	NA	NA	3	SPLICE_SITE	NA	NA	CCDS2597.1	NA	TGCGCTCGGTGAACTCGCGCGAGCCCTCCCAGGTCATCTTCTGCAATCGTAGTCCGCGCGTCGTGCTGCCCGTATGGCTCAACTTCGACGGCGAGCCGCAGCCCTACCCAACGCTGCCGCCTGGCACGGGCCGCCGCATACACAGCTACCGAGGTATGAGCCTGGCGCTTAGGCCCGACCCAGCAGGGACGATAGCACGGTCTGAA	206M	50-X-T,140-X-A,157-X-T,159-X-A,163-X-T	1115	2624	842	1	NA	1973	NA	1054	842	1567	NA	1514	NA	Uncertain significance	Uncertain / Conflicting	0	0	0	0	0	0	0	0	NA	NA
10142191	C	G	c.340+4C>G	NA	0.0731721	0.93441	NA	NA	NA	Neutral	exon 1a	1/2	NA	NA	NA	3	SPLICE_SITE	NA	NA	CCDS2597.1	NA	TGCGCTCGGTGAACTCGCGCGAGCCCTCCCAGGTCATCTTCTGCAATCGTAGTCCGCGCGTCGTGCTGCCCGTATGGCTCAACTTCGACGGCGAGCCGCAGCCCTACCCAACGCTGCCGCCTGGCACGGGCCGCCGCATACACAGCTACCGAGGTAGGAGCCTGGCGCTTAGGCCCGACCCAGCAGGGACGATAGCACGGTCTGAA	206M	50-X-T,140-X-A,157-X-G,159-X-A,163-X-T	782	2345	962	1	NA	1267	NA	603	962	1023	NA	1036	NA	Uncertain significance	Uncertain / Conflicting	0	0	0	0	0	0	0	0	NA	NA
10142191	C	A	c.340+4C>A	NA	0.244693	0.999811	NA	NA	NA	Neutral	exon 1a	1/2	NA	NA	NA	3	SPLICE_SITE	NA	NA	CCDS2597.1	NA	TGCGCTCGGTGAACTCGCGCGAGCCCTCCCAGGTCATCTTCTGCAATCGTAGTCCGCGCGTCGTGCTGCCCGTATGGCTCAACTTCGACGGCGAGCCGCAGCCCTACCCAACGCTGCCGCCTGGCACGGGCCGCCGCATACACAGCTACCGAGGTAAGAGCCTGGCGCTTAGGCCCGACCCAGCAGGGACGATAGCACGGTCTGAA	206M	50-X-T,140-X-A,157-X-A,159-X-A,163-X-T	578	2139	939	1	NA	1265	NA	684	939	1269	NA	1214	NA	absent	Absent	0	0	0	0	0	0	0	0	NA	NA
10142192	G	A	c.340+5G>A	NA	0.0556659	0.910918	NA	NA	NA	Neutral	exon 1a	1/2	NA	NA	NA	3	SPLICE_SITE	NA	NA	CCDS2597.1	NA	TGCGCTCGGTGAACTCGCGCGAGCCCTCCCAGGTCATCTTCTGCAATCGTAGTCCGCGCGTCGTGCTGCCCGTATGGCTCAACTTCGACGGCGAGCCGCAGCCCTACCCAACGCTGCCGCCTGGCACGGGCCGCCGCATACACAGCTACCGAGGTACAAGCCTGGCGCTTAGGCCCGACCCAGCAGGGACGATAGCACGGTCTGAA	206M	50-X-T,140-X-A,158-X-A,159-X-A,163-X-T	948	2004	1926	1	NA	1577	NA	886	1926	2068	NA	1839	NA	Uncertain significance	Uncertain / Conflicting	0	0	0	0	0	0	0	0	NA	NA
10142192	G	C	c.340+5G>C	NA	0.0791822	0.940548	NA	NA	NA	Neutral	exon 1a	1/2	NA	NA	NA	3	SPLICE_SITE	NA	NA	CCDS2597.1	NA	TGCGCTCGGTGAACTCGCGCGAGCCCTCCCAGGTCATCTTCTGCAATCGTAGTCCGCGCGTCGTGCTGCCCGTATGGCTCAACTTCGACGGCGAGCCGCAGCCCTACCCAACGCTGCCGCCTGGCACGGGCCGCCGCATACACAGCTACCGAGGTACCAGCCTGGCGCTTAGGCCCGACCCAGCAGGGACGATAGCACGGTCTGAA	206M	50-X-T,140-X-A,158-X-C,159-X-A,163-X-T	1429	3482	3344	1	NA	2198	NA	1274	3344	2688	NA	2773	NA	Likely benign	Benign / Likely benign	0	0	0	1	0	0	0	0	1	0
10142192	G	T	c.340+5G>T	NA	0.128255	0.973499	NA	NA	NA	Neutral	exon 1a	1/2	NA	NA	NA	3	SPLICE_SITE	NA	NA	CCDS2597.1	NA	TGCGCTCGGTGAACTCGCGCGAGCCCTCCCAGGTCATCTTCTGCAATCGTAGTCCGCGCGTCGTGCTGCCCGTATGGCTCAACTTCGACGGCGAGCCGCAGCCCTACCCAACGCTGCCGCCTGGCACGGGCCGCCGCATACACAGCTACCGAGGTACTAGCCTGGCGCTTAGGCCCGACCCAGCAGGGACGATAGCACGGTCTGAA	206M	50-X-T,140-X-A,158-X-T,159-X-A,163-X-T	813	2234	1712	1	NA	1575	NA	805	1712	1641	NA	1847	NA	absent	Absent	0	0	0	0	0	0	0	0	NA	NA
10142194	G	C	c.340+7G>C	NA	-0.186275	0.262278	NA	NA	NA	Neutral	exon 1a	1/2	NA	NA	NA	3	SPLICE_SITE	NA	NA	CCDS2597.1	NA	TGCGCTCGGTGAACTCGCGCGAGCCCTCCCAGGTCATCTTCTGCAATCGTAGTCCGCGCGTCGTGCTGCCCGTATGGCTCAACTTCGACGGCGAGCCGCAGCCCTACCCAACGCTGCCGCCTGGCACGGGCCGCCGCATACACAGCTACCGAGGTACGACCCTGGCGCTTAGGCCCGACCCAGCAGGGACGATAGCACGGTCTGAA	206M	50-X-T,140-X-A,159-X-A,160-X-C,163-X-T	1353	3202	2366	1	NA	2557	NA	1216	2366	1661	NA	2144	NA	Likely benign	Benign / Likely benign	0	0	0	0	0	0	0	0	NA	NA
10142194	G	T	c.340+7G>T	NA	0.00446363	0.847648	NA	NA	NA	Neutral	exon 1a	1/2	NA	NA	NA	3	SPLICE_SITE	NA	NA	CCDS2597.1	NA	TGCGCTCGGTGAACTCGCGCGAGCCCTCCCAGGTCATCTTCTGCAATCGTAGTCCGCGCGTCGTGCTGCCCGTATGGCTCAACTTCGACGGCGAGCCGCAGCCCTACCCAACGCTGCCGCCTGGCACGGGCCGCCGCATACACAGCTACCGAGGTACGATCCTGGCGCTTAGGCCCGACCCAGCAGGGACGATAGCACGGTCTGAA	206M	50-X-T,140-X-A,159-X-A,160-X-T,163-X-T	1231	3027	1822	1	NA	1890	NA	1144	1822	2099	NA	2075	NA	absent	Absent	0	0	0	0	0	0	0	0	NA	NA
10142194	G	A	c.340+7G>A	NA	0.163646	0.99489	NA	NA	NA	Neutral	exon 1a	1/2	NA	NA	NA	3	SPLICE_SITE	NA	NA	CCDS2597.1	NA	TGCGCTCGGTGAACTCGCGCGAGCCCTCCCAGGTCATCTTCTGCAATCGTAGTCCGCGCGTCGTGCTGCCCGTATGGCTCAACTTCGACGGCGAGCCGCAGCCCTACCCAACGCTGCCGCCTGGCACGGGCCGCCGCATACACAGCTACCGAGGTACGAACCTGGCGCTTAGGCCCGACCCAGCAGGGACGATAGCACGGTCTGAA	206M	50-X-T,140-X-A,159-X-A,160-X-A,163-X-T	2529	6509	3748	1	NA	4423	NA	2068	3748	4788	NA	4348	NA	absent	Absent	0	0	0	0	0	0	0	0	NA	NA
10142195	C	T	c.340+8C>T	NA	-0.116189	0.470077	NA	NA	NA	Neutral	exon 1a	1/2	NA	NA	NA	3	SPLICE_SITE	NA	NA	CCDS2597.1	NA	TGCGCTCGGTGAACTCGCGCGAGCCCTCCCAGGTCATCTTCTGCAATCGTAGTCCGCGCGTCGTGCTGCCCGTATGGCTCAACTTCGACGGCGAGCCGCAGCCCTACCCAACGCTGCCGCCTGGCACGGGCCGCCGCATACACAGCTACCGAGGTACGAGTCTGGCGCTTAGGCCCGACCCAGCAGGGACGATAGCACGGTCTGAA	206M	50-X-T,140-X-A,159-X-A,161-X-T,163-X-T	1159	2516	1570	1	NA	1781	NA	1231	1570	2072	NA	2323	NA	Likely benign	Benign / Likely benign	0	0	0	0	0	0	0	0	NA	NA
10142195	C	A	c.340+8C>A	NA	0.0203528	0.867825	NA	NA	NA	Neutral	exon 1a	1/2	NA	NA	NA	3	SPLICE_SITE	NA	NA	CCDS2597.1	NA	TGCGCTCGGTGAACTCGCGCGAGCCCTCCCAGGTCATCTTCTGCAATCGTAGTCCGCGCGTCGTGCTGCCCGTATGGCTCAACTTCGACGGCGAGCCGCAGCCCTACCCAACGCTGCCGCCTGGCACGGGCCGCCGCATACACAGCTACCGAGGTACGAGACTGGCGCTTAGGCCCGACCCAGCAGGGACGATAGCACGGTCTGAA	206M	50-X-T,140-X-A,159-X-A,161-X-A,163-X-T	793	1812	1410	1	NA	1215	NA	731	1410	1484	NA	1422	NA	Likely benign	Benign / Likely benign	0	0	0	0	0	0	0	0	NA	NA
10142195	C	G	c.340+8C>G	NA	0.241926	0.999811	NA	NA	NA	Neutral	exon 1a	1/2	NA	NA	NA	3	SPLICE_SITE	NA	NA	CCDS2597.1	NA	TGCGCTCGGTGAACTCGCGCGAGCCCTCCCAGGTCATCTTCTGCAATCGTAGTCCGCGCGTCGTGCTGCCCGTATGGCTCAACTTCGACGGCGAGCCGCAGCCCTACCCAACGCTGCCGCCTGGCACGGGCCGCCGCATACACAGCTACCGAGGTACGAGGCTGGCGCTTAGGCCCGACCCAGCAGGGACGATAGCACGGTCTGAA	206M	50-X-T,140-X-A,159-X-A,161-X-G,163-X-T	1064	3098	2144	1	NA	2186	NA	851	2144	1997	NA	2071	NA	absent	Absent	0	0	0	0	0	0	0	0	NA	NA
10142196	C	T	c.340+9C>T	NA	-0.29856	0.040207	NA	NA	NA	Intermediate	exon 1a	1/2	NA	NA	NA	3	INTRONIC	NA	NA	CCDS2597.1	NA	TGCGCTCGGTGAACTCGCGCGAGCCCTCCCAGGTCATCTTCTGCAATCGTAGTCCGCGCGTCGTGCTGCCCGTATGGCTCAACTTCGACGGCGAGCCGCAGCCCTACCCAACGCTGCCGCCTGGCACGGGCCGCCGCATACACAGCTACCGAGGTACGAGCTTGGCGCTTAGGCCCGACCCAGCAGGGACGATAGCACGGTCTGAA	206M	50-X-T,140-X-A,159-X-A,162-X-T,163-X-T	1199	2386	1909	1	NA	1909	NA	1209	1909	1614	NA	1730	NA	Likely benign	Benign / Likely benign	0	0	0	0	0	0	0	0	1	0
10142196	C	A	c.340+9C>A	NA	0.0212206	0.867825	NA	NA	NA	Neutral	exon 1a	1/2	NA	NA	NA	3	INTRONIC	NA	NA	CCDS2597.1	NA	TGCGCTCGGTGAACTCGCGCGAGCCCTCCCAGGTCATCTTCTGCAATCGTAGTCCGCGCGTCGTGCTGCCCGTATGGCTCAACTTCGACGGCGAGCCGCAGCCCTACCCAACGCTGCCGCCTGGCACGGGCCGCCGCATACACAGCTACCGAGGTACGAGCATGGCGCTTAGGCCCGACCCAGCAGGGACGATAGCACGGTCTGAA	206M	50-X-T,140-X-A,159-X-A,162-X-A,163-X-T	1515	2978	2215	2	NA	2265	NA	1029	2215	2432	NA	2272	NA	absent	Absent	0	0	0	0	0	0	0	0	NA	NA
10142196	C	G	c.340+9C>G	NA	0.0544086	0.910132	NA	NA	NA	Neutral	exon 1a	1/2	NA	NA	NA	3	INTRONIC	NA	NA	CCDS2597.1	NA	TGCGCTCGGTGAACTCGCGCGAGCCCTCCCAGGTCATCTTCTGCAATCGTAGTCCGCGCGTCGTGCTGCCCGTATGGCTCAACTTCGACGGCGAGCCGCAGCCCTACCCAACGCTGCCGCCTGGCACGGGCCGCCGCATACACAGCTACCGAGGTACGAGCGTGGCGCTTAGGCCCGACCCAGCAGGGACGATAGCACGGTCTGAA	206M	50-X-T,140-X-A,159-X-A,162-X-G,163-X-T	664	1266	1136	1	NA	1010	NA	505	1136	1304	NA	1290	NA	absent	Absent	0	0	0	0	0	0	0	0	NA	NA
10142198	G	T	c.340+11G>T	NA	-0.147225	0.392194	NA	NA	NA	Neutral	exon 1a	1/2	NA	NA	NA	3	INTRONIC	NA	NA	CCDS2597.1	NA	TGCGCTCGGTGAACTCGCGCGAGCCCTCCCAGGTCATCTTCTGCAATCGTAGTCCGCGCGTCGTGCTGCCCGTATGGCTCAACTTCGACGGCGAGCCGCAGCCCTACCCAACGCTGCCGCCTGGCACGGGCCGCCGCATACACAGCTACCGAGGTACGAGCCTTGCGCTTAGGCCCGACCCAGCAGGGACGATAGCACGGTCTGAA	206M	50-X-T,140-X-A,159-X-A,163-X-T,164-X-T	679	1369	1399	1	NA	1143	NA	868	1399	1490	NA	1349	NA	Likely benign	Benign / Likely benign	0	0	0	0	0	0	0	0	NA	NA
10142198	G	A	c.340+11G>A	NA	0.0531036	0.910132	NA	NA	NA	Neutral	exon 1a	1/2	NA	NA	NA	3	INTRONIC	NA	NA	CCDS2597.1	NA	TGCGCTCGGTGAACTCGCGCGAGCCCTCCCAGGTCATCTTCTGCAATCGTAGTCCGCGCGTCGTGCTGCCCGTATGGCTCAACTTCGACGGCGAGCCGCAGCCCTACCCAACGCTGCCGCCTGGCACGGGCCGCCGCATACACAGCTACCGAGGTACGAGCCTAGCGCTTAGGCCCGACCCAGCAGGGACGATAGCACGGTCTGAA	206M	50-X-T,140-X-A,159-X-A,163-X-T,164-X-A	735	1238	1283	1	NA	1158	NA	633	1283	1846	NA	1536	NA	Likely benign	Benign / Likely benign	0	0	0	0	0	0	0	0	NA	NA
10142198	G	C	c.340+11G>C	NA	0.327376	0.999811	NA	NA	NA	Neutral	exon 1a	1/2	NA	NA	NA	3	INTRONIC	NA	NA	CCDS2597.1	NA	TGCGCTCGGTGAACTCGCGCGAGCCCTCCCAGGTCATCTTCTGCAATCGTAGTCCGCGCGTCGTGCTGCCCGTATGGCTCAACTTCGACGGCGAGCCGCAGCCCTACCCAACGCTGCCGCCTGGCACGGGCCGCCGCATACACAGCTACCGAGGTACGAGCCTCGCGCTTAGGCCCGACCCAGCAGGGACGATAGCACGGTCTGAA	206M	50-X-T,140-X-A,159-X-A,163-X-T,164-X-C	821	2856	1800	1	NA	1641	NA	688	1800	1569	NA	1577	NA	absent	Absent	0	0	0	0	0	0	0	0	NA	NA
10142199	G	A	c.340+12G>A	NA	-0.0771423	0.607113	NA	NA	NA	Neutral	exon 1a	1/2	NA	NA	NA	3	INTRONIC	NA	NA	CCDS2597.1	NA	TGCGCTCGGTGAACTCGCGCGAGCCCTCCCAGGTCATCTTCTGCAATCGTAGTCCGCGCGTCGTGCTGCCCGTATGGCTCAACTTCGACGGCGAGCCGCAGCCCTACCCAACGCTGCCGCCTGGCACGGGCCGCCGCATACACAGCTACCGAGGTACGAGCCTGACGCTTAGGCCCGACCCAGCAGGGACGATAGCACGGTCTGAA	206M	50-X-T,140-X-A,159-X-A,163-X-T,165-X-A	1282	3739	2097	1	NA	2477	NA	1128	2097	1513	NA	1792	NA	absent	Absent	0	0	0	0	0	0	0	0	NA	NA
10142199	G	T	c.340+12G>T	NA	0.0283737	0.882999	NA	NA	NA	Neutral	exon 1a	1/2	NA	NA	NA	3	INTRONIC	NA	NA	CCDS2597.1	NA	TGCGCTCGGTGAACTCGCGCGAGCCCTCCCAGGTCATCTTCTGCAATCGTAGTCCGCGCGTCGTGCTGCCCGTATGGCTCAACTTCGACGGCGAGCCGCAGCCCTACCCAACGCTGCCGCCTGGCACGGGCCGCCGCATACACAGCTACCGAGGTACGAGCCTGTCGCTTAGGCCCGACCCAGCAGGGACGATAGCACGGTCTGAA	206M	50-X-T,140-X-A,159-X-A,163-X-T,165-X-T	1662	3956	3264	1	NA	2488	NA	1607	3264	3176	NA	3210	NA	absent	Absent	0	0	0	0	0	0	0	0	NA	NA
10142199	G	C	c.340+12G>C	NA	0.104933	0.966792	NA	NA	NA	Neutral	exon 1a	1/2	NA	NA	NA	3	INTRONIC	NA	NA	CCDS2597.1	NA	TGCGCTCGGTGAACTCGCGCGAGCCCTCCCAGGTCATCTTCTGCAATCGTAGTCCGCGCGTCGTGCTGCCCGTATGGCTCAACTTCGACGGCGAGCCGCAGCCCTACCCAACGCTGCCGCCTGGCACGGGCCGCCGCATACACAGCTACCGAGGTACGAGCCTGCCGCTTAGGCCCGACCCAGCAGGGACGATAGCACGGTCTGAA	206M	50-X-T,140-X-A,159-X-A,163-X-T,165-X-C	855	2145	1974	1	NA	1621	NA	975	1974	2090	NA	1599	NA	absent	Absent	0	0	0	0	0	0	0	0	NA	NA
10142200	C	T	c.340+13C>T	NA	-0.0414782	0.721134	NA	NA	NA	Neutral	exon 1a	1/2	NA	NA	NA	3	INTRONIC	NA	NA	CCDS2597.1	NA	TGCGCTCGGTGAACTCGCGCGAGCCCTCCCAGGTCATCTTCTGCAATCGTAGTCCGCGCGTCGTGCTGCCCGTATGGCTCAACTTCGACGGCGAGCCGCAGCCCTACCCAACGCTGCCGCCTGGCACGGGCCGCCGCATACACAGCTACCGAGGTACGAGCCTGGTGCTTAGGCCCGACCCAGCAGGGACGATAGCACGGTCTGAA	206M	50-X-T,140-X-A,159-X-A,163-X-T,166-X-T	1022	2018	1324	1	NA	1445	NA	847	1324	1786	NA	1722	NA	absent	Absent	0	0	0	0	0	0	0	0	NA	NA
10142200	C	G	c.340+13C>G	NA	0.097457	0.954468	NA	NA	NA	Neutral	exon 1a	1/2	NA	NA	NA	3	INTRONIC	NA	NA	CCDS2597.1	NA	TGCGCTCGGTGAACTCGCGCGAGCCCTCCCAGGTCATCTTCTGCAATCGTAGTCCGCGCGTCGTGCTGCCCGTATGGCTCAACTTCGACGGCGAGCCGCAGCCCTACCCAACGCTGCCGCCTGGCACGGGCCGCCGCATACACAGCTACCGAGGTACGAGCCTGGGGCTTAGGCCCGACCCAGCAGGGACGATAGCACGGTCTGAA	206M	50-X-T,140-X-A,159-X-A,163-X-T,166-X-G	1278	3274	2202	2	NA	2242	NA	1223	2202	2534	NA	2457	NA	absent	Absent	0	0	0	0	0	0	0	0	NA	NA
10142200	C	A	c.340+13C>A	NA	0.435346	0.999811	NA	NA	NA	Neutral	exon 1a	1/2	NA	NA	NA	3	INTRONIC	NA	NA	CCDS2597.1	NA	TGCGCTCGGTGAACTCGCGCGAGCCCTCCCAGGTCATCTTCTGCAATCGTAGTCCGCGCGTCGTGCTGCCCGTATGGCTCAACTTCGACGGCGAGCCGCAGCCCTACCCAACGCTGCCGCCTGGCACGGGCCGCCGCATACACAGCTACCGAGGTACGAGCCTGGAGCTTAGGCCCGACCCAGCAGGGACGATAGCACGGTCTGAA	206M	50-X-T,140-X-A,159-X-A,163-X-T,166-X-A	870	3042	1884	1	NA	1643	NA	681	1884	1866	NA	1766	NA	absent	Absent	0	0	0	0	0	0	0	0	NA	NA
10142201	G	T	c.340+14G>T	NA	-0.0973634	0.541297	NA	NA	NA	Neutral	exon 1a	1/2	NA	NA	NA	3	INTRONIC	NA	NA	CCDS2597.1	NA	TGCGCTCGGTGAACTCGCGCGAGCCCTCCCAGGTCATCTTCTGCAATCGTAGTCCGCGCGTCGTGCTGCCCGTATGGCTCAACTTCGACGGCGAGCCGCAGCCCTACCCAACGCTGCCGCCTGGCACGGGCCGCCGCATACACAGCTACCGAGGTACGAGCCTGGCTCTTAGGCCCGACCCAGCAGGGACGATAGCACGGTCTGAA	206M	50-X-T,140-X-A,159-X-A,163-X-T,167-X-T	890	1809	1659	1	NA	1524	NA	865	1659	1607	NA	1753	NA	Likely benign	Benign / Likely benign	0	0	0	0	0	0	0	0	NA	NA
10142201	G	A	c.340+14G>A	NA	-0.0641034	0.646154	NA	NA	NA	Neutral	exon 1a	1/2	NA	NA	NA	3	INTRONIC	NA	NA	CCDS2597.1	NA	TGCGCTCGGTGAACTCGCGCGAGCCCTCCCAGGTCATCTTCTGCAATCGTAGTCCGCGCGTCGTGCTGCCCGTATGGCTCAACTTCGACGGCGAGCCGCAGCCCTACCCAACGCTGCCGCCTGGCACGGGCCGCCGCATACACAGCTACCGAGGTACGAGCCTGGCACTTAGGCCCGACCCAGCAGGGACGATAGCACGGTCTGAA	206M	50-X-T,140-X-A,159-X-A,163-X-T,167-X-A	936	2127	1352	1	NA	1617	NA	850	1352	1497	NA	1316	NA	absent	Absent	0	0	0	0	0	0	0	0	NA	NA
10142201	G	C	c.340+14G>C	NA	0.0724395	0.93441	NA	NA	NA	Neutral	exon 1a	1/2	NA	NA	NA	3	INTRONIC	NA	NA	CCDS2597.1	NA	TGCGCTCGGTGAACTCGCGCGAGCCCTCCCAGGTCATCTTCTGCAATCGTAGTCCGCGCGTCGTGCTGCCCGTATGGCTCAACTTCGACGGCGAGCCGCAGCCCTACCCAACGCTGCCGCCTGGCACGGGCCGCCGCATACACAGCTACCGAGGTACGAGCCTGGCCCTTAGGCCCGACCCAGCAGGGACGATAGCACGGTCTGAA	206M	50-X-T,140-X-A,159-X-A,163-X-T,167-X-C	1276	2555	2592	1	NA	1953	NA	1068	2592	2710	NA	2322	NA	absent	Absent	0	0	0	0	0	0	0	0	NA	NA
10142202	C	T	c.340+15C>T	NA	-0.0461853	0.70499	NA	NA	NA	Neutral	exon 1a	1/2	NA	NA	NA	3	INTRONIC	NA	NA	CCDS2597.1	NA	TGCGCTCGGTGAACTCGCGCGAGCCCTCCCAGGTCATCTTCTGCAATCGTAGTCCGCGCGTCGTGCTGCCCGTATGGCTCAACTTCGACGGCGAGCCGCAGCCCTACCCAACGCTGCCGCCTGGCACGGGCCGCCGCATACACAGCTACCGAGGTACGAGCCTGGCGTTTAGGCCCGACCCAGCAGGGACGATAGCACGGTCTGAA	206M	50-X-T,140-X-A,159-X-A,163-X-T,168-X-T	747	1639	1221	1	NA	1211	NA	636	1221	1197	NA	1171	NA	Likely benign	Benign / Likely benign	0	0	0	0	0	0	0	0	NA	NA
10142202	C	A	c.340+15C>A	NA	0.0170168	0.858629	NA	NA	NA	Neutral	exon 1a	1/2	NA	NA	NA	3	INTRONIC	NA	NA	CCDS2597.1	NA	TGCGCTCGGTGAACTCGCGCGAGCCCTCCCAGGTCATCTTCTGCAATCGTAGTCCGCGCGTCGTGCTGCCCGTATGGCTCAACTTCGACGGCGAGCCGCAGCCCTACCCAACGCTGCCGCCTGGCACGGGCCGCCGCATACACAGCTACCGAGGTACGAGCCTGGCGATTAGGCCCGACCCAGCAGGGACGATAGCACGGTCTGAA	206M	50-X-T,140-X-A,159-X-A,163-X-T,168-X-A	1330	3043	2455	1	NA	2383	NA	1085	2455	2187	NA	2323	NA	absent	Absent	0	0	0	0	0	0	0	0	NA	NA
10142202	C	G	c.340+15C>G	NA	0.130686	0.973499	NA	NA	NA	Neutral	exon 1a	1/2	NA	NA	NA	3	INTRONIC	NA	NA	CCDS2597.1	NA	TGCGCTCGGTGAACTCGCGCGAGCCCTCCCAGGTCATCTTCTGCAATCGTAGTCCGCGCGTCGTGCTGCCCGTATGGCTCAACTTCGACGGCGAGCCGCAGCCCTACCCAACGCTGCCGCCTGGCACGGGCCGCCGCATACACAGCTACCGAGGTACGAGCCTGGCGGTTAGGCCCGACCCAGCAGGGACGATAGCACGGTCTGAA	206M	50-X-T,140-X-A,159-X-A,163-X-T,168-X-G	725	1837	1365	1	NA	1174	NA	586	1365	1301	NA	1139	NA	absent	Absent	0	0	0	0	0	0	0	0	NA	NA
10142743	T	A	c.340+556T>A	NA	-0.288485	0.875787	NA	NA	NA	Intermediate	exon 1p	1/2	NA	NA	NA	3	INTRONIC	NA	NA	CCDS2597.1	NA	CACCCCACGTGTATTTTCCCCTCAAAGAAAAGCTGCATCCATAACACCCCATCTGTTCAGTCCTCATGACTCCAGTGGGTCAGTTCTGCGTAGTCCCTGCCCTCGTGGAGAACACATTCCTCCTGGGCAGACTGACAGATGCAAAGACAGGAACAAGCCAGGGTCATGTTGGCGCCGGAAGAGCCGACCGTGTGTGGCGTGGGAAATTGAC	211M	41-X-A,80-X-T,128-X-C	432	632	931	3	NA	67	NA	91	931	644	NA	650	NA	absent	Absent	0	0	0	0	0	0	0	0	NA	NA
10142743	T	G	c.340+556T>G	NA	-0.0979912	0.975876	NA	NA	NA	Neutral	exon 1p	1/2	NA	NA	NA	3	INTRONIC	NA	NA	CCDS2597.1	NA	CACCCCACGTGTATTTTCCCCTCAAAGAAAAGCTGCATCCGTAACACCCCATCTGTTCAGTCCTCATGACTCCAGTGGGTCAGTTCTGCGTAGTCCCTGCCCTCGTGGAGAACACATTCCTCCTGGGCAGACTGACAGATGCAAAGACAGGAACAAGCCAGGGTCATGTTGGCGCCGGAAGAGCCGACCGTGTGTGGCGTGGGAAATTGAC	211M	41-X-G,80-X-T,128-X-C	350	571	720	1	NA	21	NA	53	720	438	NA	500	NA	absent	Absent	0	0	0	0	0	0	0	0	NA	NA
10142743	T	C	c.340+556T>C	NA	0.246298	0.983599	NA	NA	NA	Neutral	exon 1p	1/2	NA	NA	NA	3	INTRONIC	NA	NA	CCDS2597.1	NA	CACCCCACGTGTATTTTCCCCTCAAAGAAAAGCTGCATCCCTAACACCCCATCTGTTCAGTCCTCATGACTCCAGTGGGTCAGTTCTGCGTAGTCCCTGCCCTCGTGGAGAACACATTCCTCCTGGGCAGACTGACAGATGCAAAGACAGGAACAAGCCAGGGTCATGTTGGCGCCGGAAGAGCCGACCGTGTGTGGCGTGGGAAATTGAC	211M	41-X-C,80-X-T,128-X-C	764	1114	1370	1	NA	76	NA	82	1370	1222	NA	1035	NA	absent	Absent	0	0	0	0	0	0	0	0	NA	NA
10142744	T	G	c.340+557T>G	NA	-0.141598	0.946055	NA	NA	NA	Neutral	exon 1p	1/2	NA	NA	NA	3	INTRONIC	NA	NA	CCDS2597.1	NA	CACCCCACGTGTATTTTCCCCTCAAAGAAAAGCTGCATCCTGAACACCCCATCTGTTCAGTCCTCATGACTCCAGTGGGTCAGTTCTGCGTAGTCCCTGCCCTCGTGGAGAACACATTCCTCCTGGGCAGACTGACAGATGCAAAGACAGGAACAAGCCAGGGTCATGTTGGCGCCGGAAGAGCCGACCGTGTGTGGCGTGGGAAATTGAC	211M	42-X-G,80-X-T,128-X-C	415	704	734	1	NA	47	NA	81	734	606	NA	550	NA	absent	Absent	0	0	0	0	0	0	0	0	NA	NA
10142744	T	A	c.340+557T>A	NA	0.0877324	0.975876	NA	NA	NA	Neutral	exon 1p	1/2	NA	NA	NA	3	INTRONIC	NA	NA	CCDS2597.1	NA	CACCCCACGTGTATTTTCCCCTCAAAGAAAAGCTGCATCCTAAACACCCCATCTGTTCAGTCCTCATGACTCCAGTGGGTCAGTTCTGCGTAGTCCCTGCCCTCGTGGAGAACACATTCCTCCTGGGCAGACTGACAGATGCAAAGACAGGAACAAGCCAGGGTCATGTTGGCGCCGGAAGAGCCGACCGTGTGTGGCGTGGGAAATTGAC	211M	42-X-A,80-X-T,128-X-C	589	976	1161	2	NA	77	NA	78	1161	821	NA	786	NA	absent	Absent	0	0	0	0	0	0	0	0	NA	NA
10142744	T	C	c.340+557T>C	NA	0.272913	0.983599	NA	NA	NA	Neutral	exon 1p	1/2	NA	NA	NA	3	INTRONIC	NA	NA	CCDS2597.1	NA	CACCCCACGTGTATTTTCCCCTCAAAGAAAAGCTGCATCCTCAACACCCCATCTGTTCAGTCCTCATGACTCCAGTGGGTCAGTTCTGCGTAGTCCCTGCCCTCGTGGAGAACACATTCCTCCTGGGCAGACTGACAGATGCAAAGACAGGAACAAGCCAGGGTCATGTTGGCGCCGGAAGAGCCGACCGTGTGTGGCGTGGGAAATTGAC	211M	42-X-C,80-X-T,128-X-C	646	1105	1202	1	NA	63	NA	94	1202	1239	NA	1023	NA	absent	Absent	0	0	0	0	0	0	0	0	NA	NA
10142745	A	G	c.340+558A>G	NA	-0.33771	0.875787	NA	NA	NA	Intermediate	exon 1p	1/2	NA	NA	NA	3	INTRONIC	NA	NA	CCDS2597.1	NA	CACCCCACGTGTATTTTCCCCTCAAAGAAAAGCTGCATCCTTGACACCCCATCTGTTCAGTCCTCATGACTCCAGTGGGTCAGTTCTGCGTAGTCCCTGCCCTCGTGGAGAACACATTCCTCCTGGGCAGACTGACAGATGCAAAGACAGGAACAAGCCAGGGTCATGTTGGCGCCGGAAGAGCCGACCGTGTGTGGCGTGGGAAATTGAC	211M	43-X-G,80-X-T,128-X-C	375	433	707	2	NA	41	NA	56	707	469	NA	520	NA	absent	Absent	0	0	0	0	0	0	0	0	NA	NA
10142745	A	C	c.340+558A>C	NA	-0.160088	0.913908	NA	NA	NA	Neutral	exon 1p	1/2	NA	NA	NA	3	INTRONIC	NA	NA	CCDS2597.1	NA	CACCCCACGTGTATTTTCCCCTCAAAGAAAAGCTGCATCCTTCACACCCCATCTGTTCAGTCCTCATGACTCCAGTGGGTCAGTTCTGCGTAGTCCCTGCCCTCGTGGAGAACACATTCCTCCTGGGCAGACTGACAGATGCAAAGACAGGAACAAGCCAGGGTCATGTTGGCGCCGGAAGAGCCGACCGTGTGTGGCGTGGGAAATTGAC	211M	43-X-C,80-X-T,128-X-C	385	464	721	1	NA	27	NA	53	721	544	NA	519	NA	absent	Absent	0	0	0	0	0	0	0	0	NA	NA
10142745	A	T	c.340+558A>T	NA	0.252913	0.983599	NA	NA	NA	Neutral	exon 1p	1/2	NA	NA	NA	3	INTRONIC	NA	NA	CCDS2597.1	NA	CACCCCACGTGTATTTTCCCCTCAAAGAAAAGCTGCATCCTTTACACCCCATCTGTTCAGTCCTCATGACTCCAGTGGGTCAGTTCTGCGTAGTCCCTGCCCTCGTGGAGAACACATTCCTCCTGGGCAGACTGACAGATGCAAAGACAGGAACAAGCCAGGGTCATGTTGGCGCCGGAAGAGCCGACCGTGTGTGGCGTGGGAAATTGAC	211M	43-X-T,80-X-T,128-X-C	299	697	721	1	NA	31	NA	54	721	508	NA	521	NA	absent	Absent	0	0	0	0	0	0	0	0	NA	NA
10142746	A	T	c.340+559A>T	NA	0.0129529	0.975876	NA	NA	NA	Neutral	exon 1p	1/2	NA	NA	NA	3	INTRONIC	NA	NA	CCDS2597.1	NA	CACCCCACGTGTATTTTCCCCTCAAAGAAAAGCTGCATCCTTATCACCCCATCTGTTCAGTCCTCATGACTCCAGTGGGTCAGTTCTGCGTAGTCCCTGCCCTCGTGGAGAACACATTCCTCCTGGGCAGACTGACAGATGCAAAGACAGGAACAAGCCAGGGTCATGTTGGCGCCGGAAGAGCCGACCGTGTGTGGCGTGGGAAATTGAC	211M	44-X-T,80-X-T,128-X-C	483	905	1062	1	NA	45	NA	74	1062	621	NA	625	NA	absent	Absent	0	0	0	0	0	0	0	0	NA	NA
10142746	A	G	c.340+559A>G	NA	0.220432	0.983599	NA	NA	NA	Neutral	exon 1p	1/2	NA	NA	NA	3	INTRONIC	NA	NA	CCDS2597.1	NA	CACCCCACGTGTATTTTCCCCTCAAAGAAAAGCTGCATCCTTAGCACCCCATCTGTTCAGTCCTCATGACTCCAGTGGGTCAGTTCTGCGTAGTCCCTGCCCTCGTGGAGAACACATTCCTCCTGGGCAGACTGACAGATGCAAAGACAGGAACAAGCCAGGGTCATGTTGGCGCCGGAAGAGCCGACCGTGTGTGGCGTGGGAAATTGAC	211M	44-X-G,80-X-T,128-X-C	630	1008	1273	1	NA	47	NA	78	1273	1022	NA	927	NA	absent	Absent	0	0	0	0	0	0	0	0	NA	NA
10142746	A	C	c.340+559A>C	NA	0.27641	0.983599	NA	NA	NA	Neutral	exon 1p	1/2	NA	NA	NA	3	INTRONIC	NA	NA	CCDS2597.1	NA	CACCCCACGTGTATTTTCCCCTCAAAGAAAAGCTGCATCCTTACCACCCCATCTGTTCAGTCCTCATGACTCCAGTGGGTCAGTTCTGCGTAGTCCCTGCCCTCGTGGAGAACACATTCCTCCTGGGCAGACTGACAGATGCAAAGACAGGAACAAGCCAGGGTCATGTTGGCGCCGGAAGAGCCGACCGTGTGTGGCGTGGGAAATTGAC	211M	44-X-C,80-X-T,128-X-C	279	628	755	2	NA	29	NA	46	755	463	NA	407	NA	absent	Absent	0	0	0	0	0	0	0	0	NA	NA
10142747	C	A	c.340+560C>A	NA	-0.220554	0.875787	NA	NA	NA	Neutral	exon 1p	1/2	NA	NA	NA	3	INTRONIC	NA	NA	CCDS2597.1	NA	CACCCCACGTGTATTTTCCCCTCAAAGAAAAGCTGCATCCTTAAAACCCCATCTGTTCAGTCCTCATGACTCCAGTGGGTCAGTTCTGCGTAGTCCCTGCCCTCGTGGAGAACACATTCCTCCTGGGCAGACTGACAGATGCAAAGACAGGAACAAGCCAGGGTCATGTTGGCGCCGGAAGAGCCGACCGTGTGTGGCGTGGGAAATTGAC	211M	45-X-A,80-X-T,128-X-C	355	487	836	1	NA	42	NA	65	836	539	NA	478	NA	absent	Absent	0	0	0	0	0	0	0	0	NA	NA
10142747	C	G	c.340+560C>G	NA	-0.207465	0.87893	NA	NA	NA	Neutral	exon 1p	1/2	NA	NA	NA	3	INTRONIC	NA	NA	CCDS2597.1	NA	CACCCCACGTGTATTTTCCCCTCAAAGAAAAGCTGCATCCTTAAGACCCCATCTGTTCAGTCCTCATGACTCCAGTGGGTCAGTTCTGCGTAGTCCCTGCCCTCGTGGAGAACACATTCCTCCTGGGCAGACTGACAGATGCAAAGACAGGAACAAGCCAGGGTCATGTTGGCGCCGGAAGAGCCGACCGTGTGTGGCGTGGGAAATTGAC	211M	45-X-G,80-X-T,128-X-C	435	468	1015	1	NA	30	NA	73	1015	786	NA	577	NA	absent	Absent	0	0	0	0	0	0	0	0	NA	NA
10142747	C	T	c.340+560C>T	NA	-0.00625206	0.975876	NA	NA	NA	Neutral	exon 1p	1/2	NA	NA	NA	3	INTRONIC	NA	NA	CCDS2597.1	NA	CACCCCACGTGTATTTTCCCCTCAAAGAAAAGCTGCATCCTTAATACCCCATCTGTTCAGTCCTCATGACTCCAGTGGGTCAGTTCTGCGTAGTCCCTGCCCTCGTGGAGAACACATTCCTCCTGGGCAGACTGACAGATGCAAAGACAGGAACAAGCCAGGGTCATGTTGGCGCCGGAAGAGCCGACCGTGTGTGGCGTGGGAAATTGAC	211M	45-X-T,80-X-T,128-X-C	516	801	1192	1	NA	53	NA	95	1192	937	NA	919	NA	absent	Absent	0	0	0	0	0	0	0	0	NA	NA
10142748	A	G	c.340+561A>G	NA	-0.239376	0.875787	NA	NA	NA	Intermediate	exon 1p	1/2	NA	NA	NA	3	INTRONIC	NA	NA	CCDS2597.1	NA	CACCCCACGTGTATTTTCCCCTCAAAGAAAAGCTGCATCCTTAACGCCCCATCTGTTCAGTCCTCATGACTCCAGTGGGTCAGTTCTGCGTAGTCCCTGCCCTCGTGGAGAACACATTCCTCCTGGGCAGACTGACAGATGCAAAGACAGGAACAAGCCAGGGTCATGTTGGCGCCGGAAGAGCCGACCGTGTGTGGCGTGGGAAATTGAC	211M	46-X-G,80-X-T,128-X-C	523	625	1044	1	NA	42	NA	73	1044	677	NA	726	NA	absent	Absent	0	0	0	0	0	0	0	0	NA	NA
10142748	A	T	c.340+561A>T	NA	-0.103053	0.975876	NA	NA	NA	Neutral	exon 1p	1/2	NA	NA	NA	3	INTRONIC	NA	NA	CCDS2597.1	NA	CACCCCACGTGTATTTTCCCCTCAAAGAAAAGCTGCATCCTTAACTCCCCATCTGTTCAGTCCTCATGACTCCAGTGGGTCAGTTCTGCGTAGTCCCTGCCCTCGTGGAGAACACATTCCTCCTGGGCAGACTGACAGATGCAAAGACAGGAACAAGCCAGGGTCATGTTGGCGCCGGAAGAGCCGACCGTGTGTGGCGTGGGAAATTGAC	211M	46-X-T,80-X-T,128-X-C	597	758	1020	3	NA	36	NA	90	1020	949	NA	894	NA	absent	Absent	0	0	0	0	0	0	0	0	NA	NA
10142749	C	A	c.340+562C>A	NA	-0.0586168	0.975876	NA	NA	NA	Neutral	exon 1p	1/2	NA	NA	NA	3	INTRONIC	NA	NA	CCDS2597.1	NA	CACCCCACGTGTATTTTCCCCTCAAAGAAAAGCTGCATCCTTAACAACCCATCTGTTCAGTCCTCATGACTCCAGTGGGTCAGTTCTGCGTAGTCCCTGCCCTCGTGGAGAACACATTCCTCCTGGGCAGACTGACAGATGCAAAGACAGGAACAAGCCAGGGTCATGTTGGCGCCGGAAGAGCCGACCGTGTGTGGCGTGGGAAATTGAC	211M	47-X-A,80-X-T,128-X-C	467	682	841	3	NA	55	NA	76	841	741	NA	615	NA	absent	Absent	0	0	0	0	0	0	0	0	NA	NA
10142749	C	G	c.340+562C>G	NA	0.0612838	0.975876	NA	NA	NA	Neutral	exon 1p	1/2	NA	NA	NA	3	INTRONIC	NA	NA	CCDS2597.1	NA	CACCCCACGTGTATTTTCCCCTCAAAGAAAAGCTGCATCCTTAACAGCCCATCTGTTCAGTCCTCATGACTCCAGTGGGTCAGTTCTGCGTAGTCCCTGCCCTCGTGGAGAACACATTCCTCCTGGGCAGACTGACAGATGCAAAGACAGGAACAAGCCAGGGTCATGTTGGCGCCGGAAGAGCCGACCGTGTGTGGCGTGGGAAATTGAC	211M	47-X-G,80-X-T,128-X-C	596	919	1232	1	NA	58	NA	73	1232	796	NA	745	NA	absent	Absent	0	0	0	0	0	0	0	0	NA	NA
10142749	C	T	c.340+562C>T	NA	0.134977	0.983599	NA	NA	NA	Neutral	exon 1p	1/2	NA	NA	NA	3	INTRONIC	NA	NA	CCDS2597.1	NA	CACCCCACGTGTATTTTCCCCTCAAAGAAAAGCTGCATCCTTAACATCCCATCTGTTCAGTCCTCATGACTCCAGTGGGTCAGTTCTGCGTAGTCCCTGCCCTCGTGGAGAACACATTCCTCCTGGGCAGACTGACAGATGCAAAGACAGGAACAAGCCAGGGTCATGTTGGCGCCGGAAGAGCCGACCGTGTGTGGCGTGGGAAATTGAC	211M	47-X-T,80-X-T,128-X-C	508	860	1116	1	NA	42	NA	75	1116	825	NA	624	NA	absent	Absent	0	0	0	0	0	0	0	0	NA	NA
10142750	C	A	c.340+563C>A	NA	-0.217001	0.875787	NA	NA	NA	Neutral	exon 1p	1/2	NA	NA	NA	3	INTRONIC	NA	NA	CCDS2597.1	NA	CACCCCACGTGTATTTTCCCCTCAAAGAAAAGCTGCATCCTTAACACACCATCTGTTCAGTCCTCATGACTCCAGTGGGTCAGTTCTGCGTAGTCCCTGCCCTCGTGGAGAACACATTCCTCCTGGGCAGACTGACAGATGCAAAGACAGGAACAAGCCAGGGTCATGTTGGCGCCGGAAGAGCCGACCGTGTGTGGCGTGGGAAATTGAC	211M	48-X-A,80-X-T,128-X-C	674	865	1505	3	NA	78	NA	119	1505	1060	NA	854	NA	absent	Absent	0	0	0	0	0	0	0	0	NA	NA
10142750	C	G	c.340+563C>G	NA	0.0324436	0.975876	NA	NA	NA	Neutral	exon 1p	1/2	NA	NA	NA	3	INTRONIC	NA	NA	CCDS2597.1	NA	CACCCCACGTGTATTTTCCCCTCAAAGAAAAGCTGCATCCTTAACACGCCATCTGTTCAGTCCTCATGACTCCAGTGGGTCAGTTCTGCGTAGTCCCTGCCCTCGTGGAGAACACATTCCTCCTGGGCAGACTGACAGATGCAAAGACAGGAACAAGCCAGGGTCATGTTGGCGCCGGAAGAGCCGACCGTGTGTGGCGTGGGAAATTGAC	211M	48-X-G,80-X-T,128-X-C	621	924	1429	1	NA	55	NA	84	1429	912	NA	793	NA	absent	Absent	0	0	0	0	0	0	0	0	NA	NA
10142750	C	T	c.340+563C>T	NA	0.118148	0.975876	NA	NA	NA	Neutral	exon 1p	1/2	NA	NA	NA	3	INTRONIC	NA	NA	CCDS2597.1	NA	CACCCCACGTGTATTTTCCCCTCAAAGAAAAGCTGCATCCTTAACACTCCATCTGTTCAGTCCTCATGACTCCAGTGGGTCAGTTCTGCGTAGTCCCTGCCCTCGTGGAGAACACATTCCTCCTGGGCAGACTGACAGATGCAAAGACAGGAACAAGCCAGGGTCATGTTGGCGCCGGAAGAGCCGACCGTGTGTGGCGTGGGAAATTGAC	211M	48-X-T,80-X-T,128-X-C	421	674	883	1	NA	34	NA	66	883	750	NA	611	NA	absent	Absent	0	0	0	0	0	0	0	0	NA	NA
10142751	C	T	c.340+564C>T	NA	0.19234	0.983599	NA	NA	NA	Neutral	exon 1p	1/2	NA	NA	NA	3	INTRONIC	NA	NA	CCDS2597.1	NA	CACCCCACGTGTATTTTCCCCTCAAAGAAAAGCTGCATCCTTAACACCTCATCTGTTCAGTCCTCATGACTCCAGTGGGTCAGTTCTGCGTAGTCCCTGCCCTCGTGGAGAACACATTCCTCCTGGGCAGACTGACAGATGCAAAGACAGGAACAAGCCAGGGTCATGTTGGCGCCGGAAGAGCCGACCGTGTGTGGCGTGGGAAATTGAC	211M	49-X-T,80-X-T,128-X-C	322	545	765	1	NA	39	NA	46	765	548	NA	496	NA	absent	Absent	0	0	0	0	0	0	0	0	NA	NA
10142751	C	G	c.340+564C>G	NA	0.221169	0.983599	NA	NA	NA	Neutral	exon 1p	1/2	NA	NA	NA	3	INTRONIC	NA	NA	CCDS2597.1	NA	CACCCCACGTGTATTTTCCCCTCAAAGAAAAGCTGCATCCTTAACACCGCATCTGTTCAGTCCTCATGACTCCAGTGGGTCAGTTCTGCGTAGTCCCTGCCCTCGTGGAGAACACATTCCTCCTGGGCAGACTGACAGATGCAAAGACAGGAACAAGCCAGGGTCATGTTGGCGCCGGAAGAGCCGACCGTGTGTGGCGTGGGAAATTGAC	211M	49-X-G,80-X-T,128-X-C	725	1049	1547	1	NA	92	NA	131	1547	1900	NA	1335	NA	absent	Absent	0	0	0	0	0	0	0	0	NA	NA
10142752	C	A	c.340+565C>A	NA	-0.0864646	0.975876	NA	NA	NA	Neutral	exon 1p	1/2	NA	NA	NA	3	INTRONIC	NA	NA	CCDS2597.1	NA	CACCCCACGTGTATTTTCCCCTCAAAGAAAAGCTGCATCCTTAACACCCAATCTGTTCAGTCCTCATGACTCCAGTGGGTCAGTTCTGCGTAGTCCCTGCCCTCGTGGAGAACACATTCCTCCTGGGCAGACTGACAGATGCAAAGACAGGAACAAGCCAGGGTCATGTTGGCGCCGGAAGAGCCGACCGTGTGTGGCGTGGGAAATTGAC	211M	50-X-A,80-X-T,128-X-C	635	1041	1494	1	NA	74	NA	129	1494	1078	NA	938	NA	absent	Absent	0	0	0	0	0	0	0	0	NA	NA
10142752	C	T	c.340+565C>T	NA	0.133745	0.983599	NA	NA	NA	Neutral	exon 1p	1/2	NA	NA	NA	3	INTRONIC	NA	NA	CCDS2597.1	NA	CACCCCACGTGTATTTTCCCCTCAAAGAAAAGCTGCATCCTTAACACCCTATCTGTTCAGTCCTCATGACTCCAGTGGGTCAGTTCTGCGTAGTCCCTGCCCTCGTGGAGAACACATTCCTCCTGGGCAGACTGACAGATGCAAAGACAGGAACAAGCCAGGGTCATGTTGGCGCCGGAAGAGCCGACCGTGTGTGGCGTGGGAAATTGAC	211M	50-X-T,80-X-T,128-X-C	512	725	1149	1	NA	47	NA	70	1149	919	NA	740	NA	absent	Absent	0	0	0	0	0	0	0	0	NA	NA
10142752	C	G	c.340+565C>G	NA	0.240558	0.983599	NA	NA	NA	Neutral	exon 1p	1/2	NA	NA	NA	3	INTRONIC	NA	NA	CCDS2597.1	NA	CACCCCACGTGTATTTTCCCCTCAAAGAAAAGCTGCATCCTTAACACCCGATCTGTTCAGTCCTCATGACTCCAGTGGGTCAGTTCTGCGTAGTCCCTGCCCTCGTGGAGAACACATTCCTCCTGGGCAGACTGACAGATGCAAAGACAGGAACAAGCCAGGGTCATGTTGGCGCCGGAAGAGCCGACCGTGTGTGGCGTGGGAAATTGAC	211M	50-X-G,80-X-T,128-X-C	371	616	870	1	NA	31	NA	60	870	779	NA	750	NA	absent	Absent	0	0	0	0	0	0	0	0	NA	NA
10142753	A	C	c.340+566A>C	NA	-0.0377603	0.975876	NA	NA	NA	Neutral	exon 1p	1/2	NA	NA	NA	3	INTRONIC	NA	NA	CCDS2597.1	NA	CACCCCACGTGTATTTTCCCCTCAAAGAAAAGCTGCATCCTTAACACCCCCTCTGTTCAGTCCTCATGACTCCAGTGGGTCAGTTCTGCGTAGTCCCTGCCCTCGTGGAGAACACATTCCTCCTGGGCAGACTGACAGATGCAAAGACAGGAACAAGCCAGGGTCATGTTGGCGCCGGAAGAGCCGACCGTGTGTGGCGTGGGAAATTGAC	211M	51-X-C,80-X-T,128-X-C	402	502	777	1	NA	34	NA	57	777	669	NA	572	NA	absent	Absent	0	0	0	0	0	0	0	0	NA	NA
10142753	A	G	c.340+566A>G	NA	-0.0373216	0.975876	NA	NA	NA	Neutral	exon 1p	1/2	NA	NA	NA	3	INTRONIC	NA	NA	CCDS2597.1	NA	CACCCCACGTGTATTTTCCCCTCAAAGAAAAGCTGCATCCTTAACACCCCGTCTGTTCAGTCCTCATGACTCCAGTGGGTCAGTTCTGCGTAGTCCCTGCCCTCGTGGAGAACACATTCCTCCTGGGCAGACTGACAGATGCAAAGACAGGAACAAGCCAGGGTCATGTTGGCGCCGGAAGAGCCGACCGTGTGTGGCGTGGGAAATTGAC	211M	51-X-G,80-X-T,128-X-C	463	569	829	1	NA	37	NA	60	829	716	NA	540	NA	absent	Absent	0	0	0	0	0	0	0	0	NA	NA
10142753	A	T	c.340+566A>T	NA	0.0708179	0.975876	NA	NA	NA	Neutral	exon 1p	1/2	NA	NA	NA	3	INTRONIC	NA	NA	CCDS2597.1	NA	CACCCCACGTGTATTTTCCCCTCAAAGAAAAGCTGCATCCTTAACACCCCTTCTGTTCAGTCCTCATGACTCCAGTGGGTCAGTTCTGCGTAGTCCCTGCCCTCGTGGAGAACACATTCCTCCTGGGCAGACTGACAGATGCAAAGACAGGAACAAGCCAGGGTCATGTTGGCGCCGGAAGAGCCGACCGTGTGTGGCGTGGGAAATTGAC	211M	51-X-T,80-X-T,128-X-C	337	515	764	2	NA	34	NA	74	764	825	NA	619	NA	absent	Absent	0	0	0	0	0	0	0	0	NA	NA
10142754	T	C	c.340+567T>C	NA	-0.305165	0.875787	NA	NA	NA	Intermediate	exon 1p	1/2	NA	NA	NA	3	INTRONIC	NA	NA	CCDS2597.1	NA	CACCCCACGTGTATTTTCCCCTCAAAGAAAAGCTGCATCCTTAACACCCCACCTGTTCAGTCCTCATGACTCCAGTGGGTCAGTTCTGCGTAGTCCCTGCCCTCGTGGAGAACACATTCCTCCTGGGCAGACTGACAGATGCAAAGACAGGAACAAGCCAGGGTCATGTTGGCGCCGGAAGAGCCGACCGTGTGTGGCGTGGGAAATTGAC	211M	52-X-C,80-X-T,128-X-C	682	741	963	1	NA	53	NA	90	963	838	NA	791	NA	absent	Absent	0	0	0	0	0	0	0	0	NA	NA
10142754	T	A	c.340+567T>A	NA	-0.253768	0.875787	NA	NA	NA	Intermediate	exon 1p	1/2	NA	NA	NA	3	INTRONIC	NA	NA	CCDS2597.1	NA	CACCCCACGTGTATTTTCCCCTCAAAGAAAAGCTGCATCCTTAACACCCCAACTGTTCAGTCCTCATGACTCCAGTGGGTCAGTTCTGCGTAGTCCCTGCCCTCGTGGAGAACACATTCCTCCTGGGCAGACTGACAGATGCAAAGACAGGAACAAGCCAGGGTCATGTTGGCGCCGGAAGAGCCGACCGTGTGTGGCGTGGGAAATTGAC	211M	52-X-A,80-X-T,128-X-C	513	977	981	1	NA	127	NA	186	981	1061	NA	863	NA	absent	Absent	0	0	0	0	0	0	0	0	NA	NA
10142754	T	G	c.340+567T>G	NA	0.0369803	0.975876	NA	NA	NA	Neutral	exon 1p	1/2	NA	NA	NA	3	INTRONIC	NA	NA	CCDS2597.1	NA	CACCCCACGTGTATTTTCCCCTCAAAGAAAAGCTGCATCCTTAACACCCCAGCTGTTCAGTCCTCATGACTCCAGTGGGTCAGTTCTGCGTAGTCCCTGCCCTCGTGGAGAACACATTCCTCCTGGGCAGACTGACAGATGCAAAGACAGGAACAAGCCAGGGTCATGTTGGCGCCGGAAGAGCCGACCGTGTGTGGCGTGGGAAATTGAC	211M	52-X-G,80-X-T,128-X-C	579	693	1060	1	NA	50	NA	79	1060	1073	NA	1006	NA	absent	Absent	0	0	0	0	0	0	0	0	NA	NA
10142755	C	A	c.340+568C>A	NA	-0.541815	0.144745	NA	NA	NA	Intermediate	exon 1p	1/2	NA	NA	NA	3	INTRONIC	NA	NA	CCDS2597.1	NA	CACCCCACGTGTATTTTCCCCTCAAAGAAAAGCTGCATCCTTAACACCCCATATGTTCAGTCCTCATGACTCCAGTGGGTCAGTTCTGCGTAGTCCCTGCCCTCGTGGAGAACACATTCCTCCTGGGCAGACTGACAGATGCAAAGACAGGAACAAGCCAGGGTCATGTTGGCGCCGGAAGAGCCGACCGTGTGTGGCGTGGGAAATTGAC	211M	53-X-A,80-X-T,128-X-C	467	506	1080	2	NA	47	NA	102	1080	686	NA	618	NA	absent	Absent	0	0	0	0	0	0	0	0	NA	NA
10142755	C	T	c.340+568C>T	NA	-0.0720403	0.975876	NA	NA	NA	Neutral	exon 1p	1/2	NA	NA	NA	3	INTRONIC	NA	NA	CCDS2597.1	NA	CACCCCACGTGTATTTTCCCCTCAAAGAAAAGCTGCATCCTTAACACCCCATTTGTTCAGTCCTCATGACTCCAGTGGGTCAGTTCTGCGTAGTCCCTGCCCTCGTGGAGAACACATTCCTCCTGGGCAGACTGACAGATGCAAAGACAGGAACAAGCCAGGGTCATGTTGGCGCCGGAAGAGCCGACCGTGTGTGGCGTGGGAAATTGAC	211M	53-X-T,80-X-T,128-X-C	574	578	1207	1	NA	43	NA	83	1207	1152	NA	809	NA	absent	Absent	0	0	0	0	0	0	0	0	NA	NA
10142755	C	G	c.340+568C>G	NA	0.241967	0.983599	NA	NA	NA	Neutral	exon 1p	1/2	NA	NA	NA	3	INTRONIC	NA	NA	CCDS2597.1	NA	CACCCCACGTGTATTTTCCCCTCAAAGAAAAGCTGCATCCTTAACACCCCATGTGTTCAGTCCTCATGACTCCAGTGGGTCAGTTCTGCGTAGTCCCTGCCCTCGTGGAGAACACATTCCTCCTGGGCAGACTGACAGATGCAAAGACAGGAACAAGCCAGGGTCATGTTGGCGCCGGAAGAGCCGACCGTGTGTGGCGTGGGAAATTGAC	211M	53-X-G,80-X-T,128-X-C	544	863	1344	1	NA	51	NA	91	1344	1239	NA	883	NA	absent	Absent	0	0	0	0	0	0	0	0	NA	NA
10142756	T	C	c.340+569T>C	NA	-0.0199693	0.975876	NA	NA	NA	Neutral	exon 1p	1/2	NA	NA	NA	3	INTRONIC	NA	NA	CCDS2597.1	NA	CACCCCACGTGTATTTTCCCCTCAAAGAAAAGCTGCATCCTTAACACCCCATCCGTTCAGTCCTCATGACTCCAGTGGGTCAGTTCTGCGTAGTCCCTGCCCTCGTGGAGAACACATTCCTCCTGGGCAGACTGACAGATGCAAAGACAGGAACAAGCCAGGGTCATGTTGGCGCCGGAAGAGCCGACCGTGTGTGGCGTGGGAAATTGAC	211M	54-X-C,80-X-T,128-X-C	427	527	726	1	NA	52	NA	64	726	779	NA	686	NA	absent	Absent	0	0	0	0	0	0	0	0	NA	NA
10142756	T	G	c.340+569T>G	NA	0.0822694	0.975876	NA	NA	NA	Neutral	exon 1p	1/2	NA	NA	NA	3	INTRONIC	NA	NA	CCDS2597.1	NA	CACCCCACGTGTATTTTCCCCTCAAAGAAAAGCTGCATCCTTAACACCCCATCGGTTCAGTCCTCATGACTCCAGTGGGTCAGTTCTGCGTAGTCCCTGCCCTCGTGGAGAACACATTCCTCCTGGGCAGACTGACAGATGCAAAGACAGGAACAAGCCAGGGTCATGTTGGCGCCGGAAGAGCCGACCGTGTGTGGCGTGGGAAATTGAC	211M	54-X-G,80-X-T,128-X-C	564	913	1102	1	NA	69	NA	101	1102	1080	NA	778	NA	absent	Absent	0	0	0	0	0	0	0	0	NA	NA
10142757	G	A	c.340+570G>A	NA	-0.66713	0.0215798	NA	NA	NA	Intermediate	exon 1p	1/2	NA	NA	NA	3	INTRONIC	NA	NA	CCDS2597.1	NA	CACCCCACGTGTATTTTCCCCTCAAAGAAAAGCTGCATCCTTAACACCCCATCTATTCAGTCCTCATGACTCCAGTGGGTCAGTTCTGCGTAGTCCCTGCCCTCGTGGAGAACACATTCCTCCTGGGCAGACTGACAGATGCAAAGACAGGAACAAGCCAGGGTCATGTTGGCGCCGGAAGAGCCGACCGTGTGTGGCGTGGGAAATTGAC	211M	55-X-A,80-X-T,128-X-C	401	288	490	1	NA	35	NA	53	490	452	NA	401	NA	absent	Absent	0	0	0	0	0	0	0	0	NA	NA
10142757	G	T	c.340+570G>T	NA	-0.259748	0.875787	NA	NA	NA	Intermediate	exon 1p	1/2	NA	NA	NA	3	INTRONIC	NA	NA	CCDS2597.1	NA	CACCCCACGTGTATTTTCCCCTCAAAGAAAAGCTGCATCCTTAACACCCCATCTTTTCAGTCCTCATGACTCCAGTGGGTCAGTTCTGCGTAGTCCCTGCCCTCGTGGAGAACACATTCCTCCTGGGCAGACTGACAGATGCAAAGACAGGAACAAGCCAGGGTCATGTTGGCGCCGGAAGAGCCGACCGTGTGTGGCGTGGGAAATTGAC	211M	55-X-T,80-X-T,128-X-C	437	510	876	1	NA	31	NA	69	876	637	NA	649	NA	absent	Absent	0	0	0	0	0	0	0	0	NA	NA
10142758	T	A	c.340+571T>A	NA	-0.179078	0.913908	NA	NA	NA	Neutral	exon 1p	1/2	NA	NA	NA	3	INTRONIC	NA	NA	CCDS2597.1	NA	CACCCCACGTGTATTTTCCCCTCAAAGAAAAGCTGCATCCTTAACACCCCATCTGATCAGTCCTCATGACTCCAGTGGGTCAGTTCTGCGTAGTCCCTGCCCTCGTGGAGAACACATTCCTCCTGGGCAGACTGACAGATGCAAAGACAGGAACAAGCCAGGGTCATGTTGGCGCCGGAAGAGCCGACCGTGTGTGGCGTGGGAAATTGAC	211M	56-X-A,80-X-T,128-X-C	362	536	828	1	NA	71	NA	80	828	651	NA	626	NA	absent	Absent	0	0	0	0	0	0	0	0	NA	NA
10142758	T	G	c.340+571T>G	NA	0.0756715	0.975876	NA	NA	NA	Neutral	exon 1p	1/2	NA	NA	NA	3	INTRONIC	NA	NA	CCDS2597.1	NA	CACCCCACGTGTATTTTCCCCTCAAAGAAAAGCTGCATCCTTAACACCCCATCTGGTCAGTCCTCATGACTCCAGTGGGTCAGTTCTGCGTAGTCCCTGCCCTCGTGGAGAACACATTCCTCCTGGGCAGACTGACAGATGCAAAGACAGGAACAAGCCAGGGTCATGTTGGCGCCGGAAGAGCCGACCGTGTGTGGCGTGGGAAATTGAC	211M	56-X-G,80-X-T,128-X-C	718	1274	1371	1	NA	81	NA	120	1371	1160	NA	1053	NA	absent	Absent	0	0	0	0	0	0	0	0	NA	NA
10142758	T	C	c.340+571T>C	NA	0.283957	0.983599	NA	NA	NA	Neutral	exon 1p	1/2	NA	NA	NA	3	INTRONIC	NA	NA	CCDS2597.1	NA	CACCCCACGTGTATTTTCCCCTCAAAGAAAAGCTGCATCCTTAACACCCCATCTGCTCAGTCCTCATGACTCCAGTGGGTCAGTTCTGCGTAGTCCCTGCCCTCGTGGAGAACACATTCCTCCTGGGCAGACTGACAGATGCAAAGACAGGAACAAGCCAGGGTCATGTTGGCGCCGGAAGAGCCGACCGTGTGTGGCGTGGGAAATTGAC	211M	56-X-C,80-X-T,128-X-C	440	743	857	1	NA	51	NA	52	857	705	NA	657	NA	absent	Absent	0	0	0	0	0	0	0	0	NA	NA
10142759	T	G	c.340+572T>G	NA	-0.0391544	0.975876	NA	NA	NA	Neutral	exon 1p	1/2	NA	NA	NA	3	INTRONIC	NA	NA	CCDS2597.1	NA	CACCCCACGTGTATTTTCCCCTCAAAGAAAAGCTGCATCCTTAACACCCCATCTGTGCAGTCCTCATGACTCCAGTGGGTCAGTTCTGCGTAGTCCCTGCCCTCGTGGAGAACACATTCCTCCTGGGCAGACTGACAGATGCAAAGACAGGAACAAGCCAGGGTCATGTTGGCGCCGGAAGAGCCGACCGTGTGTGGCGTGGGAAATTGAC	211M	57-X-G,80-X-T,128-X-C	612	799	1006	2	NA	47	NA	88	1006	986	NA	741	NA	absent	Absent	0	0	0	0	0	0	0	0	NA	NA
10142759	T	A	c.340+572T>A	NA	0.00598397	0.975876	NA	NA	NA	Neutral	exon 1p	1/2	NA	NA	NA	3	INTRONIC	NA	NA	CCDS2597.1	NA	CACCCCACGTGTATTTTCCCCTCAAAGAAAAGCTGCATCCTTAACACCCCATCTGTACAGTCCTCATGACTCCAGTGGGTCAGTTCTGCGTAGTCCCTGCCCTCGTGGAGAACACATTCCTCCTGGGCAGACTGACAGATGCAAAGACAGGAACAAGCCAGGGTCATGTTGGCGCCGGAAGAGCCGACCGTGTGTGGCGTGGGAAATTGAC	211M	57-X-A,80-X-T,128-X-C	536	833	1123	1	NA	66	NA	98	1123	982	NA	876	NA	absent	Absent	0	0	0	0	0	0	0	0	NA	NA
10142759	T	C	c.340+572T>C	NA	0.103062	0.975876	NA	NA	NA	Neutral	exon 1p	1/2	NA	NA	NA	3	INTRONIC	NA	NA	CCDS2597.1	NA	CACCCCACGTGTATTTTCCCCTCAAAGAAAAGCTGCATCCTTAACACCCCATCTGTCCAGTCCTCATGACTCCAGTGGGTCAGTTCTGCGTAGTCCCTGCCCTCGTGGAGAACACATTCCTCCTGGGCAGACTGACAGATGCAAAGACAGGAACAAGCCAGGGTCATGTTGGCGCCGGAAGAGCCGACCGTGTGTGGCGTGGGAAATTGAC	211M	57-X-C,80-X-T,128-X-C	543	775	1150	1	NA	37	NA	87	1150	1086	NA	1014	NA	absent	Absent	0	0	0	0	0	0	0	0	NA	NA
10142760	C	G	c.340+573C>G	NA	-0.0491265	0.975876	NA	NA	NA	Neutral	exon 1p	1/2	NA	NA	NA	3	INTRONIC	NA	NA	CCDS2597.1	NA	CACCCCACGTGTATTTTCCCCTCAAAGAAAAGCTGCATCCTTAACACCCCATCTGTTGAGTCCTCATGACTCCAGTGGGTCAGTTCTGCGTAGTCCCTGCCCTCGTGGAGAACACATTCCTCCTGGGCAGACTGACAGATGCAAAGACAGGAACAAGCCAGGGTCATGTTGGCGCCGGAAGAGCCGACCGTGTGTGGCGTGGGAAATTGAC	211M	58-X-G,80-X-T,128-X-C	564	709	1117	1	NA	48	NA	86	1117	987	NA	839	NA	absent	Absent	0	0	0	0	0	0	0	0	NA	NA
10142760	C	T	c.340+573C>T	NA	0.0561433	0.975876	NA	NA	NA	Neutral	exon 1p	1/2	NA	NA	NA	3	INTRONIC	NA	NA	CCDS2597.1	NA	CACCCCACGTGTATTTTCCCCTCAAAGAAAAGCTGCATCCTTAACACCCCATCTGTTTAGTCCTCATGACTCCAGTGGGTCAGTTCTGCGTAGTCCCTGCCCTCGTGGAGAACACATTCCTCCTGGGCAGACTGACAGATGCAAAGACAGGAACAAGCCAGGGTCATGTTGGCGCCGGAAGAGCCGACCGTGTGTGGCGTGGGAAATTGAC	211M	58-X-T,80-X-T,128-X-C	576	809	1049	2	NA	77	NA	79	1049	939	NA	917	NA	absent	Absent	0	0	0	0	0	0	0	0	NA	NA
10142760	C	A	c.340+573C>A	NA	0.088213	0.975876	NA	NA	NA	Neutral	exon 1p	1/2	NA	NA	NA	3	INTRONIC	NA	NA	CCDS2597.1	NA	CACCCCACGTGTATTTTCCCCTCAAAGAAAAGCTGCATCCTTAACACCCCATCTGTTAAGTCCTCATGACTCCAGTGGGTCAGTTCTGCGTAGTCCCTGCCCTCGTGGAGAACACATTCCTCCTGGGCAGACTGACAGATGCAAAGACAGGAACAAGCCAGGGTCATGTTGGCGCCGGAAGAGCCGACCGTGTGTGGCGTGGGAAATTGAC	211M	58-X-A,80-X-T,128-X-C	422	618	835	1	NA	62	NA	73	835	870	NA	599	NA	absent	Absent	0	0	0	0	0	0	0	0	NA	NA
10142761	A	G	c.340+574A>G	NA	-0.145994	0.928855	NA	NA	NA	Neutral	exon 1p	1/2	NA	NA	NA	3	INTRONIC	NA	NA	CCDS2597.1	NA	CACCCCACGTGTATTTTCCCCTCAAAGAAAAGCTGCATCCTTAACACCCCATCTGTTCGGTCCTCATGACTCCAGTGGGTCAGTTCTGCGTAGTCCCTGCCCTCGTGGAGAACACATTCCTCCTGGGCAGACTGACAGATGCAAAGACAGGAACAAGCCAGGGTCATGTTGGCGCCGGAAGAGCCGACCGTGTGTGGCGTGGGAAATTGAC	211M	59-X-G,80-X-T,128-X-C	390	521	563	2	NA	39	NA	61	563	576	NA	551	NA	absent	Absent	0	0	0	0	0	0	0	0	NA	NA
10142761	A	T	c.340+574A>T	NA	-0.00590559	0.975876	NA	NA	NA	Neutral	exon 1p	1/2	NA	NA	NA	3	INTRONIC	NA	NA	CCDS2597.1	NA	CACCCCACGTGTATTTTCCCCTCAAAGAAAAGCTGCATCCTTAACACCCCATCTGTTCTGTCCTCATGACTCCAGTGGGTCAGTTCTGCGTAGTCCCTGCCCTCGTGGAGAACACATTCCTCCTGGGCAGACTGACAGATGCAAAGACAGGAACAAGCCAGGGTCATGTTGGCGCCGGAAGAGCCGACCGTGTGTGGCGTGGGAAATTGAC	211M	59-X-T,80-X-T,128-X-C	811	1186	1437	1	NA	83	NA	99	1437	1037	NA	1037	NA	Uncertain significance	Uncertain / Conflicting	0	0	0	0	0	0	0	0	NA	NA
10142761	A	C	c.340+574A>C	NA	0.0851911	0.975876	NA	NA	NA	Neutral	exon 1p	1/2	NA	NA	NA	3	INTRONIC	NA	NA	CCDS2597.1	NA	CACCCCACGTGTATTTTCCCCTCAAAGAAAAGCTGCATCCTTAACACCCCATCTGTTCCGTCCTCATGACTCCAGTGGGTCAGTTCTGCGTAGTCCCTGCCCTCGTGGAGAACACATTCCTCCTGGGCAGACTGACAGATGCAAAGACAGGAACAAGCCAGGGTCATGTTGGCGCCGGAAGAGCCGACCGTGTGTGGCGTGGGAAATTGAC	211M	59-X-C,80-X-T,128-X-C	302	540	522	1	NA	35	NA	50	522	486	NA	480	NA	absent	Absent	0	0	0	0	0	0	0	0	NA	NA
10142762	G	T	c.340+575G>T	NA	-0.28246	0.875787	NA	NA	NA	Intermediate	exon 1p	1/2	NA	NA	NA	3	INTRONIC	NA	NA	CCDS2597.1	NA	CACCCCACGTGTATTTTCCCCTCAAAGAAAAGCTGCATCCTTAACACCCCATCTGTTCATTCCTCATGACTCCAGTGGGTCAGTTCTGCGTAGTCCCTGCCCTCGTGGAGAACACATTCCTCCTGGGCAGACTGACAGATGCAAAGACAGGAACAAGCCAGGGTCATGTTGGCGCCGGAAGAGCCGACCGTGTGTGGCGTGGGAAATTGAC	211M	60-X-T,80-X-T,128-X-C	629	793	1294	1	NA	57	NA	121	1294	1002	NA	892	NA	Uncertain significance	Uncertain / Conflicting	0	0	0	0	0	0	0	0	NA	NA
10142762	G	A	c.340+575G>A	NA	0.0763239	0.975876	NA	NA	NA	Neutral	exon 1p	1/2	NA	NA	NA	3	INTRONIC	NA	NA	CCDS2597.1	NA	CACCCCACGTGTATTTTCCCCTCAAAGAAAAGCTGCATCCTTAACACCCCATCTGTTCAATCCTCATGACTCCAGTGGGTCAGTTCTGCGTAGTCCCTGCCCTCGTGGAGAACACATTCCTCCTGGGCAGACTGACAGATGCAAAGACAGGAACAAGCCAGGGTCATGTTGGCGCCGGAAGAGCCGACCGTGTGTGGCGTGGGAAATTGAC	211M	60-X-A,80-X-T,128-X-C	492	819	943	1	NA	53	NA	83	943	856	NA	638	NA	absent	Absent	0	0	0	0	0	0	0	0	NA	NA
10142762	G	C	c.340+575G>C	NA	0.105482	0.975876	NA	NA	NA	Neutral	exon 1p	1/2	NA	NA	NA	3	INTRONIC	NA	NA	CCDS2597.1	NA	CACCCCACGTGTATTTTCCCCTCAAAGAAAAGCTGCATCCTTAACACCCCATCTGTTCACTCCTCATGACTCCAGTGGGTCAGTTCTGCGTAGTCCCTGCCCTCGTGGAGAACACATTCCTCCTGGGCAGACTGACAGATGCAAAGACAGGAACAAGCCAGGGTCATGTTGGCGCCGGAAGAGCCGACCGTGTGTGGCGTGGGAAATTGAC	211M	60-X-C,80-X-T,128-X-C	665	1196	1308	2	NA	79	NA	99	1308	984	NA	849	NA	absent	Absent	0	0	0	0	0	0	0	0	NA	NA
10142763	T	G	c.340+576T>G	NA	-0.222862	0.875787	NA	NA	NA	Neutral	exon 1p	1/2	NA	NA	NA	3	INTRONIC	NA	NA	CCDS2597.1	NA	CACCCCACGTGTATTTTCCCCTCAAAGAAAAGCTGCATCCTTAACACCCCATCTGTTCAGGCCTCATGACTCCAGTGGGTCAGTTCTGCGTAGTCCCTGCCCTCGTGGAGAACACATTCCTCCTGGGCAGACTGACAGATGCAAAGACAGGAACAAGCCAGGGTCATGTTGGCGCCGGAAGAGCCGACCGTGTGTGGCGTGGGAAATTGAC	211M	61-X-G,80-X-T,128-X-C	1307	2202	958	5	NA	191	NA	371	958	2497	NA	2049	NA	absent	Absent	0	0	0	0	0	0	0	0	NA	NA
10142763	T	A	c.340+576T>A	NA	-0.0791017	0.975876	NA	NA	NA	Neutral	exon 1p	1/2	NA	NA	NA	3	INTRONIC	NA	NA	CCDS2597.1	NA	CACCCCACGTGTATTTTCCCCTCAAAGAAAAGCTGCATCCTTAACACCCCATCTGTTCAGACCTCATGACTCCAGTGGGTCAGTTCTGCGTAGTCCCTGCCCTCGTGGAGAACACATTCCTCCTGGGCAGACTGACAGATGCAAAGACAGGAACAAGCCAGGGTCATGTTGGCGCCGGAAGAGCCGACCGTGTGTGGCGTGGGAAATTGAC	211M	61-X-A,80-X-T,128-X-C	516	628	982	1	NA	44	NA	78	982	887	NA	704	NA	absent	Absent	0	0	0	0	0	0	0	0	NA	NA
10142763	T	C	c.340+576T>C	NA	0.382897	0.994707	NA	NA	NA	Neutral	exon 1p	1/2	NA	NA	NA	3	INTRONIC	NA	NA	CCDS2597.1	NA	CACCCCACGTGTATTTTCCCCTCAAAGAAAAGCTGCATCCTTAACACCCCATCTGTTCAGCCCTCATGACTCCAGTGGGTCAGTTCTGCGTAGTCCCTGCCCTCGTGGAGAACACATTCCTCCTGGGCAGACTGACAGATGCAAAGACAGGAACAAGCCAGGGTCATGTTGGCGCCGGAAGAGCCGACCGTGTGTGGCGTGGGAAATTGAC	211M	61-X-C,80-X-T,128-X-C	456	1022	678	2	NA	34	NA	60	678	703	NA	593	NA	Uncertain significance	Uncertain / Conflicting	0	0	0	0	0	0	0	0	NA	NA
10142764	C	A	c.340+577C>A	NA	-0.129692	0.975876	NA	NA	NA	Neutral	exon 1p	1/2	NA	NA	NA	3	INTRONIC	NA	NA	CCDS2597.1	NA	CACCCCACGTGTATTTTCCCCTCAAAGAAAAGCTGCATCCTTAACACCCCATCTGTTCAGTACTCATGACTCCAGTGGGTCAGTTCTGCGTAGTCCCTGCCCTCGTGGAGAACACATTCCTCCTGGGCAGACTGACAGATGCAAAGACAGGAACAAGCCAGGGTCATGTTGGCGCCGGAAGAGCCGACCGTGTGTGGCGTGGGAAATTGAC	211M	62-X-A,80-X-T,128-X-C	676	828	1272	1	NA	58	NA	88	1272	927	NA	898	NA	absent	Absent	0	0	0	0	0	0	0	0	NA	NA
10142764	C	T	c.340+577C>T	NA	0.0014231	0.975876	NA	NA	NA	Neutral	exon 1p	1/2	NA	NA	NA	3	INTRONIC	NA	NA	CCDS2597.1	NA	CACCCCACGTGTATTTTCCCCTCAAAGAAAAGCTGCATCCTTAACACCCCATCTGTTCAGTTCTCATGACTCCAGTGGGTCAGTTCTGCGTAGTCCCTGCCCTCGTGGAGAACACATTCCTCCTGGGCAGACTGACAGATGCAAAGACAGGAACAAGCCAGGGTCATGTTGGCGCCGGAAGAGCCGACCGTGTGTGGCGTGGGAAATTGAC	211M	62-X-T,80-X-T,128-X-C	719	1042	1147	1	NA	56	NA	90	1147	961	NA	856	NA	Uncertain significance	Uncertain / Conflicting	0	0	0	0	0	0	0	0	NA	NA
10142764	C	G	c.340+577C>G	NA	0.322748	0.989348	NA	NA	NA	Neutral	exon 1p	1/2	NA	NA	NA	3	INTRONIC	NA	NA	CCDS2597.1	NA	CACCCCACGTGTATTTTCCCCTCAAAGAAAAGCTGCATCCTTAACACCCCATCTGTTCAGTGCTCATGACTCCAGTGGGTCAGTTCTGCGTAGTCCCTGCCCTCGTGGAGAACACATTCCTCCTGGGCAGACTGACAGATGCAAAGACAGGAACAAGCCAGGGTCATGTTGGCGCCGGAAGAGCCGACCGTGTGTGGCGTGGGAAATTGAC	211M	62-X-G,80-X-T,128-X-C	469	875	822	1	NA	50	NA	59	822	764	NA	566	NA	Uncertain significance	Uncertain / Conflicting	0	0	0	0	0	0	0	0	NA	NA
10142765	C	A	c.340+578C>A	NA	-0.216869	0.875787	NA	NA	NA	Neutral	exon 1p	1/2	NA	NA	NA	3	INTRONIC	NA	NA	CCDS2597.1	NA	CACCCCACGTGTATTTTCCCCTCAAAGAAAAGCTGCATCCTTAACACCCCATCTGTTCAGTCATCATGACTCCAGTGGGTCAGTTCTGCGTAGTCCCTGCCCTCGTGGAGAACACATTCCTCCTGGGCAGACTGACAGATGCAAAGACAGGAACAAGCCAGGGTCATGTTGGCGCCGGAAGAGCCGACCGTGTGTGGCGTGGGAAATTGAC	211M	63-X-A,80-X-T,128-X-C	610	767	1133	2	NA	66	NA	107	1133	973	NA	856	NA	absent	Absent	0	0	0	0	0	0	0	0	NA	NA
10142765	C	T	c.340+578C>T	NA	-0.0249817	0.975876	NA	NA	NA	Neutral	exon 1p	1/2	NA	NA	NA	3	INTRONIC	NA	NA	CCDS2597.1	NA	CACCCCACGTGTATTTTCCCCTCAAAGAAAAGCTGCATCCTTAACACCCCATCTGTTCAGTCTTCATGACTCCAGTGGGTCAGTTCTGCGTAGTCCCTGCCCTCGTGGAGAACACATTCCTCCTGGGCAGACTGACAGATGCAAAGACAGGAACAAGCCAGGGTCATGTTGGCGCCGGAAGAGCCGACCGTGTGTGGCGTGGGAAATTGAC	211M	63-X-T,80-X-T,128-X-C	599	871	1097	3	NA	54	NA	104	1097	1067	NA	978	NA	Likely benign	Benign / Likely benign	0	0	0	0	0	0	0	0	NA	NA
10142765	C	G	c.340+578C>G	NA	0.104429	0.975876	NA	NA	NA	Neutral	exon 1p	1/2	NA	NA	NA	3	INTRONIC	NA	NA	CCDS2597.1	NA	CACCCCACGTGTATTTTCCCCTCAAAGAAAAGCTGCATCCTTAACACCCCATCTGTTCAGTCGTCATGACTCCAGTGGGTCAGTTCTGCGTAGTCCCTGCCCTCGTGGAGAACACATTCCTCCTGGGCAGACTGACAGATGCAAAGACAGGAACAAGCCAGGGTCATGTTGGCGCCGGAAGAGCCGACCGTGTGTGGCGTGGGAAATTGAC	211M	63-X-G,80-X-T,128-X-C	580	951	1093	2	NA	52	NA	88	1093	958	NA	845	NA	absent	Absent	0	0	0	0	0	0	0	0	NA	NA
10142766	T	A	c.340+579T>A	NA	0.145947	0.983599	NA	NA	NA	Neutral	exon 1p	1/2	NA	NA	NA	3	INTRONIC	NA	NA	CCDS2597.1	NA	CACCCCACGTGTATTTTCCCCTCAAAGAAAAGCTGCATCCTTAACACCCCATCTGTTCAGTCCACATGACTCCAGTGGGTCAGTTCTGCGTAGTCCCTGCCCTCGTGGAGAACACATTCCTCCTGGGCAGACTGACAGATGCAAAGACAGGAACAAGCCAGGGTCATGTTGGCGCCGGAAGAGCCGACCGTGTGTGGCGTGGGAAATTGAC	211M	64-X-A,80-X-T,128-X-C	537	847	896	2	NA	69	NA	79	896	947	NA	761	NA	absent	Absent	0	0	0	0	0	0	0	0	NA	NA
10142766	T	G	c.340+579T>G	NA	0.178132	0.983599	NA	NA	NA	Neutral	exon 1p	1/2	NA	NA	NA	3	INTRONIC	NA	NA	CCDS2597.1	NA	CACCCCACGTGTATTTTCCCCTCAAAGAAAAGCTGCATCCTTAACACCCCATCTGTTCAGTCCGCATGACTCCAGTGGGTCAGTTCTGCGTAGTCCCTGCCCTCGTGGAGAACACATTCCTCCTGGGCAGACTGACAGATGCAAAGACAGGAACAAGCCAGGGTCATGTTGGCGCCGGAAGAGCCGACCGTGTGTGGCGTGGGAAATTGAC	211M	64-X-G,80-X-T,128-X-C	749	1053	1298	1	NA	52	NA	96	1298	1350	NA	1207	NA	absent	Absent	0	0	0	0	0	0	0	0	NA	NA
10142766	T	C	c.340+579T>C	NA	0.218898	0.983599	NA	NA	NA	Neutral	exon 1p	1/2	NA	NA	NA	3	INTRONIC	NA	NA	CCDS2597.1	NA	CACCCCACGTGTATTTTCCCCTCAAAGAAAAGCTGCATCCTTAACACCCCATCTGTTCAGTCCCCATGACTCCAGTGGGTCAGTTCTGCGTAGTCCCTGCCCTCGTGGAGAACACATTCCTCCTGGGCAGACTGACAGATGCAAAGACAGGAACAAGCCAGGGTCATGTTGGCGCCGGAAGAGCCGACCGTGTGTGGCGTGGGAAATTGAC	211M	64-X-C,80-X-T,128-X-C	651	899	931	2	NA	57	NA	74	931	1121	NA	977	NA	absent	Absent	0	0	0	0	0	0	0	0	NA	NA
10142767	C	T	c.340+580C>T	NA	-0.24539	0.875787	NA	NA	NA	Intermediate	exon 1p	1/2	NA	NA	NA	3	INTRONIC	NA	NA	CCDS2597.1	NA	CACCCCACGTGTATTTTCCCCTCAAAGAAAAGCTGCATCCTTAACACCCCATCTGTTCAGTCCTTATGACTCCAGTGGGTCAGTTCTGCGTAGTCCCTGCCCTCGTGGAGAACACATTCCTCCTGGGCAGACTGACAGATGCAAAGACAGGAACAAGCCAGGGTCATGTTGGCGCCGGAAGAGCCGACCGTGTGTGGCGTGGGAAATTGAC	211M	65-X-T,80-X-T,128-X-C	491	523	918	1	NA	28	NA	66	918	681	NA	636	NA	absent	Absent	0	0	0	0	0	0	0	0	NA	NA
10142767	C	A	c.340+580C>A	NA	-0.232818	0.875787	NA	NA	NA	Intermediate	exon 1p	1/2	NA	NA	NA	3	INTRONIC	NA	NA	CCDS2597.1	NA	CACCCCACGTGTATTTTCCCCTCAAAGAAAAGCTGCATCCTTAACACCCCATCTGTTCAGTCCTAATGACTCCAGTGGGTCAGTTCTGCGTAGTCCCTGCCCTCGTGGAGAACACATTCCTCCTGGGCAGACTGACAGATGCAAAGACAGGAACAAGCCAGGGTCATGTTGGCGCCGGAAGAGCCGACCGTGTGTGGCGTGGGAAATTGAC	211M	65-X-A,80-X-T,128-X-C	631	692	1265	3	NA	52	NA	101	1265	1030	NA	841	NA	absent	Absent	0	0	0	0	0	0	0	0	NA	NA
10142767	C	G	c.340+580C>G	NA	-0.165668	0.913908	NA	NA	NA	Neutral	exon 1p	1/2	NA	NA	NA	3	INTRONIC	NA	NA	CCDS2597.1	NA	CACCCCACGTGTATTTTCCCCTCAAAGAAAAGCTGCATCCTTAACACCCCATCTGTTCAGTCCTGATGACTCCAGTGGGTCAGTTCTGCGTAGTCCCTGCCCTCGTGGAGAACACATTCCTCCTGGGCAGACTGACAGATGCAAAGACAGGAACAAGCCAGGGTCATGTTGGCGCCGGAAGAGCCGACCGTGTGTGGCGTGGGAAATTGAC	211M	65-X-G,80-X-T,128-X-C	723	885	1433	2	NA	58	NA	107	1433	1073	NA	895	NA	absent	Absent	0	0	0	0	0	0	0	0	NA	NA
10142768	A	C	c.340+581A>C	NA	-0.0709314	0.975876	NA	NA	NA	Neutral	exon 1p	1/2	NA	NA	NA	3	INTRONIC	NA	NA	CCDS2597.1	NA	CACCCCACGTGTATTTTCCCCTCAAAGAAAAGCTGCATCCTTAACACCCCATCTGTTCAGTCCTCCTGACTCCAGTGGGTCAGTTCTGCGTAGTCCCTGCCCTCGTGGAGAACACATTCCTCCTGGGCAGACTGACAGATGCAAAGACAGGAACAAGCCAGGGTCATGTTGGCGCCGGAAGAGCCGACCGTGTGTGGCGTGGGAAATTGAC	211M	66-X-C,80-X-T,128-X-C	617	758	1168	1	NA	47	NA	99	1168	1128	NA	964	NA	Uncertain significance	Uncertain / Conflicting	0	0	0	0	0	0	0	0	NA	NA
10142768	A	T	c.340+581A>T	NA	0.119178	0.975876	NA	NA	NA	Neutral	exon 1p	1/2	NA	NA	NA	3	INTRONIC	NA	NA	CCDS2597.1	NA	CACCCCACGTGTATTTTCCCCTCAAAGAAAAGCTGCATCCTTAACACCCCATCTGTTCAGTCCTCTTGACTCCAGTGGGTCAGTTCTGCGTAGTCCCTGCCCTCGTGGAGAACACATTCCTCCTGGGCAGACTGACAGATGCAAAGACAGGAACAAGCCAGGGTCATGTTGGCGCCGGAAGAGCCGACCGTGTGTGGCGTGGGAAATTGAC	211M	66-X-T,80-X-T,128-X-C	677	1041	1138	1	NA	58	NA	112	1138	1327	NA	1104	NA	absent	Absent	0	0	0	0	0	0	0	0	NA	NA
10142768	A	G	c.340+581A>G	NA	0.185945	0.983599	NA	NA	NA	Neutral	exon 1p	1/2	NA	NA	NA	3	INTRONIC	NA	NA	CCDS2597.1	NA	CACCCCACGTGTATTTTCCCCTCAAAGAAAAGCTGCATCCTTAACACCCCATCTGTTCAGTCCTCGTGACTCCAGTGGGTCAGTTCTGCGTAGTCCCTGCCCTCGTGGAGAACACATTCCTCCTGGGCAGACTGACAGATGCAAAGACAGGAACAAGCCAGGGTCATGTTGGCGCCGGAAGAGCCGACCGTGTGTGGCGTGGGAAATTGAC	211M	66-X-G,80-X-T,128-X-C	553	903	888	2	NA	39	NA	92	888	1126	NA	1005	NA	Uncertain significance	Uncertain / Conflicting	0	0	0	0	0	0	0	0	NA	NA
10142769	T	G	c.340+582T>G	NA	-0.170363	0.913908	NA	NA	NA	Neutral	exon 1p	1/2	NA	NA	NA	3	INTRONIC	NA	NA	CCDS2597.1	NA	CACCCCACGTGTATTTTCCCCTCAAAGAAAAGCTGCATCCTTAACACCCCATCTGTTCAGTCCTCAGGACTCCAGTGGGTCAGTTCTGCGTAGTCCCTGCCCTCGTGGAGAACACATTCCTCCTGGGCAGACTGACAGATGCAAAGACAGGAACAAGCCAGGGTCATGTTGGCGCCGGAAGAGCCGACCGTGTGTGGCGTGGGAAATTGAC	211M	67-X-G,80-X-T,128-X-C	1180	1419	1721	1	NA	103	NA	184	1721	1866	NA	1575	NA	absent	Absent	0	0	0	0	0	0	0	0	NA	NA
10142769	T	A	c.340+582T>A	NA	-0.154801	0.913908	NA	NA	NA	Neutral	exon 1p	1/2	NA	NA	NA	3	INTRONIC	NA	NA	CCDS2597.1	NA	CACCCCACGTGTATTTTCCCCTCAAAGAAAAGCTGCATCCTTAACACCCCATCTGTTCAGTCCTCAAGACTCCAGTGGGTCAGTTCTGCGTAGTCCCTGCCCTCGTGGAGAACACATTCCTCCTGGGCAGACTGACAGATGCAAAGACAGGAACAAGCCAGGGTCATGTTGGCGCCGGAAGAGCCGACCGTGTGTGGCGTGGGAAATTGAC	211M	67-X-A,80-X-T,128-X-C	804	1117	1554	1	NA	82	NA	131	1554	1175	NA	1262	NA	absent	Absent	0	0	0	0	0	0	0	0	NA	NA
10142769	T	C	c.340+582T>C	NA	-0.0555505	0.975876	NA	NA	NA	Neutral	exon 1p	1/2	NA	NA	NA	3	INTRONIC	NA	NA	CCDS2597.1	NA	CACCCCACGTGTATTTTCCCCTCAAAGAAAAGCTGCATCCTTAACACCCCATCTGTTCAGTCCTCACGACTCCAGTGGGTCAGTTCTGCGTAGTCCCTGCCCTCGTGGAGAACACATTCCTCCTGGGCAGACTGACAGATGCAAAGACAGGAACAAGCCAGGGTCATGTTGGCGCCGGAAGAGCCGACCGTGTGTGGCGTGGGAAATTGAC	211M	67-X-C,80-X-T,128-X-C	520	657	944	2	NA	40	NA	85	944	962	NA	833	NA	absent	Absent	0	0	0	0	0	0	0	0	NA	NA
10142770	G	A	c.340+583G>A	NA	-0.360158	0.875787	NA	NA	NA	Intermediate	exon 1p	1/2	NA	NA	NA	3	INTRONIC	NA	NA	CCDS2597.1	NA	CACCCCACGTGTATTTTCCCCTCAAAGAAAAGCTGCATCCTTAACACCCCATCTGTTCAGTCCTCATAACTCCAGTGGGTCAGTTCTGCGTAGTCCCTGCCCTCGTGGAGAACACATTCCTCCTGGGCAGACTGACAGATGCAAAGACAGGAACAAGCCAGGGTCATGTTGGCGCCGGAAGAGCCGACCGTGTGTGGCGTGGGAAATTGAC	211M	68-X-A,80-X-T,128-X-C	555	593	841	1	NA	41	NA	75	841	658	NA	581	NA	absent	Absent	0	0	0	0	0	0	0	0	NA	NA
10142770	G	T	c.340+583G>T	NA	-0.0211982	0.975876	NA	NA	NA	Neutral	exon 1p	1/2	NA	NA	NA	3	INTRONIC	NA	NA	CCDS2597.1	NA	CACCCCACGTGTATTTTCCCCTCAAAGAAAAGCTGCATCCTTAACACCCCATCTGTTCAGTCCTCATTACTCCAGTGGGTCAGTTCTGCGTAGTCCCTGCCCTCGTGGAGAACACATTCCTCCTGGGCAGACTGACAGATGCAAAGACAGGAACAAGCCAGGGTCATGTTGGCGCCGGAAGAGCCGACCGTGTGTGGCGTGGGAAATTGAC	211M	68-X-T,80-X-T,128-X-C	854	1222	1556	1	NA	83	NA	129	1556	1352	NA	1405	NA	absent	Absent	0	0	0	0	0	0	0	0	NA	NA
10142770	G	C	c.340+583G>C	NA	0.028022	0.975876	NA	NA	NA	Neutral	exon 1p	1/2	NA	NA	NA	3	INTRONIC	NA	NA	CCDS2597.1	NA	CACCCCACGTGTATTTTCCCCTCAAAGAAAAGCTGCATCCTTAACACCCCATCTGTTCAGTCCTCATCACTCCAGTGGGTCAGTTCTGCGTAGTCCCTGCCCTCGTGGAGAACACATTCCTCCTGGGCAGACTGACAGATGCAAAGACAGGAACAAGCCAGGGTCATGTTGGCGCCGGAAGAGCCGACCGTGTGTGGCGTGGGAAATTGAC	211M	68-X-C,80-X-T,128-X-C	589	760	1191	1	NA	67	NA	97	1191	1207	NA	887	NA	Uncertain significance	Uncertain / Conflicting	0	0	0	0	0	0	0	0	NA	NA
10142771	A	T	c.340+584A>T	NA	-0.1494	0.928855	NA	NA	NA	Neutral	exon 1p	1/2	NA	NA	NA	3	INTRONIC	NA	NA	CCDS2597.1	NA	CACCCCACGTGTATTTTCCCCTCAAAGAAAAGCTGCATCCTTAACACCCCATCTGTTCAGTCCTCATGTCTCCAGTGGGTCAGTTCTGCGTAGTCCCTGCCCTCGTGGAGAACACATTCCTCCTGGGCAGACTGACAGATGCAAAGACAGGAACAAGCCAGGGTCATGTTGGCGCCGGAAGAGCCGACCGTGTGTGGCGTGGGAAATTGAC	211M	69-X-T,80-X-T,128-X-C	729	808	1165	3	NA	45	NA	113	1165	1280	NA	1004	NA	absent	Absent	0	0	0	0	0	0	0	0	NA	NA
10142771	A	C	c.340+584A>C	NA	-0.0733826	0.975876	NA	NA	NA	Neutral	exon 1p	1/2	NA	NA	NA	3	INTRONIC	NA	NA	CCDS2597.1	NA	CACCCCACGTGTATTTTCCCCTCAAAGAAAAGCTGCATCCTTAACACCCCATCTGTTCAGTCCTCATGCCTCCAGTGGGTCAGTTCTGCGTAGTCCCTGCCCTCGTGGAGAACACATTCCTCCTGGGCAGACTGACAGATGCAAAGACAGGAACAAGCCAGGGTCATGTTGGCGCCGGAAGAGCCGACCGTGTGTGGCGTGGGAAATTGAC	211M	69-X-C,80-X-T,128-X-C	714	909	1407	2	NA	70	NA	118	1407	1293	NA	1182	NA	absent	Absent	0	0	0	0	0	0	0	0	NA	NA
10142771	A	G	c.340+584A>G	NA	0.315054	0.989348	NA	NA	NA	Neutral	exon 1p	1/2	NA	NA	NA	3	INTRONIC	NA	NA	CCDS2597.1	NA	CACCCCACGTGTATTTTCCCCTCAAAGAAAAGCTGCATCCTTAACACCCCATCTGTTCAGTCCTCATGGCTCCAGTGGGTCAGTTCTGCGTAGTCCCTGCCCTCGTGGAGAACACATTCCTCCTGGGCAGACTGACAGATGCAAAGACAGGAACAAGCCAGGGTCATGTTGGCGCCGGAAGAGCCGACCGTGTGTGGCGTGGGAAATTGAC	211M	69-X-G,80-X-T,128-X-C	481	677	679	1	NA	43	NA	57	679	968	NA	661	NA	absent	Absent	0	0	0	0	0	0	0	0	NA	NA
10142772	C	G	c.340+585C>G	NA	-0.122624	0.975876	NA	NA	NA	Neutral	exon 1p	1/2	NA	NA	NA	3	INTRONIC	NA	NA	CCDS2597.1	NA	CACCCCACGTGTATTTTCCCCTCAAAGAAAAGCTGCATCCTTAACACCCCATCTGTTCAGTCCTCATGAGTCCAGTGGGTCAGTTCTGCGTAGTCCCTGCCCTCGTGGAGAACACATTCCTCCTGGGCAGACTGACAGATGCAAAGACAGGAACAAGCCAGGGTCATGTTGGCGCCGGAAGAGCCGACCGTGTGTGGCGTGGGAAATTGAC	211M	70-X-G,80-X-T,128-X-C	597	639	980	1	NA	52	NA	75	980	913	NA	811	NA	absent	Absent	0	0	0	0	0	0	0	0	NA	NA
10142772	C	A	c.340+585C>A	NA	-0.00678228	0.975876	NA	NA	NA	Neutral	exon 1p	1/2	NA	NA	NA	3	INTRONIC	NA	NA	CCDS2597.1	NA	CACCCCACGTGTATTTTCCCCTCAAAGAAAAGCTGCATCCTTAACACCCCATCTGTTCAGTCCTCATGAATCCAGTGGGTCAGTTCTGCGTAGTCCCTGCCCTCGTGGAGAACACATTCCTCCTGGGCAGACTGACAGATGCAAAGACAGGAACAAGCCAGGGTCATGTTGGCGCCGGAAGAGCCGACCGTGTGTGGCGTGGGAAATTGAC	211M	70-X-A,80-X-T,128-X-C	657	979	1282	1	NA	46	NA	86	1282	883	NA	727	NA	absent	Absent	0	0	0	0	0	0	0	0	NA	NA
10142772	C	T	c.340+585C>T	NA	0.085799	0.975876	NA	NA	NA	Neutral	exon 1p	1/2	NA	NA	NA	3	INTRONIC	NA	NA	CCDS2597.1	NA	CACCCCACGTGTATTTTCCCCTCAAAGAAAAGCTGCATCCTTAACACCCCATCTGTTCAGTCCTCATGATTCCAGTGGGTCAGTTCTGCGTAGTCCCTGCCCTCGTGGAGAACACATTCCTCCTGGGCAGACTGACAGATGCAAAGACAGGAACAAGCCAGGGTCATGTTGGCGCCGGAAGAGCCGACCGTGTGTGGCGTGGGAAATTGAC	211M	70-X-T,80-X-T,128-X-C	540	901	1400	1	NA	65	NA	87	1400	907	NA	845	NA	absent	Absent	0	0	0	0	0	0	0	0	NA	NA
10142773	T	C	c.340+586T>C	NA	-0.15849	0.913908	NA	NA	NA	Neutral	exon 1p	1/2	NA	NA	NA	3	INTRONIC	NA	NA	CCDS2597.1	NA	CACCCCACGTGTATTTTCCCCTCAAAGAAAAGCTGCATCCTTAACACCCCATCTGTTCAGTCCTCATGACCCCAGTGGGTCAGTTCTGCGTAGTCCCTGCCCTCGTGGAGAACACATTCCTCCTGGGCAGACTGACAGATGCAAAGACAGGAACAAGCCAGGGTCATGTTGGCGCCGGAAGAGCCGACCGTGTGTGGCGTGGGAAATTGAC	211M	71-X-C,80-X-T,128-X-C	803	942	997	1	NA	65	NA	139	997	1469	NA	1157	NA	absent	Absent	0	0	0	0	0	0	0	0	NA	NA
10142773	T	G	c.340+586T>G	NA	-0.00381763	0.975876	NA	NA	NA	Neutral	exon 1p	1/2	NA	NA	NA	3	INTRONIC	NA	NA	CCDS2597.1	NA	CACCCCACGTGTATTTTCCCCTCAAAGAAAAGCTGCATCCTTAACACCCCATCTGTTCAGTCCTCATGACGCCAGTGGGTCAGTTCTGCGTAGTCCCTGCCCTCGTGGAGAACACATTCCTCCTGGGCAGACTGACAGATGCAAAGACAGGAACAAGCCAGGGTCATGTTGGCGCCGGAAGAGCCGACCGTGTGTGGCGTGGGAAATTGAC	211M	71-X-G,80-X-T,128-X-C	758	1098	1090	1	NA	72	NA	109	1090	1156	NA	1135	NA	absent	Absent	0	0	0	0	0	0	0	0	NA	NA
10142773	T	A	c.340+586T>A	NA	0.023398	0.975876	NA	NA	NA	Neutral	exon 1p	1/2	NA	NA	NA	3	INTRONIC	NA	NA	CCDS2597.1	NA	CACCCCACGTGTATTTTCCCCTCAAAGAAAAGCTGCATCCTTAACACCCCATCTGTTCAGTCCTCATGACACCAGTGGGTCAGTTCTGCGTAGTCCCTGCCCTCGTGGAGAACACATTCCTCCTGGGCAGACTGACAGATGCAAAGACAGGAACAAGCCAGGGTCATGTTGGCGCCGGAAGAGCCGACCGTGTGTGGCGTGGGAAATTGAC	211M	71-X-A,80-X-T,128-X-C	432	691	531	1	NA	49	NA	76	531	758	NA	599	NA	absent	Absent	0	0	0	0	0	0	0	0	NA	NA
10142774	C	T	c.340+587C>T	NA	-0.213028	0.875787	NA	NA	NA	Neutral	exon 1p	1/2	NA	NA	NA	3	INTRONIC	NA	NA	CCDS2597.1	NA	CACCCCACGTGTATTTTCCCCTCAAAGAAAAGCTGCATCCTTAACACCCCATCTGTTCAGTCCTCATGACTTCAGTGGGTCAGTTCTGCGTAGTCCCTGCCCTCGTGGAGAACACATTCCTCCTGGGCAGACTGACAGATGCAAAGACAGGAACAAGCCAGGGTCATGTTGGCGCCGGAAGAGCCGACCGTGTGTGGCGTGGGAAATTGAC	211M	72-X-T,80-X-T,128-X-C	569	778	1024	1	NA	52	NA	86	1024	723	NA	669	NA	absent	Absent	0	0	0	0	0	0	0	0	NA	NA
10142774	C	A	c.340+587C>A	NA	-0.0895118	0.975876	NA	NA	NA	Neutral	exon 1p	1/2	NA	NA	NA	3	INTRONIC	NA	NA	CCDS2597.1	NA	CACCCCACGTGTATTTTCCCCTCAAAGAAAAGCTGCATCCTTAACACCCCATCTGTTCAGTCCTCATGACTACAGTGGGTCAGTTCTGCGTAGTCCCTGCCCTCGTGGAGAACACATTCCTCCTGGGCAGACTGACAGATGCAAAGACAGGAACAAGCCAGGGTCATGTTGGCGCCGGAAGAGCCGACCGTGTGTGGCGTGGGAAATTGAC	211M	72-X-A,80-X-T,128-X-C	766	1173	1783	3	NA	78	NA	142	1783	1265	NA	1141	NA	absent	Absent	0	0	0	0	0	0	0	0	NA	NA
10142774	C	G	c.340+587C>G	NA	0.0212569	0.975876	NA	NA	NA	Neutral	exon 1p	1/2	NA	NA	NA	3	INTRONIC	NA	NA	CCDS2597.1	NA	CACCCCACGTGTATTTTCCCCTCAAAGAAAAGCTGCATCCTTAACACCCCATCTGTTCAGTCCTCATGACTGCAGTGGGTCAGTTCTGCGTAGTCCCTGCCCTCGTGGAGAACACATTCCTCCTGGGCAGACTGACAGATGCAAAGACAGGAACAAGCCAGGGTCATGTTGGCGCCGGAAGAGCCGACCGTGTGTGGCGTGGGAAATTGAC	211M	72-X-G,80-X-T,128-X-C	710	1036	1276	1	NA	59	NA	121	1276	1319	NA	1059	NA	Uncertain significance	Uncertain / Conflicting	0	0	0	0	0	0	0	0	NA	NA
10142775	C	G	c.340+588C>G	NA	-0.230934	0.875787	NA	NA	NA	Intermediate	exon 1p	1/2	NA	NA	NA	3	INTRONIC	NA	NA	CCDS2597.1	NA	CACCCCACGTGTATTTTCCCCTCAAAGAAAAGCTGCATCCTTAACACCCCATCTGTTCAGTCCTCATGACTCGAGTGGGTCAGTTCTGCGTAGTCCCTGCCCTCGTGGAGAACACATTCCTCCTGGGCAGACTGACAGATGCAAAGACAGGAACAAGCCAGGGTCATGTTGGCGCCGGAAGAGCCGACCGTGTGTGGCGTGGGAAATTGAC	211M	73-X-G,80-X-T,128-X-C	502	623	947	1	NA	39	NA	85	947	768	NA	686	NA	absent	Absent	0	0	0	0	0	0	0	0	NA	NA
10142775	C	T	c.340+588C>T	NA	-0.000863267	0.975876	NA	NA	NA	Neutral	exon 1p	1/2	NA	NA	NA	3	INTRONIC	NA	NA	CCDS2597.1	NA	CACCCCACGTGTATTTTCCCCTCAAAGAAAAGCTGCATCCTTAACACCCCATCTGTTCAGTCCTCATGACTCTAGTGGGTCAGTTCTGCGTAGTCCCTGCCCTCGTGGAGAACACATTCCTCCTGGGCAGACTGACAGATGCAAAGACAGGAACAAGCCAGGGTCATGTTGGCGCCGGAAGAGCCGACCGTGTGTGGCGTGGGAAATTGAC	211M	73-X-T,80-X-T,128-X-C	549	806	803	2	NA	55	NA	71	803	746	NA	671	NA	absent	Absent	0	0	0	0	0	0	0	0	NA	NA
10142775	C	A	c.340+588C>A	NA	0.0446721	0.975876	NA	NA	NA	Neutral	exon 1p	1/2	NA	NA	NA	3	INTRONIC	NA	NA	CCDS2597.1	NA	CACCCCACGTGTATTTTCCCCTCAAAGAAAAGCTGCATCCTTAACACCCCATCTGTTCAGTCCTCATGACTCAAGTGGGTCAGTTCTGCGTAGTCCCTGCCCTCGTGGAGAACACATTCCTCCTGGGCAGACTGACAGATGCAAAGACAGGAACAAGCCAGGGTCATGTTGGCGCCGGAAGAGCCGACCGTGTGTGGCGTGGGAAATTGAC	211M	73-X-A,80-X-T,128-X-C	655	953	1220	1	NA	64	NA	99	1220	1118	NA	828	NA	Uncertain significance	Uncertain / Conflicting	0	0	0	0	0	0	0	0	NA	NA
10142776	A	C	c.340+589A>C	NA	-0.0504737	0.975876	NA	NA	NA	Neutral	exon 1p	1/2	NA	NA	NA	3	INTRONIC	NA	NA	CCDS2597.1	NA	CACCCCACGTGTATTTTCCCCTCAAAGAAAAGCTGCATCCTTAACACCCCATCTGTTCAGTCCTCATGACTCCCGTGGGTCAGTTCTGCGTAGTCCCTGCCCTCGTGGAGAACACATTCCTCCTGGGCAGACTGACAGATGCAAAGACAGGAACAAGCCAGGGTCATGTTGGCGCCGGAAGAGCCGACCGTGTGTGGCGTGGGAAATTGAC	211M	74-X-C,80-X-T,128-X-C	789	866	1005	1	NA	69	NA	100	1005	1312	NA	1052	NA	Uncertain significance	Uncertain / Conflicting	0	0	0	0	0	0	0	0	NA	NA
10142776	A	T	c.340+589A>T	NA	-0.0328334	0.975876	NA	NA	NA	Neutral	exon 1p	1/2	NA	NA	NA	3	INTRONIC	NA	NA	CCDS2597.1	NA	CACCCCACGTGTATTTTCCCCTCAAAGAAAAGCTGCATCCTTAACACCCCATCTGTTCAGTCCTCATGACTCCTGTGGGTCAGTTCTGCGTAGTCCCTGCCCTCGTGGAGAACACATTCCTCCTGGGCAGACTGACAGATGCAAAGACAGGAACAAGCCAGGGTCATGTTGGCGCCGGAAGAGCCGACCGTGTGTGGCGTGGGAAATTGAC	211M	74-X-T,80-X-T,128-X-C	744	1167	1136	2	NA	69	NA	125	1136	1176	NA	975	NA	absent	Absent	0	0	0	0	0	0	0	0	NA	NA
10142776	A	G	c.340+589A>G	NA	0.152581	0.983599	NA	NA	NA	Neutral	exon 1p	1/2	NA	NA	NA	3	INTRONIC	NA	NA	CCDS2597.1	NA	CACCCCACGTGTATTTTCCCCTCAAAGAAAAGCTGCATCCTTAACACCCCATCTGTTCAGTCCTCATGACTCCGGTGGGTCAGTTCTGCGTAGTCCCTGCCCTCGTGGAGAACACATTCCTCCTGGGCAGACTGACAGATGCAAAGACAGGAACAAGCCAGGGTCATGTTGGCGCCGGAAGAGCCGACCGTGTGTGGCGTGGGAAATTGAC	211M	74-X-G,80-X-T,128-X-C	557	812	684	2	NA	41	NA	67	684	877	NA	884	NA	absent	Absent	0	0	0	0	0	0	0	0	NA	NA
10142777	G	A	c.340+590G>A	NA	-0.175203	0.913908	NA	NA	NA	Neutral	exon 1p	1/2	NA	NA	NA	3	INTRONIC	NA	NA	CCDS2597.1	NA	CACCCCACGTGTATTTTCCCCTCAAAGAAAAGCTGCATCCTTAACACCCCATCTGTTCAGTCCTCATGACTCCAATGGGTCAGTTCTGCGTAGTCCCTGCCCTCGTGGAGAACACATTCCTCCTGGGCAGACTGACAGATGCAAAGACAGGAACAAGCCAGGGTCATGTTGGCGCCGGAAGAGCCGACCGTGTGTGGCGTGGGAAATTGAC	211M	75-X-A,80-X-T,128-X-C	716	929	952	1	NA	66	NA	110	952	1027	NA	899	NA	absent	Absent	0	0	0	0	0	0	0	0	NA	NA
10142777	G	T	c.340+590G>T	NA	-0.0543149	0.975876	NA	NA	NA	Neutral	exon 1p	1/2	NA	NA	NA	3	INTRONIC	NA	NA	CCDS2597.1	NA	CACCCCACGTGTATTTTCCCCTCAAAGAAAAGCTGCATCCTTAACACCCCATCTGTTCAGTCCTCATGACTCCATTGGGTCAGTTCTGCGTAGTCCCTGCCCTCGTGGAGAACACATTCCTCCTGGGCAGACTGACAGATGCAAAGACAGGAACAAGCCAGGGTCATGTTGGCGCCGGAAGAGCCGACCGTGTGTGGCGTGGGAAATTGAC	211M	75-X-T,80-X-T,128-X-C	592	879	1019	2	NA	66	NA	102	1019	984	NA	837	NA	absent	Absent	0	0	0	0	0	0	0	0	NA	NA
10142777	G	C	c.340+590G>C	NA	0.0575278	0.975876	NA	NA	NA	Neutral	exon 1p	1/2	NA	NA	NA	3	INTRONIC	NA	NA	CCDS2597.1	NA	CACCCCACGTGTATTTTCCCCTCAAAGAAAAGCTGCATCCTTAACACCCCATCTGTTCAGTCCTCATGACTCCACTGGGTCAGTTCTGCGTAGTCCCTGCCCTCGTGGAGAACACATTCCTCCTGGGCAGACTGACAGATGCAAAGACAGGAACAAGCCAGGGTCATGTTGGCGCCGGAAGAGCCGACCGTGTGTGGCGTGGGAAATTGAC	211M	75-X-C,80-X-T,128-X-C	811	1366	1220	1	NA	87	NA	115	1220	1142	NA	941	NA	Uncertain significance	Uncertain / Conflicting	0	0	0	0	0	0	0	0	NA	NA
10142778	T	C	c.340+591T>C	NA	-0.0675337	0.975876	NA	NA	NA	Neutral	exon 1p	1/2	NA	NA	NA	3	INTRONIC	NA	NA	CCDS2597.1	NA	CACCCCACGTGTATTTTCCCCTCAAAGAAAAGCTGCATCCTTAACACCCCATCTGTTCAGTCCTCATGACTCCAGCGGGTCAGTTCTGCGTAGTCCCTGCCCTCGTGGAGAACACATTCCTCCTGGGCAGACTGACAGATGCAAAGACAGGAACAAGCCAGGGTCATGTTGGCGCCGGAAGAGCCGACCGTGTGTGGCGTGGGAAATTGAC	211M	76-X-C,80-X-T,128-X-C	517	661	801	2	NA	44	NA	84	801	924	NA	872	NA	Uncertain significance	Uncertain / Conflicting	0	0	0	0	0	0	0	0	NA	NA
10142778	T	A	c.340+591T>A	NA	0.100441	0.975876	NA	NA	NA	Neutral	exon 1p	1/2	NA	NA	NA	3	INTRONIC	NA	NA	CCDS2597.1	NA	CACCCCACGTGTATTTTCCCCTCAAAGAAAAGCTGCATCCTTAACACCCCATCTGTTCAGTCCTCATGACTCCAGAGGGTCAGTTCTGCGTAGTCCCTGCCCTCGTGGAGAACACATTCCTCCTGGGCAGACTGACAGATGCAAAGACAGGAACAAGCCAGGGTCATGTTGGCGCCGGAAGAGCCGACCGTGTGTGGCGTGGGAAATTGAC	211M	76-X-A,80-X-T,128-X-C	512	774	981	2	NA	55	NA	101	981	1186	NA	941	NA	absent	Absent	0	0	0	0	0	0	0	0	NA	NA
10142778	T	G	c.340+591T>G	NA	0.208775	0.983599	NA	NA	NA	Neutral	exon 1p	1/2	NA	NA	NA	3	INTRONIC	NA	NA	CCDS2597.1	NA	CACCCCACGTGTATTTTCCCCTCAAAGAAAAGCTGCATCCTTAACACCCCATCTGTTCAGTCCTCATGACTCCAGGGGGTCAGTTCTGCGTAGTCCCTGCCCTCGTGGAGAACACATTCCTCCTGGGCAGACTGACAGATGCAAAGACAGGAACAAGCCAGGGTCATGTTGGCGCCGGAAGAGCCGACCGTGTGTGGCGTGGGAAATTGAC	211M	76-X-G,80-X-T,128-X-C	694	1128	1013	1	NA	67	NA	81	1013	1028	NA	958	NA	absent	Absent	0	0	0	0	0	0	0	0	NA	NA
10142779	G	T	c.340+592G>T	NA	-0.244554	0.875787	NA	NA	NA	Intermediate	exon 1p	1/2	NA	NA	NA	3	INTRONIC	NA	NA	CCDS2597.1	NA	CACCCCACGTGTATTTTCCCCTCAAAGAAAAGCTGCATCCTTAACACCCCATCTGTTCAGTCCTCATGACTCCAGTTGGTCAGTTCTGCGTAGTCCCTGCCCTCGTGGAGAACACATTCCTCCTGGGCAGACTGACAGATGCAAAGACAGGAACAAGCCAGGGTCATGTTGGCGCCGGAAGAGCCGACCGTGTGTGGCGTGGGAAATTGAC	211M	77-X-T,80-X-T,128-X-C	510	669	867	2	NA	48	NA	85	867	713	NA	599	NA	absent	Absent	0	0	0	0	0	0	0	0	NA	NA
10142779	G	C	c.340+592G>C	NA	-0.156471	0.913908	NA	NA	NA	Neutral	exon 1p	1/2	NA	NA	NA	3	INTRONIC	NA	NA	CCDS2597.1	NA	CACCCCACGTGTATTTTCCCCTCAAAGAAAAGCTGCATCCTTAACACCCCATCTGTTCAGTCCTCATGACTCCAGTCGGTCAGTTCTGCGTAGTCCCTGCCCTCGTGGAGAACACATTCCTCCTGGGCAGACTGACAGATGCAAAGACAGGAACAAGCCAGGGTCATGTTGGCGCCGGAAGAGCCGACCGTGTGTGGCGTGGGAAATTGAC	211M	77-X-C,80-X-T,128-X-C	583	842	1268	2	NA	57	NA	97	1268	835	NA	757	NA	absent	Absent	0	0	0	0	0	0	0	0	NA	NA
10142779	G	A	c.340+592G>A	NA	-0.0123987	0.975876	NA	NA	NA	Neutral	exon 1p	1/2	NA	NA	NA	3	INTRONIC	NA	NA	CCDS2597.1	NA	CACCCCACGTGTATTTTCCCCTCAAAGAAAAGCTGCATCCTTAACACCCCATCTGTTCAGTCCTCATGACTCCAGTAGGTCAGTTCTGCGTAGTCCCTGCCCTCGTGGAGAACACATTCCTCCTGGGCAGACTGACAGATGCAAAGACAGGAACAAGCCAGGGTCATGTTGGCGCCGGAAGAGCCGACCGTGTGTGGCGTGGGAAATTGAC	211M	77-X-A,80-X-T,128-X-C	578	755	1205	1	NA	47	NA	82	1205	953	NA	917	NA	Uncertain significance	Uncertain / Conflicting	0	0	0	0	0	0	0	0	NA	NA
10142780	G	T	c.340+593G>T	NA	-0.320754	0.875787	NA	NA	NA	Intermediate	exon 1p	1/2	NA	NA	NA	3	INTRONIC	NA	NA	CCDS2597.1	NA	CACCCCACGTGTATTTTCCCCTCAAAGAAAAGCTGCATCCTTAACACCCCATCTGTTCAGTCCTCATGACTCCAGTGTGTCAGTTCTGCGTAGTCCCTGCCCTCGTGGAGAACACATTCCTCCTGGGCAGACTGACAGATGCAAAGACAGGAACAAGCCAGGGTCATGTTGGCGCCGGAAGAGCCGACCGTGTGTGGCGTGGGAAATTGAC	211M	78-X-T,80-X-T,128-X-C	249	276	813	1	NA	19	NA	44	813	393	NA	343	NA	absent	Absent	0	0	0	0	0	0	0	0	NA	NA
10142780	G	A	c.340+593G>A	NA	-0.0635966	0.975876	NA	NA	NA	Neutral	exon 1p	1/2	NA	NA	NA	3	INTRONIC	NA	NA	CCDS2597.1	NA	CACCCCACGTGTATTTTCCCCTCAAAGAAAAGCTGCATCCTTAACACCCCATCTGTTCAGTCCTCATGACTCCAGTGAGTCAGTTCTGCGTAGTCCCTGCCCTCGTGGAGAACACATTCCTCCTGGGCAGACTGACAGATGCAAAGACAGGAACAAGCCAGGGTCATGTTGGCGCCGGAAGAGCCGACCGTGTGTGGCGTGGGAAATTGAC	211M	78-X-A,80-X-T,128-X-C	558	816	1224	1	NA	44	NA	106	1224	1025	NA	875	NA	absent	Absent	0	0	0	0	0	0	0	0	NA	NA
10142780	G	C	c.340+593G>C	NA	0.195804	0.983599	NA	NA	NA	Neutral	exon 1p	1/2	NA	NA	NA	3	INTRONIC	NA	NA	CCDS2597.1	NA	CACCCCACGTGTATTTTCCCCTCAAAGAAAAGCTGCATCCTTAACACCCCATCTGTTCAGTCCTCATGACTCCAGTGCGTCAGTTCTGCGTAGTCCCTGCCCTCGTGGAGAACACATTCCTCCTGGGCAGACTGACAGATGCAAAGACAGGAACAAGCCAGGGTCATGTTGGCGCCGGAAGAGCCGACCGTGTGTGGCGTGGGAAATTGAC	211M	78-X-C,80-X-T,128-X-C	315	482	793	1	NA	32	NA	54	793	715	NA	538	NA	absent	Absent	0	0	0	0	0	0	0	0	NA	NA
10142781	G	A	c.340+594G>A	NA	-0.247443	0.875787	NA	NA	NA	Intermediate	exon 1p	1/2	NA	NA	NA	3	INTRONIC	NA	NA	CCDS2597.1	NA	CACCCCACGTGTATTTTCCCCTCAAAGAAAAGCTGCATCCTTAACACCCCATCTGTTCAGTCCTCATGACTCCAGTGGATCAGTTCTGCGTAGTCCCTGCCCTCGTGGAGAACACATTCCTCCTGGGCAGACTGACAGATGCAAAGACAGGAACAAGCCAGGGTCATGTTGGCGCCGGAAGAGCCGACCGTGTGTGGCGTGGGAAATTGAC	211M	79-X-A,80-X-T,128-X-C	654	961	970	1	NA	67	NA	120	970	895	NA	850	NA	absent	Absent	0	0	0	0	0	0	0	0	NA	NA
10142781	G	T	c.340+594G>T	NA	-0.234592	0.875787	NA	NA	NA	Intermediate	exon 1p	1/2	NA	NA	NA	3	INTRONIC	NA	NA	CCDS2597.1	NA	CACCCCACGTGTATTTTCCCCTCAAAGAAAAGCTGCATCCTTAACACCCCATCTGTTCAGTCCTCATGACTCCAGTGGTTCAGTTCTGCGTAGTCCCTGCCCTCGTGGAGAACACATTCCTCCTGGGCAGACTGACAGATGCAAAGACAGGAACAAGCCAGGGTCATGTTGGCGCCGGAAGAGCCGACCGTGTGTGGCGTGGGAAATTGAC	211M	79-X-T,80-X-T,128-X-C	552	694	1029	1	NA	61	NA	95	1029	843	NA	718	NA	Uncertain significance	Uncertain / Conflicting	0	0	0	0	0	0	0	0	NA	NA
10142781	G	C	c.340+594G>C	NA	-0.064225	0.975876	NA	NA	NA	Neutral	exon 1p	1/2	NA	NA	NA	3	INTRONIC	NA	NA	CCDS2597.1	NA	CACCCCACGTGTATTTTCCCCTCAAAGAAAAGCTGCATCCTTAACACCCCATCTGTTCAGTCCTCATGACTCCAGTGGCTCAGTTCTGCGTAGTCCCTGCCCTCGTGGAGAACACATTCCTCCTGGGCAGACTGACAGATGCAAAGACAGGAACAAGCCAGGGTCATGTTGGCGCCGGAAGAGCCGACCGTGTGTGGCGTGGGAAATTGAC	211M	79-X-C,80-X-T,128-X-C	330	470	890	1	NA	27	NA	50	890	496	NA	445	NA	absent	Absent	0	0	0	0	0	0	0	0	NA	NA
10142782	C	G	c.340+595C>G	NA	-0.234974	0.875787	NA	NA	NA	Intermediate	exon 1p	1/2	NA	NA	NA	3	INTRONIC	NA	NA	CCDS2597.1	NA	CACCCCACGTGTATTTTCCCCTCAAAGAAAAGCTGCATCCTTAACACCCCATCTGTTCAGTCCTCATGACTCCAGTGGGGCAGTTCTGCGTAGTCCCTGCCCTCGTGGAGAACACATTCCTCCTGGGCAGACTGACAGATGCAAAGACAGGAACAAGCCAGGGTCATGTTGGCGCCGGAAGAGCCGACCGTGTGTGGCGTGGGAAATTGAC	211M	80-X-G,128-X-C	2435	3311	2849	23	NA	322	NA	514	2849	4215	NA	3155	NA	absent	Absent	0	0	0	0	0	0	0	0	NA	NA
10142782	C	A	c.340+595C>A	NA	0.0145915	0.975876	NA	NA	NA	Neutral	exon 1p	1/2	NA	NA	NA	3	INTRONIC	NA	NA	CCDS2597.1	NA	CACCCCACGTGTATTTTCCCCTCAAAGAAAAGCTGCATCCTTAACACCCCATCTGTTCAGTCCTCATGACTCCAGTGGGACAGTTCTGCGTAGTCCCTGCCCTCGTGGAGAACACATTCCTCCTGGGCAGACTGACAGATGCAAAGACAGGAACAAGCCAGGGTCATGTTGGCGCCGGAAGAGCCGACCGTGTGTGGCGTGGGAAATTGAC	211M	80-X-A,128-X-C	928	1050	1135	1	NA	101	NA	112	1135	1560	NA	1200	NA	Uncertain significance	Uncertain / Conflicting	0	0	0	0	0	0	0	0	NA	NA
10142783	C	T	c.340+596C>T	NA	-0.116672	0.975876	NA	NA	NA	Neutral	exon 1p	1/2	NA	NA	NA	3	INTRONIC	NA	NA	CCDS2597.1	NA	CACCCCACGTGTATTTTCCCCTCAAAGAAAAGCTGCATCCTTAACACCCCATCTGTTCAGTCCTCATGACTCCAGTGGGTTAGTTCTGCGTAGTCCCTGCCCTCGTGGAGAACACATTCCTCCTGGGCAGACTGACAGATGCAAAGACAGGAACAAGCCAGGGTCATGTTGGCGCCGGAAGAGCCGACCGTGTGTGGCGTGGGAAATTGAC	211M	80-X-T,81-X-T,128-X-C	1254	1726	919	2	NA	128	NA	200	919	1909	NA	1776	NA	absent	Absent	0	0	0	0	0	0	0	0	NA	NA
10142783	C	A	c.340+596C>A	NA	0.0311226	0.975876	NA	NA	NA	Neutral	exon 1p	1/2	NA	NA	NA	3	INTRONIC	NA	NA	CCDS2597.1	NA	CACCCCACGTGTATTTTCCCCTCAAAGAAAAGCTGCATCCTTAACACCCCATCTGTTCAGTCCTCATGACTCCAGTGGGTAAGTTCTGCGTAGTCCCTGCCCTCGTGGAGAACACATTCCTCCTGGGCAGACTGACAGATGCAAAGACAGGAACAAGCCAGGGTCATGTTGGCGCCGGAAGAGCCGACCGTGTGTGGCGTGGGAAATTGAC	211M	80-X-T,81-X-A,128-X-C	1314	2017	1056	1	NA	118	NA	206	1056	2164	NA	1845	NA	absent	Absent	0	0	0	0	0	0	0	0	NA	NA
10142783	C	G	c.340+596C>G	NA	0.114702	0.975876	NA	NA	NA	Neutral	exon 1p	1/2	NA	NA	NA	3	INTRONIC	NA	NA	CCDS2597.1	NA	CACCCCACGTGTATTTTCCCCTCAAAGAAAAGCTGCATCCTTAACACCCCATCTGTTCAGTCCTCATGACTCCAGTGGGTGAGTTCTGCGTAGTCCCTGCCCTCGTGGAGAACACATTCCTCCTGGGCAGACTGACAGATGCAAAGACAGGAACAAGCCAGGGTCATGTTGGCGCCGGAAGAGCCGACCGTGTGTGGCGTGGGAAATTGAC	211M	80-X-T,81-X-G,128-X-C	1856	2732	1291	3	NA	155	NA	283	1291	3481	NA	2852	NA	absent	Absent	0	0	0	0	0	0	0	0	NA	NA
10142784	A	C	c.340+597A>C	NA	-0.208582	0.87893	NA	NA	NA	Neutral	exon 1p	1/2	NA	NA	NA	3	INTRONIC	NA	NA	CCDS2597.1	NA	CACCCCACGTGTATTTTCCCCTCAAAGAAAAGCTGCATCCTTAACACCCCATCTGTTCAGTCCTCATGACTCCAGTGGGTCCGTTCTGCGTAGTCCCTGCCCTCGTGGAGAACACATTCCTCCTGGGCAGACTGACAGATGCAAAGACAGGAACAAGCCAGGGTCATGTTGGCGCCGGAAGAGCCGACCGTGTGTGGCGTGGGAAATTGAC	211M	80-X-T,82-X-C,128-X-C	869	1191	940	2	NA	69	NA	123	940	1038	NA	1259	NA	absent	Absent	0	0	0	0	0	0	0	0	NA	NA
10142784	A	G	c.340+597A>G	NA	-0.110042	0.975876	NA	NA	NA	Neutral	exon 1p	1/2	NA	NA	NA	3	INTRONIC	NA	NA	CCDS2597.1	NA	CACCCCACGTGTATTTTCCCCTCAAAGAAAAGCTGCATCCTTAACACCCCATCTGTTCAGTCCTCATGACTCCAGTGGGTCGGTTCTGCGTAGTCCCTGCCCTCGTGGAGAACACATTCCTCCTGGGCAGACTGACAGATGCAAAGACAGGAACAAGCCAGGGTCATGTTGGCGCCGGAAGAGCCGACCGTGTGTGGCGTGGGAAATTGAC	211M	80-X-T,82-X-G,128-X-C	744	975	692	1	NA	73	NA	102	692	1032	NA	990	NA	absent	Absent	0	0	0	0	0	0	0	0	NA	NA
10142784	A	T	c.340+597A>T	NA	0.175315	0.983599	NA	NA	NA	Neutral	exon 1p	1/2	NA	NA	NA	3	INTRONIC	NA	NA	CCDS2597.1	NA	CACCCCACGTGTATTTTCCCCTCAAAGAAAAGCTGCATCCTTAACACCCCATCTGTTCAGTCCTCATGACTCCAGTGGGTCTGTTCTGCGTAGTCCCTGCCCTCGTGGAGAACACATTCCTCCTGGGCAGACTGACAGATGCAAAGACAGGAACAAGCCAGGGTCATGTTGGCGCCGGAAGAGCCGACCGTGTGTGGCGTGGGAAATTGAC	211M	80-X-T,82-X-T,128-X-C	1382	2513	1189	7	NA	113	NA	200	1189	2166	NA	2080	NA	absent	Absent	0	0	0	0	0	0	0	0	NA	NA
10142785	G	T	c.340+598G>T	NA	-0.0543204	0.975876	NA	NA	NA	Neutral	exon 1p	1/2	NA	NA	NA	3	INTRONIC	NA	NA	CCDS2597.1	NA	CACCCCACGTGTATTTTCCCCTCAAAGAAAAGCTGCATCCTTAACACCCCATCTGTTCAGTCCTCATGACTCCAGTGGGTCATTTCTGCGTAGTCCCTGCCCTCGTGGAGAACACATTCCTCCTGGGCAGACTGACAGATGCAAAGACAGGAACAAGCCAGGGTCATGTTGGCGCCGGAAGAGCCGACCGTGTGTGGCGTGGGAAATTGAC	211M	80-X-T,83-X-T,128-X-C	1275	2007	919	1	NA	128	NA	241	919	2193	NA	2018	NA	absent	Absent	0	0	0	0	0	0	0	0	NA	NA
10142785	G	A	c.340+598G>A	NA	-0.0216309	0.975876	NA	NA	NA	Neutral	exon 1p	1/2	NA	NA	NA	3	INTRONIC	NA	NA	CCDS2597.1	NA	CACCCCACGTGTATTTTCCCCTCAAAGAAAAGCTGCATCCTTAACACCCCATCTGTTCAGTCCTCATGACTCCAGTGGGTCAATTCTGCGTAGTCCCTGCCCTCGTGGAGAACACATTCCTCCTGGGCAGACTGACAGATGCAAAGACAGGAACAAGCCAGGGTCATGTTGGCGCCGGAAGAGCCGACCGTGTGTGGCGTGGGAAATTGAC	211M	80-X-T,83-X-A,128-X-C	1347	1884	870	3	NA	101	NA	183	870	1961	NA	1888	NA	Uncertain significance	Uncertain / Conflicting	0	0	0	0	0	0	0	0	NA	NA
10142785	G	C	c.340+598G>C	NA	0.141413	0.983599	NA	NA	NA	Neutral	exon 1p	1/2	NA	NA	NA	3	INTRONIC	NA	NA	CCDS2597.1	NA	CACCCCACGTGTATTTTCCCCTCAAAGAAAAGCTGCATCCTTAACACCCCATCTGTTCAGTCCTCATGACTCCAGTGGGTCACTTCTGCGTAGTCCCTGCCCTCGTGGAGAACACATTCCTCCTGGGCAGACTGACAGATGCAAAGACAGGAACAAGCCAGGGTCATGTTGGCGCCGGAAGAGCCGACCGTGTGTGGCGTGGGAAATTGAC	211M	80-X-T,83-X-C,128-X-C	1885	3040	1269	1	NA	208	NA	266	1269	3099	NA	2603	NA	absent	Absent	0	0	0	0	0	0	0	0	NA	NA
10142786	T	A	c.340+599T>A	NA	-0.225183	0.875787	NA	NA	NA	Neutral	exon 1p	1/2	NA	NA	NA	3	INTRONIC	NA	NA	CCDS2597.1	NA	CACCCCACGTGTATTTTCCCCTCAAAGAAAAGCTGCATCCTTAACACCCCATCTGTTCAGTCCTCATGACTCCAGTGGGTCAGATCTGCGTAGTCCCTGCCCTCGTGGAGAACACATTCCTCCTGGGCAGACTGACAGATGCAAAGACAGGAACAAGCCAGGGTCATGTTGGCGCCGGAAGAGCCGACCGTGTGTGGCGTGGGAAATTGAC	211M	80-X-T,84-X-A,128-X-C	1481	1700	1038	1	NA	125	NA	235	1038	2314	NA	2048	NA	absent	Absent	0	0	0	0	0	0	0	0	NA	NA
10142786	T	C	c.340+599T>C	NA	0.0550156	0.975876	NA	NA	NA	Neutral	exon 1p	1/2	NA	NA	NA	3	INTRONIC	NA	NA	CCDS2597.1	NA	CACCCCACGTGTATTTTCCCCTCAAAGAAAAGCTGCATCCTTAACACCCCATCTGTTCAGTCCTCATGACTCCAGTGGGTCAGCTCTGCGTAGTCCCTGCCCTCGTGGAGAACACATTCCTCCTGGGCAGACTGACAGATGCAAAGACAGGAACAAGCCAGGGTCATGTTGGCGCCGGAAGAGCCGACCGTGTGTGGCGTGGGAAATTGAC	211M	80-X-T,84-X-C,128-X-C	1563	2278	1153	2	NA	123	NA	236	1153	2699	NA	2371	NA	absent	Absent	0	0	0	0	0	0	0	0	NA	NA
10142786	T	G	c.340+599T>G	NA	0.0798262	0.975876	NA	NA	NA	Neutral	exon 1p	1/2	NA	NA	NA	3	INTRONIC	NA	NA	CCDS2597.1	NA	CACCCCACGTGTATTTTCCCCTCAAAGAAAAGCTGCATCCTTAACACCCCATCTGTTCAGTCCTCATGACTCCAGTGGGTCAGGTCTGCGTAGTCCCTGCCCTCGTGGAGAACACATTCCTCCTGGGCAGACTGACAGATGCAAAGACAGGAACAAGCCAGGGTCATGTTGGCGCCGGAAGAGCCGACCGTGTGTGGCGTGGGAAATTGAC	211M	80-X-T,84-X-G,128-X-C	1279	1831	881	1	NA	145	NA	198	881	2386	NA	1775	NA	absent	Absent	0	0	0	0	0	0	0	0	NA	NA
10142787	T	A	c.340+600T>A	NA	-0.0306377	0.975876	NA	NA	NA	Neutral	exon 1p	1/2	NA	NA	NA	3	INTRONIC	NA	NA	CCDS2597.1	NA	CACCCCACGTGTATTTTCCCCTCAAAGAAAAGCTGCATCCTTAACACCCCATCTGTTCAGTCCTCATGACTCCAGTGGGTCAGTACTGCGTAGTCCCTGCCCTCGTGGAGAACACATTCCTCCTGGGCAGACTGACAGATGCAAAGACAGGAACAAGCCAGGGTCATGTTGGCGCCGGAAGAGCCGACCGTGTGTGGCGTGGGAAATTGAC	211M	80-X-T,85-X-A,128-X-C	1482	2040	1125	1	NA	129	NA	239	1125	2570	NA	2147	NA	absent	Absent	0	0	0	0	0	0	0	0	NA	NA
10142787	T	G	c.340+600T>G	NA	0.0720145	0.975876	NA	NA	NA	Neutral	exon 1p	1/2	NA	NA	NA	3	INTRONIC	NA	NA	CCDS2597.1	NA	CACCCCACGTGTATTTTCCCCTCAAAGAAAAGCTGCATCCTTAACACCCCATCTGTTCAGTCCTCATGACTCCAGTGGGTCAGTGCTGCGTAGTCCCTGCCCTCGTGGAGAACACATTCCTCCTGGGCAGACTGACAGATGCAAAGACAGGAACAAGCCAGGGTCATGTTGGCGCCGGAAGAGCCGACCGTGTGTGGCGTGGGAAATTGAC	211M	80-X-T,85-X-G,128-X-C	1358	1950	1065	1	NA	130	NA	182	1065	2163	NA	1841	NA	absent	Absent	0	0	0	0	0	0	0	0	NA	NA
10142787	T	C	c.340+600T>C	NA	0.191972	0.983599	NA	NA	NA	Neutral	exon 1p	1/2	NA	NA	NA	3	INTRONIC	NA	NA	CCDS2597.1	NA	CACCCCACGTGTATTTTCCCCTCAAAGAAAAGCTGCATCCTTAACACCCCATCTGTTCAGTCCTCATGACTCCAGTGGGTCAGTCCTGCGTAGTCCCTGCCCTCGTGGAGAACACATTCCTCCTGGGCAGACTGACAGATGCAAAGACAGGAACAAGCCAGGGTCATGTTGGCGCCGGAAGAGCCGACCGTGTGTGGCGTGGGAAATTGAC	211M	80-X-T,85-X-C,128-X-C	1670	2298	1324	1	NA	150	NA	206	1324	3017	NA	2245	NA	absent	Absent	0	0	0	0	0	0	0	0	NA	NA
10142788	C	A	c.340+601C>A	NA	-0.157097	0.913908	NA	NA	NA	Neutral	exon 1p	1/2	NA	NA	NA	3	INTRONIC	NA	NA	CCDS2597.1	NA	CACCCCACGTGTATTTTCCCCTCAAAGAAAAGCTGCATCCTTAACACCCCATCTGTTCAGTCCTCATGACTCCAGTGGGTCAGTTATGCGTAGTCCCTGCCCTCGTGGAGAACACATTCCTCCTGGGCAGACTGACAGATGCAAAGACAGGAACAAGCCAGGGTCATGTTGGCGCCGGAAGAGCCGACCGTGTGTGGCGTGGGAAATTGAC	211M	80-X-T,86-X-A,128-X-C	1620	1869	1254	2	NA	107	NA	253	1254	2724	NA	2255	NA	absent	Absent	0	0	0	0	0	0	0	0	NA	NA
10142788	C	T	c.340+601C>T	NA	-0.0126891	0.975876	NA	NA	NA	Neutral	exon 1p	1/2	NA	NA	NA	3	INTRONIC	NA	NA	CCDS2597.1	NA	CACCCCACGTGTATTTTCCCCTCAAAGAAAAGCTGCATCCTTAACACCCCATCTGTTCAGTCCTCATGACTCCAGTGGGTCAGTTTTGCGTAGTCCCTGCCCTCGTGGAGAACACATTCCTCCTGGGCAGACTGACAGATGCAAAGACAGGAACAAGCCAGGGTCATGTTGGCGCCGGAAGAGCCGACCGTGTGTGGCGTGGGAAATTGAC	211M	80-X-T,86-X-T,128-X-C	1183	1631	815	1	NA	99	NA	151	815	1662	NA	1502	NA	Uncertain significance	Uncertain / Conflicting	0	0	0	0	0	0	0	0	NA	NA
10142788	C	G	c.340+601C>G	NA	0.0741438	0.975876	NA	NA	NA	Neutral	exon 1p	1/2	NA	NA	NA	3	INTRONIC	NA	NA	CCDS2597.1	NA	CACCCCACGTGTATTTTCCCCTCAAAGAAAAGCTGCATCCTTAACACCCCATCTGTTCAGTCCTCATGACTCCAGTGGGTCAGTTGTGCGTAGTCCCTGCCCTCGTGGAGAACACATTCCTCCTGGGCAGACTGACAGATGCAAAGACAGGAACAAGCCAGGGTCATGTTGGCGCCGGAAGAGCCGACCGTGTGTGGCGTGGGAAATTGAC	211M	80-X-T,86-X-G,128-X-C	1298	2124	1056	1	NA	113	NA	174	1056	1820	NA	1713	NA	Uncertain significance	Uncertain / Conflicting	0	0	0	0	0	0	0	0	NA	NA
10142789	T	A	c.340+602T>A	NA	-0.09416	0.975876	NA	NA	NA	Neutral	exon 1p	1/2	NA	NA	NA	3	INTRONIC	NA	NA	CCDS2597.1	NA	CACCCCACGTGTATTTTCCCCTCAAAGAAAAGCTGCATCCTTAACACCCCATCTGTTCAGTCCTCATGACTCCAGTGGGTCAGTTCAGCGTAGTCCCTGCCCTCGTGGAGAACACATTCCTCCTGGGCAGACTGACAGATGCAAAGACAGGAACAAGCCAGGGTCATGTTGGCGCCGGAAGAGCCGACCGTGTGTGGCGTGGGAAATTGAC	211M	80-X-T,87-X-A,128-X-C	1554	2177	1201	3	NA	149	NA	231	1201	2235	NA	1998	NA	absent	Absent	0	0	0	0	0	0	0	0	NA	NA
10142789	T	G	c.340+602T>G	NA	-0.0310744	0.975876	NA	NA	NA	Neutral	exon 1p	1/2	NA	NA	NA	3	INTRONIC	NA	NA	CCDS2597.1	NA	CACCCCACGTGTATTTTCCCCTCAAAGAAAAGCTGCATCCTTAACACCCCATCTGTTCAGTCCTCATGACTCCAGTGGGTCAGTTCGGCGTAGTCCCTGCCCTCGTGGAGAACACATTCCTCCTGGGCAGACTGACAGATGCAAAGACAGGAACAAGCCAGGGTCATGTTGGCGCCGGAAGAGCCGACCGTGTGTGGCGTGGGAAATTGAC	211M	80-X-T,87-X-G,128-X-C	1462	2157	1254	2	NA	150	NA	226	1254	2266	NA	1927	NA	absent	Absent	0	0	0	0	0	0	0	0	NA	NA
[truncated: 1,451 more rows]
[truncated: 65 more columns]

## Sheet: Appendix of ST1 column names
COLUMN	DEFINITION
hg38_pos	hg38 genomic position
ref	reference nucleotide
alt	alternate nucleotide
cHGVS	cHGVS variant notation
pHGVS	pHGVS variant notation
[truncated: 110 more rows]

## Sheet: ST2
Supplementary Table 2. SGE data for variants with established clinical phenotypes.
[truncated: 59 more rows]

[truncated: 2 more sheets: ST3, ST4]
